# Supplementary material for: Protein responses in kenaf plants exposed to drought conditions determined using iTRAQ technology
Source: FEBS Open Bio. 2018 Sep 5;8(10):1572–83. doi: 10.1002/2211-5463.12507 (PMC6168693; doi:10.1002/2211-5463.12507)
Supplement: Supplementary file 1 — Data S1. Proteins identified by BLAST. [file FEB4-8-1572-s001.xlsx]

## Sheet: _ProteinSummary
N	Unused	%Cov(95)	Accession	Name	Species
1	207.19	89.48	Cluster-20186.55427	len=486 frame:-1 start:9494 end:8037 gi|813427795|ref|YP_009132947.1| ribulose-1,5-bisphosphate carboxylase/oxygenase large subunit (chloroplast) [Hibiscus syriacus]>gi	Hibiscus syriacus
2	127.79	50.09	Cluster-20186.53618	len=1650 frame:-2 start:5618 end:669 gi|590634778|ref|XP_007028464.1| Glutamate synthase 1 isoform 1 [Theobroma cacao]>gi	Theobroma cacao
3	109.06	76.03	Cluster-20186.54803	len=464 frame:-2 start:1670 end:279 gi|823246771|ref|XP_012456060.1| PREDICTED: ribulose bisphosphate carboxylase/oxygenase activase 2, chloroplastic [Gossypium raimondii]>gi	Gossypium raimondii
4	104.98	59.98	Cluster-20186.56006	len=1073 frame:3 start:390 end:3608 gi|823234381|ref|XP_012449828.1| PREDICTED: glycine dehydrogenase (decarboxylating), mitochondrial [Gossypium raimondii]>gi	Gossypium raimondii
5	100.17	50.6	Cluster-20186.55518	len=995 frame:1 start:25 end:3009 gi|590670650|ref|XP_007038115.1| CLPC [Theobroma cacao]>gi	Theobroma cacao
6	95.11	69.48	Cluster-20186.55260	len=535 frame:-3 start:1899 end:295 gi|728814280|gb|KHG01489.1| hypothetical protein F383_22605 [Gossypium arboreum]	Gossypium arboreum
7	89.65	65.08	Cluster-20186.51207	len=611 frame:2 start:143 end:1975 gi|224052861|ref|XP_002297617.1| hypothetical protein POPTR_0001s03980g [Populus trichocarpa]>gi	Populus trichocarpa
8	85.47	62.32	Cluster-20186.55767	len=715 frame:-3 start:2479 end:335 gi|728811117|gb|KHG00021.1| Heat shock 70 kDa 7, chloroplastic -like protein [Gossypium arboreum]	Gossypium arboreum
9	83.21	59.86	Cluster-20186.55255	len=716 frame:-1 start:2331 end:184 gi|590692586|ref|XP_007044097.1| FtsH extracellular protease family isoform 1 [Theobroma cacao]>gi	Theobroma cacao
10	82.87	50.89	Cluster-20186.57054	len=848 frame:-1 start:2900 end:357 gi|728812125|gb|KHG00669.1| Elongation factor 2 [Gossypium arboreum]>gi	Gossypium arboreum
11	80.61	48.09	Cluster-20186.55472	len=918 frame:1 start:253 end:3006 gi|823223491|ref|XP_012444488.1| PREDICTED: linoleate 13S-lipoxygenase 2-1, chloroplastic-like isoform X1 [Gossypium raimondii]>gi	Gossypium raimondii
12	80.38	74.56	Cluster-20186.65305	len=571 frame:1 start:1 end:1713 gi|242129046|gb|ACS83602.1| ATP synthase beta subunit 1 [Gossypium hirsutum]	Gossypium hirsutum
13	80.16	63.91	Cluster-20186.55626	len=533 frame:-2 start:1934 end:336 gi|224059444|ref|XP_002299849.1| hypothetical protein POPTR_0001s25160g [Populus trichocarpa]>gi	Populus trichocarpa
14	79.9	79.44	Cluster-20186.72217	len=249 frame:1 start:103 end:849 gi|743852295|ref|XP_011029220.1| PREDICTED: thaumatin-like protein [Populus euphratica]	Populus euphratica
15	76.34	50.89	Cluster-20186.56489	len=734 frame:-3 start:2458 end:257 gi|302760227|ref|XP_002963536.1| hypothetical protein SELMODRAFT_230177 [Selaginella moellendorffii]>gi	Selaginella moellendorffii
16	73.51	57.63	Cluster-20186.55904	len=650 frame:2 start:161 end:2110 gi|823200444|ref|XP_012435216.1| PREDICTED: heat shock cognate 70 kDa protein 2-like [Gossypium raimondii]>gi	Gossypium raimondii
17	73.18	46.3	Cluster-20186.64563	len=1001 frame:3 start:357 end:3359 gi|566204389|ref|XP_002321126.2| hypothetical protein POPTR_0014s15170g [Populus trichocarpa]>gi	Populus trichocarpa
18	72.11	59.94	Cluster-20186.58694	len=700 frame:-2 start:2284 end:185 gi|728831053|gb|KHG10496.1| ATP-dependent zinc metalloprotease FTSH, chloroplastic [Gossypium arboreum]	Gossypium arboreum
19	71.87	50.63	Cluster-20186.54425	len=799 frame:-2 start:2711 end:315 gi|823260060|ref|XP_012462749.1| PREDICTED: 5-methyltetrahydropteroyltriglutamate--homocysteine methyltransferase-like [Gossypium raimondii]>gi	Gossypium raimondii
20	71.71	66.47	Cluster-20186.83758	len=335 frame:-3 start:1360 end:356 gi|823192309|ref|XP_012491715.1| PREDICTED: oxygen-evolving enhancer protein 1, chloroplastic [Gossypium raimondii]>gi	Gossypium raimondii
21	71.53	65.3	Cluster-20186.55653	len=465 frame:-3 start:2012 end:618 gi|728812115|gb|KHG00663.1| Glyceraldehyde-3-phosphate dehydrogenase B, chloroplastic [Gossypium arboreum]	Gossypium arboreum
22	69.25	59.69	Cluster-20186.56075	len=765 frame:-1 start:3482 end:1188 gi|823125128|ref|XP_012483003.1| PREDICTED: transketolase, chloroplastic [Gossypium raimondii]>gi	Gossypium raimondii
23	68.83	35.41	Cluster-20186.63592	len=1094 frame:2 start:2 end:3283 gi|568867515|ref|XP_006487082.1| PREDICTED: LOW QUALITY PROTEIN: presequence protease 2, chloroplastic/mitochondrial-like [Citrus sinensis]	Citrus sinensis
24	68.02	37.11	Cluster-20186.57064	len=1060 frame:-3 start:3483 end:304 gi|2266947|gb|AAB80714.1| phosphoenolpyruvate carboxylase 1 [Gossypium hirsutum]	Gossypium hirsutum
25	67.94	79.43	Cluster-20186.55829	len=531 frame:-3 start:2057 end:465 gi|590706390|ref|XP_007047709.1| Serine transhydroxymethyltransferase 1 isoform 1 [Theobroma cacao]>gi	Theobroma cacao
26	67.04	32.53	Cluster-20186.49290	len=1283 frame:3 start:66 end:3914 gi|590706706|ref|XP_007047797.1| Kinesin like protein for actin based chloroplast movement 1 isoform 1 [Theobroma cacao]>gi	Theobroma cacao
27	66.76	72.55	Cluster-20186.56729	len=409 frame:3 start:195 end:1421 gi|225444472|ref|XP_002272701.1| PREDICTED: aminomethyltransferase, mitochondrial [Vitis vinifera]>gi	Vitis vinifera
28	64.87	39.59	Cluster-20186.44944	len=731 frame:2 start:95 end:2287 gi|728851158|gb|KHG30601.1| MAR-binding filament-like protein 1-1 [Gossypium arboreum]	Gossypium arboreum
29	64.83	67.35	Cluster-20186.69875	len=586 frame:-3 start:2162 end:405 gi|702441615|ref|XP_010023772.1| PREDICTED: chaperonin CPN60-2, mitochondrial [Eucalyptus grandis]>gi	Eucalyptus grandis
30	64.07	59.57	Cluster-20186.61795	len=649 frame:-3 start:2308 end:362 gi|823245491|ref|XP_012455409.1| PREDICTED: V-type proton ATPase catalytic subunit A [Gossypium raimondii]>gi	Gossypium raimondii
31	63.37	53.78	Cluster-20186.58498	len=503 frame:1 start:163 end:1671 gi|823226189|ref|XP_012445910.1| PREDICTED: protein disulfide-isomerase-like [Gossypium raimondii]>gi	Gossypium raimondii
32	62.51	58.52	Cluster-20186.55154	len=312 frame:-3 start:1132 end:197 gi|823254973|ref|XP_012460137.1| PREDICTED: oxygen-evolving enhancer protein 2, chloroplastic [Gossypium raimondii]>gi	Gossypium raimondii
33	62.16	72.98	Cluster-20186.58969	len=545 frame:-3 start:3471 end:1837 gi|823223188|ref|XP_012444327.1| PREDICTED: NADP-dependent glyceraldehyde-3-phosphate dehydrogenase [Gossypium raimondii]>gi	Gossypium raimondii
34	61.23	71.22	Cluster-20186.55818	len=404 frame:-2 start:1613 end:402 gi|590685167|ref|XP_007042028.1| Fructose-bisphosphate aldolase 1 [Theobroma cacao]>gi	Theobroma cacao
35	60.32	38.2	Cluster-20186.55155	len=844 frame:1 start:1 end:2532 gi|590594358|ref|XP_007017829.1| Chaperone protein htpG family protein isoform 2 [Theobroma cacao]>gi	Theobroma cacao
36	59.96	73.48	Cluster-20186.55899	len=363 frame:1 start:1 end:1089 gi|823168326|ref|XP_012483924.1| PREDICTED: glyceraldehyde-3-phosphate dehydrogenase 2, cytosolic-like [Gossypium raimondii]>gi	Gossypium raimondii
37	59.54	56.53	Cluster-20186.56350	len=514 frame:-3 start:2052 end:511 gi|823213041|ref|XP_012439263.1| PREDICTED: phosphoribulokinase, chloroplastic [Gossypium raimondii]>gi	Gossypium raimondii
38	59.47	70.96	Cluster-20186.55914	len=397 frame:-1 start:3020 end:1830 gi|823159125|ref|XP_012479392.1| PREDICTED: 2-methylene-furan-3-one reductase [Gossypium raimondii]>gi	Gossypium raimondii
39	58.95	62.02	Cluster-20186.72440	len=525 frame:2 start:737 end:2311 gi|523586024|gb|AGQ52113.1| ATP1 (mitochondrion) [Hibiscus cannabinus]	Hibiscus cannabinus
40	58.89	27.2	Cluster-20186.49633	len=1174 frame:1 start:160 end:3681 gi|823233697|ref|XP_012449488.1| PREDICTED: titin-like isoform X2 [Gossypium raimondii]>gi	Gossypium raimondii
41	58.51	54.25	Cluster-20186.55485	len=213 frame:2 start:11 end:649 gi|823126137|ref|XP_012487760.1| PREDICTED: ribulose bisphosphate carboxylase small chain, chloroplastic isoform X1 [Gossypium raimondii]>gi	Gossypium raimondii
42	56.98	31.9	Cluster-20186.54297	len=1004 frame:-2 start:3294 end:283 gi|823248555|ref|XP_012456948.1| PREDICTED: pyruvate, phosphate dikinase, chloroplastic [Gossypium raimondii]>gi	Gossypium raimondii
43	56.26	73.92	Cluster-20186.53954	len=488 frame:-3 start:2056 end:593 gi|661882999|emb|CDP13207.1| unnamed protein product [Coffea canephora]	Coffea canephora
44	56.05	52.61	Cluster-20186.56445	len=613 frame:3 start:108 end:1946 gi|823260695|ref|XP_012463071.1| PREDICTED: ruBisCO large subunit-binding protein subunit alpha [Gossypium raimondii]>gi	Gossypium raimondii
45	55.99	52.86	Cluster-20186.56725	len=595 frame:3 start:3 end:1787 gi|728824919|gb|KHG06014.1| Phosphoglucomutase, cytoplasmic [Gossypium arboreum]>gi	Gossypium arboreum
46	55.7	66.09	Cluster-20186.52931	len=346 frame:1 start:85 end:1122 gi|590598079|ref|XP_007018794.1| Annexin 1 [Theobroma cacao]>gi	Theobroma cacao
47	55.38	46.92	Cluster-20186.58531	len=698 frame:-1 start:2421 end:328 gi|823219349|ref|XP_012442406.1| PREDICTED: uncharacterized aarF domain-containing protein kinase At4g31390, chloroplastic [Gossypium raimondii]>gi	Gossypium raimondii
48	55.27	57.64	Cluster-20186.54897	len=400 frame:3 start:126 end:1325 gi|823197509|ref|XP_012434302.1| PREDICTED: chloroplast stem-loop binding protein of 41 kDa b, chloroplastic [Gossypium raimondii]>gi	Gossypium raimondii
49	54.86	56.67	Cluster-20186.54263	len=421 frame:-1 start:1494 end:232 gi|728849395|gb|KHG28838.1| hypothetical protein F383_10336 [Gossypium arboreum]	Gossypium arboreum
50	54.58	41.96	Cluster-20186.55706	len=809 frame:-3 start:3563 end:1137 gi|728825152|gb|KHG06123.1| Phospholipase D alpha 1 [Gossypium arboreum]	Gossypium arboreum
51	54.58	81.34	Cluster-20186.56632	len=403 frame:3 start:12 end:1220 gi|823135650|ref|XP_012467582.1| PREDICTED: glycerate dehydrogenase [Gossypium raimondii]>gi	Gossypium raimondii
52	54.37	32.3	Cluster-20186.47032	len=1032 frame:-2 start:4619 end:1524 gi|728841816|gb|KHG21259.1| Chaperone ClpB3, chloroplastic -like protein [Gossypium arboreum]	Gossypium arboreum
53	54.02	41.64	Cluster-20186.55454	len=844 frame:1 start:97 end:2628 gi|590630803|ref|XP_007027381.1| ATPase, AAA-type, CDC48 protein isoform 1 [Theobroma cacao]>gi	Theobroma cacao
54	53.8	49.44	Cluster-20186.56482	len=719 frame:-1 start:2558 end:402 gi|211906506|gb|ACJ11746.1| luminal binding protein [Gossypium hirsutum]	Gossypium hirsutum
55	53.3	28.16	Cluster-20186.37708	len=1102 frame:-2 start:3559 end:254 gi|743899370|ref|XP_011042968.1| PREDICTED: alpha-mannosidase-like [Populus euphratica]	Populus euphratica
56	52.39	10.93	Cluster-20186.57756	len=2644 frame:-2 start:8573 end:642 gi|823195700|ref|XP_012492707.1| PREDICTED: translational activator GCN1 [Gossypium raimondii]>gi	Gossypium raimondii
57	51.86	35.71	Cluster-20186.55897	len=900 frame:1 start:142 end:2841 gi|728828397|gb|KHG07840.1| hypothetical protein F383_13405 [Gossypium arboreum]	Gossypium arboreum
58	51.76	54.09	Cluster-20186.52518	len=600 frame:2 start:125 end:1924 gi|590573602|ref|XP_007012167.1| NADP-malic enzyme 4 [Theobroma cacao]>gi	Theobroma cacao
59	51.58	42.82	Cluster-20186.43629	len=711 frame:3 start:126 end:2258 gi|728847182|gb|KHG26625.1| Heat shock 70 kDa, mitochondrial [Gossypium arboreum]	Gossypium arboreum
60	51.42	60.57	Cluster-20186.51331	len=493 frame:-2 start:1705 end:227 gi|823147121|ref|XP_012473471.1| PREDICTED: fumarate hydratase 1, mitochondrial-like [Gossypium raimondii]	Gossypium raimondii
61	51.26	34.04	Cluster-20186.56772	len=994 frame:2 start:407 end:3388 gi|823167124|ref|XP_012483510.1| PREDICTED: alpha-glucan phosphorylase 1 isoform X1 [Gossypium raimondii]>gi	Gossypium raimondii
62	51.21	47.12	Cluster-20186.65747	len=644 frame:3 start:96 end:2027 gi|823226201|ref|XP_012445917.1| PREDICTED: glucose-6-phosphate isomerase 1, chloroplastic-like [Gossypium raimondii]>gi	Gossypium raimondii
63	51	30.95	Cluster-20186.57787	len=980 frame:-1 start:3204 end:265 gi|823143967|ref|XP_012471799.1| PREDICTED: puromycin-sensitive aminopeptidase isoform X1 [Gossypium raimondii]	Gossypium raimondii
64	50.93	19.96	Cluster-20186.57611	len=1484 frame:-3 start:4894 end:443 gi|823135284|ref|XP_012467413.1| PREDICTED: alpha-glucan water dikinase, chloroplastic-like [Gossypium raimondii]>gi	Gossypium raimondii
65	50.8	28.35	Cluster-20186.55596	len=1119 frame:3 start:195 end:3551 gi|823153261|ref|XP_012476469.1| PREDICTED: ubiquitin-activating enzyme E1 1-like isoform X1 [Gossypium raimondii]>gi	Gossypium raimondii
66	50.5	52.54	Cluster-20186.60054	len=591 frame:-1 start:1996 end:224 gi|823261947|ref|XP_012463711.1| PREDICTED: ferredoxin--nitrite reductase, chloroplastic [Gossypium raimondii]>gi	Gossypium raimondii
67	50.2	19.21	Cluster-20186.56171	len=1386 frame:2 start:65 end:4222 gi|590635888|ref|XP_007028733.1| Magnesium-chelatase subunit chl isoform 1 [Theobroma cacao]>gi	Theobroma cacao
68	49.95	47.25	Cluster-20186.55407	len=547 frame:-2 start:1984 end:344 gi|645268888|ref|XP_008239742.1| PREDICTED: aldehyde dehydrogenase family 2 member B4, mitochondrial [Prunus mume]	Prunus mume
69	49.55	57.32	Cluster-20186.55550	len=575 frame:-3 start:2079 end:355 gi|728846538|gb|KHG25981.1| 2,3-bisphosphoglycerate-independent phosphoglycerate mutase [Gossypium arboreum]	Gossypium arboreum
70	49.41	81.87	Cluster-20186.55373	len=353 frame:-2 start:1060 end:2 gi|728845015|gb|KHG24458.1| Formate dehydrogenase-2C mitochondrial [Gossypium arboreum]	Gossypium arboreum
71	49.37	49.9	Cluster-20186.77270	len=502 frame:3 start:237 end:1742 gi|589735558|gb|AHL19963.1| 6-phosphogluconate dehydrogenase [Hibiscus cannabinus]	Hibiscus cannabinus
72	49.31	53.03	Cluster-20186.56106	len=612 frame:-3 start:2254 end:419 gi|823130449|ref|XP_012453338.1| PREDICTED: ATP-citrate synthase beta chain protein 2 [Gossypium raimondii]>gi	Gossypium raimondii
73	49.09	26.86	Cluster-20186.57691	len=954 frame:-3 start:3456 end:595 gi|823233251|ref|XP_012449262.1| PREDICTED: plasma membrane ATPase 4-like isoform X2 [Gossypium raimondii]>gi	Gossypium raimondii
74	48.77	68.05	Cluster-20186.55173	len=267 frame:2 start:50 end:850 gi|226358409|gb|ACO51067.1| chloroplast chlorophyll A-B binding protein [Gossypium hirsutum]	Gossypium hirsutum
75	48.69	57.96	Cluster-20186.56985	len=491 frame:3 start:24 end:1496 gi|823191225|ref|XP_012491400.1| PREDICTED: UTP--glucose-1-phosphate uridylyltransferase [Gossypium raimondii]>gi	Gossypium raimondii
76	48.64	34.46	Cluster-20186.58920	len=741 frame:-3 start:2508 end:286 gi|823208532|ref|XP_012437672.1| PREDICTED: acetyl-coenzyme A carboxylase carboxyl transferase subunit alpha, chloroplastic-like [Gossypium raimondii]>gi	Gossypium raimondii
77	48.55	64.76	Cluster-20186.55951	len=472 frame:2 start:113 end:1528 gi|823244432|ref|XP_012454874.1| PREDICTED: glyceraldehyde-3-phosphate dehydrogenase A, chloroplastic [Gossypium raimondii]>gi	Gossypium raimondii
78	48.48	58.86	Cluster-20186.55730	len=509 frame:1 start:112 end:1638 gi|823142478|ref|XP_012471040.1| PREDICTED: elongation factor Tu, chloroplastic [Gossypium raimondii]	Gossypium raimondii
79	48.33	33.54	Cluster-20186.45228	len=800 frame:-3 start:2846 end:447 gi|568823915|ref|XP_006466353.1| PREDICTED: thimet oligopeptidase-like [Citrus sinensis]	Citrus sinensis
80	48.21	69.1	Cluster-20186.55157	len=425 frame:1 start:1 end:1275 gi|590654533|ref|XP_007033723.1| O-acetylserine lyase B isoform 1 [Theobroma cacao]>gi	Theobroma cacao
81	48.2	28.77	Cluster-20186.65775	len=1016 frame:-1 start:3490 end:443 gi|823143798|ref|XP_012471713.1| PREDICTED: protein TIC110, chloroplastic [Gossypium raimondii]>gi	Gossypium raimondii
82	48.13	56.45	Cluster-20186.65696	len=520 frame:-1 start:1868 end:309 gi|211906492|gb|ACJ11739.1| dihydrolipoamide dehydrogenase [Gossypium hirsutum]	Gossypium hirsutum
83	47.94	57.85	Cluster-20186.59353	len=523 frame:1 start:256 end:1824 gi|590673433|ref|XP_007038891.1| Leucine-rich repeat (LRR) family protein [Theobroma cacao]>gi	Theobroma cacao
84	47.88	70.32	Cluster-20186.55162	len=375 frame:1 start:274 end:1398 gi|590611713|ref|XP_007022181.1| Aldolase-type TIM barrel family protein isoform 1 [Theobroma cacao]>gi	Theobroma cacao
85	47.69	53.18	Cluster-20186.53462	len=520 frame:-3 start:2376 end:817 gi|590588965|ref|XP_007016331.1| Plastid transcriptionally active 16 [Theobroma cacao]>gi	Theobroma cacao
86	47.46	58.06	Cluster-20186.61162	len=423 frame:3 start:114 end:1382 gi|590715520|ref|XP_007050219.1| ATP citrate lyase (ACL) family protein [Theobroma cacao]>gi	Theobroma cacao
87	47.34	65.2	Cluster-20186.55483	len=274 frame:3 start:3 end:824 gi|590697831|ref|XP_007045549.1| Stem 28 kDa glycoprotein, putative [Theobroma cacao]>gi	Theobroma cacao
88	47.22	30.8	Cluster-20186.51482	len=816 frame:-1 start:2791 end:344 gi|392050920|gb|AFM52237.1| putative sucrose synthase 6 [Gossypium arboreum]	Gossypium arboreum
89	46.79	31.27	Cluster-20186.51639	len=1034 frame:-1 start:3399 end:298 gi|590563606|ref|XP_007009419.1| 2-oxoglutarate dehydrogenase, E1 component isoform 1 [Theobroma cacao]>gi	Theobroma cacao
90	46.77	60	Cluster-20186.52265	len=286 frame:-2 start:1695 end:838 gi|823130593|ref|XP_012453807.1| PREDICTED: ATP synthase subunit delta, chloroplastic [Gossypium raimondii]>gi	Gossypium raimondii
91	46.67	52.37	Cluster-20186.44992	len=591 frame:-3 start:2210 end:438 gi|702290187|ref|XP_010047106.1| PREDICTED: leucine aminopeptidase 1-like [Eucalyptus grandis]>gi	Eucalyptus grandis
92	46.6	26.39	Cluster-20186.43240	len=1153 frame:2 start:29 end:3487 gi|823234666|ref|XP_012449969.1| PREDICTED: importin-5-like isoform X1 [Gossypium raimondii]>gi	Gossypium raimondii
93	46.28	48.83	Cluster-20186.57008	len=513 frame:3 start:135 end:1673 gi|823163666|ref|XP_012481777.1| PREDICTED: glutamine synthetase leaf isozyme, chloroplastic [Gossypium raimondii]>gi	Gossypium raimondii
94	45.76	64.12	Cluster-20186.55037	len=511 frame:2 start:1592 end:3124 gi|325210915|ref|YP_004285989.1| ATP synthase CF1 alpha subunit [Gossypium thurberi]>gi	Gossypium thurberi
95	45.7	56.78	Cluster-20186.90538	len=591 frame:-1 start:2262 end:490 gi|763800144|gb|KJB67099.1| hypothetical protein B456_010G174800, partial [Gossypium raimondii]>gi	Gossypium raimondii
96	45.63	69.2	Cluster-20186.55455	len=436 frame:-2 start:1647 end:340 gi|763782682|gb|KJB49753.1| hypothetical protein B456_008G135900 [Gossypium raimondii]	Gossypium raimondii
97	45.57	70.29	Cluster-20186.55074	len=378 frame:3 start:15 end:1148 gi|567921352|ref|XP_006452682.1| hypothetical protein CICLE_v10008762mg [Citrus clementina]>gi	Citrus clementina
98	45.53	81.48	Cluster-20186.63582	len=325 frame:-2 start:1310 end:336 gi|823249020|ref|XP_012457164.1| PREDICTED: cationic peroxidase 1-like [Gossypium raimondii]>gi	Gossypium raimondii
99	45.28	50.09	Cluster-20186.59530	len=586 frame:-3 start:2226 end:469 gi|823141836|ref|XP_012470734.1| PREDICTED: delta-1-pyrroline-5-carboxylate dehydrogenase 12A1, mitochondrial [Gossypium raimondii]>gi	Gossypium raimondii
100	45.14	47.2	Cluster-20186.59825	len=609 frame:1 start:241 end:2067 gi|823125013|ref|XP_012482677.1| PREDICTED: NAD-dependent malic enzyme 2, mitochondrial-like [Gossypium raimondii]>gi	Gossypium raimondii
101	44.96	54.17	Cluster-20186.67163	len=385 frame:-2 start:1498 end:344 gi|823191660|ref|XP_012491526.1| PREDICTED: ferredoxin--NADP reductase, leaf isozyme, chloroplastic [Gossypium raimondii]>gi	Gossypium raimondii
102	44.88	47.23	Cluster-20186.56483	len=668 frame:1 start:124 end:2127 gi|823214933|ref|XP_012440230.1| PREDICTED: phosphoglucomutase, chloroplastic [Gossypium raimondii]>gi	Gossypium raimondii
103	44.69	31.66	Cluster-20186.49934	len=737 frame:-3 start:4114 end:1904 gi|823251973|ref|XP_012458610.1| PREDICTED: delta-1-pyrroline-5-carboxylate synthase-like isoform X1 [Gossypium raimondii]>gi	Gossypium raimondii
104	44.65	16.88	Cluster-20186.91948	len=1411 frame:1 start:112 end:4344 gi|590630458|ref|XP_007027277.1| Purine biosynthesis 4 [Theobroma cacao]>gi	Theobroma cacao
105	44.2	62.89	Cluster-20186.56040	len=389 frame:1 start:625 end:1791 gi|697171979|ref|XP_009594925.1| PREDICTED: ATP synthase gamma chain, chloroplastic [Nicotiana tomentosiformis]>gi	Nicotiana tomentosiformis
106	44.02	42.23	Cluster-20186.47155	len=593 frame:-1 start:2069 end:291 gi|823140514|ref|XP_012470106.1| PREDICTED: beta-fructofuranosidase, insoluble isoenzyme CWINV1 [Gossypium raimondii]>gi	Gossypium raimondii
107	43.75	49.65	Cluster-20186.53614	len=571 frame:-3 start:1904 end:192 gi|823257466|ref|XP_012461382.1| PREDICTED: abrin-b-like [Gossypium raimondii]>gi	Gossypium raimondii
108	43.7	44.13	Cluster-20186.54626	len=674 frame:1 start:67 end:2088 gi|823139702|ref|XP_012469716.1| PREDICTED: phosphoenolpyruvate carboxykinase [ATP] [Gossypium raimondii]>gi	ATP
109	43.55	37.28	Cluster-20186.66034	len=744 frame:2 start:128 end:2359 gi|823126230|ref|XP_012487993.1| PREDICTED: NADH dehydrogenase [ubiquinone] iron-sulfur protein 1, mitochondrial-like [Gossypium raimondii]>gi
110	43.43	30.54	Cluster-20186.42475	len=1003 frame:3 start:219 end:3227 gi|728827080|gb|KHG07029.1| nuclease domain-containing 1 [Gossypium arboreum]	Gossypium arboreum
111	43.39	19.42	Cluster-20186.55478	len=1407 frame:1 start:46 end:4266 gi|590711124|ref|XP_007049018.1| Uncharacterized protein isoform 2 [Theobroma cacao]>gi	Theobroma cacao
112	43.08	54.5	Cluster-20186.49249	len=412 frame:1 start:136 end:1371 gi|823164599|ref|XP_012482242.1| PREDICTED: 30S ribosomal protein S1, chloroplastic [Gossypium raimondii]>gi	Gossypium raimondii
113	43.05	28.49	Cluster-20186.49892	len=910 frame:-3 start:3105 end:376 gi|823154246|ref|XP_012476989.1| PREDICTED: dynamin-2A-like [Gossypium raimondii]>gi	Gossypium raimondii
114	42.96	61.64	Cluster-20186.55175	len=379 frame:-2 start:1332 end:196 gi|209979576|gb|ACJ04737.1| actin [Sedum alfredii]	Sedum alfredii
115	42.58	49.6	Cluster-20186.62311	len=501 frame:-3 start:2457 end:955 gi|823244806|ref|XP_012455072.1| PREDICTED: serine hydroxymethyltransferase 4 [Gossypium raimondii]>gi	Gossypium raimondii
116	42.55	64.29	Cluster-20186.55551	len=323 frame:-2 start:2414 end:1446 gi|590645919|ref|XP_007031477.1| Carbonic anhydrase 1 isoform 2 [Theobroma cacao]>gi	Theobroma cacao
117	42.46	53.78	Cluster-20186.55321	len=239 frame:-2 start:2116 end:1400 gi|728820091|gb|KHG03565.1| Oxygen-evolving enhancer 3, chloroplastic [Gossypium arboreum]	Gossypium arboreum
118	42.08	42.29	Cluster-20186.64785	len=429 frame:-2 start:1621 end:335 gi|590630245|ref|XP_007027218.1| Ribosomal protein L4/L1 family isoform 1 [Theobroma cacao]>gi	Theobroma cacao
119	42.02	36.62	Cluster-20186.67475	len=853 frame:-1 start:3020 end:462 gi|823259620|ref|XP_012462519.1| PREDICTED: alpha-glucan phosphorylase, H isozyme [Gossypium raimondii]>gi	Gossypium raimondii
120	42	43.46	Cluster-20186.51787	len=597 frame:-2 start:2083 end:293 gi|590656283|ref|XP_007034226.1| Methylenetetrahydrofolate reductase isoform 1 [Theobroma cacao]>gi	Theobroma cacao
121	41.54	44.56	Cluster-20186.54668	len=580 frame:-1 start:1912 end:173 gi|255552303|ref|XP_002517196.1| glucose-1-phosphate adenylyltransferase, putative [Ricinus communis]>gi	Ricinus communis
122	40.53	55.48	Cluster-20186.60023	len=457 frame:2 start:77 end:1447 gi|357496973|ref|XP_003618775.1| Elongation factor 1-alpha [Medicago truncatula]	Medicago truncatula
123	40.52	41.67	Cluster-20186.56183	len=517 frame:1 start:1 end:1551 gi|728845709|gb|KHG25152.1| Catalase isozyme 1 [Gossypium arboreum]	Gossypium arboreum
124	40.34	21.05	Cluster-20186.50629	len=1013 frame:3 start:30 end:3068 gi|823159951|ref|XP_012479815.1| PREDICTED: alanine--tRNA ligase-like [Gossypium raimondii]>gi	Gossypium raimondii
125	40.31	54.79	Cluster-20186.39068	len=512 frame:3 start:3 end:1538 gi|823128712|ref|XP_012444151.1| PREDICTED: peptidyl-prolyl cis-trans isomerase CYP38, chloroplastic-like isoform X2 [Gossypium raimondii]>gi	Gossypium raimondii
126	40.23	57.25	Cluster-20186.58633	len=539 frame:-1 start:1817 end:201 gi|823223531|ref|XP_012444511.1| PREDICTED: T-complex protein 1 subunit beta [Gossypium raimondii]>gi	Gossypium raimondii
127	39.86	43.97	Cluster-20186.49918	len=590 frame:1 start:166 end:1935 gi|590593243|ref|XP_007017510.1| Sugar isomerase family protein isoform 1 [Theobroma cacao]>gi	Theobroma cacao
128	39.86	35.88	Cluster-20186.60374	len=617 frame:1 start:1 end:1851 gi|823143372|ref|XP_012471490.1| PREDICTED: protein disulfide isomerase-like 1-4 [Gossypium raimondii]>gi	Gossypium raimondii
129	39.78	36.25	Cluster-20186.54512	len=768 frame:-1 start:2735 end:432 gi|823225068|ref|XP_012445323.1| PREDICTED: subtilisin-like protease SBT1.7 [Gossypium raimondii]>gi	Gossypium raimondii
130	39.77	34.71	Cluster-20186.68892	len=776 frame:2 start:113 end:2440 gi|763746361|gb|KJB13800.1| hypothetical protein B456_002G094900 [Gossypium raimondii]	Gossypium raimondii
131	39.71	65	Cluster-20186.85514	len=341 frame:-3 start:1305 end:283 gi|590591539|ref|XP_007017044.1| Peroxidase 68 [Theobroma cacao]>gi	Theobroma cacao
132	39.62	34.11	Cluster-20186.51886	len=734 frame:1 start:88 end:2289 gi|590577054|ref|XP_007013128.1| Enoyl-CoA hydratase/isomerase family [Theobroma cacao]>gi	Theobroma cacao
133	39.61	66.08	Cluster-20186.54318	len=343 frame:-3 start:1302 end:274 gi|728832638|gb|KHG12081.1| Malate dehydrogenase-2C cytoplasmic [Gossypium arboreum]	Gossypium arboreum
134	39.19	45.32	Cluster-20186.36011	len=535 frame:1 start:28 end:1632 gi|728832874|gb|KHG12317.1| Beta-glucosidase 44 -like protein [Gossypium arboreum]	Gossypium arboreum
135	39.19	62.9	Cluster-20186.63906	len=443 frame:2 start:65 end:1393 gi|823183466|ref|XP_012488861.1| PREDICTED: glycerol-3-phosphate acyltransferase, chloroplastic-like [Gossypium raimondii]>gi	Gossypium raimondii
136	39.08	21.86	Cluster-20186.42791	len=925 frame:3 start:222 end:2996 gi|823174099|ref|XP_012485668.1| PREDICTED: eukaryotic translation initiation factor 3 subunit C-like [Gossypium raimondii]>gi	Gossypium raimondii
137	39.04	59.11	Cluster-20186.54846	len=385 frame:2 start:131 end:1285 gi|745637078|gb|AJD14834.1| glutamine synthetase [Boehmeria nivea]	Boehmeria nivea
138	38.93	49.33	Cluster-20186.36731	len=301 frame:2 start:107 end:1009 gi|590691858|ref|XP_007043900.1| Peptidyl-prolyl cis-trans isomerase isoform 1 [Theobroma cacao]>gi	Theobroma cacao
139	38.93	48.26	Cluster-20186.56360	len=403 frame:-1 start:1855 end:647 gi|823222044|ref|XP_012443722.1| PREDICTED: protochlorophyllide reductase, chloroplastic [Gossypium raimondii]>gi	Gossypium raimondii
140	38.82	38.78	Cluster-20186.59146	len=705 frame:-1 start:2517 end:403 gi|33391721|gb|AAQ17461.1| beta-D-glucosidase [Gossypium hirsutum]	Gossypium hirsutum
141	38.82	51.09	Cluster-20186.54202	len=506 frame:-2 start:2056 end:539 gi|823259371|ref|XP_012462393.1| PREDICTED: hexokinase-1-like [Gossypium raimondii]>gi	Gossypium raimondii
142	38.78	48.84	Cluster-20186.57753	len=519 frame:1 start:1 end:1557 gi|823176310|ref|XP_012486404.1| PREDICTED: V-type proton ATPase subunit B 1 [Gossypium raimondii]>gi	Gossypium raimondii
143	38.65	68.85	Cluster-20186.56717	len=367 frame:-2 start:1398 end:298 gi|728832387|gb|KHG11830.1| Malate dehydrogenase-2C mitochondrial [Gossypium arboreum]	Gossypium arboreum
144	38.63	42.02	Cluster-20186.50523	len=596 frame:2 start:2 end:1789 gi|590708572|ref|XP_007048315.1| TCP-1/cpn60 chaperonin family protein [Theobroma cacao]>gi	Theobroma cacao
145	38.53	51.25	Cluster-20186.65781	len=481 frame:1 start:199 end:1641 gi|590572062|ref|XP_007011759.1| Aspartate aminotransferase [Theobroma cacao]>gi	Theobroma cacao
146	38.43	45.67	Cluster-20186.59124	len=417 frame:1 start:4 end:1254 gi|728839610|gb|KHG19053.1| Thylakoid lumenal 29 kDa, chloroplastic [Gossypium arboreum]	Gossypium arboreum
147	38.35	23.04	Cluster-20186.68667	len=1125 frame:-3 start:3752 end:378 gi|823163540|ref|XP_012481714.1| PREDICTED: LRR receptor-like serine/threonine-protein kinase GSO2 isoform X3 [Gossypium raimondii]	Gossypium raimondii
148	38.23	37.63	Cluster-20186.57894	len=676 frame:2 start:2 end:2029 gi|728839934|gb|KHG19377.1| Polyadenylate-binding protein 1-like 2 [Gossypium arboreum]	Gossypium arboreum
149	38.19	23.48	Cluster-20186.57486	len=1036 frame:1 start:1 end:3108 gi|590683790|ref|XP_007041680.1| Alanyl-tRNA synthetase, chloroplastic, putative isoform 1 [Theobroma cacao]>gi	Theobroma cacao
150	38.13	35.2	Cluster-20186.58841	len=751 frame:2 start:248 end:2500 gi|823153114|ref|XP_012476392.1| PREDICTED: 4-hydroxy-3-methylbut-2-en-1-yl diphosphate synthase (ferredoxin), chloroplastic isoform X1 [Gossypium raimondii]>gi	Gossypium raimondii
151	38.09	70.32	Cluster-20186.84993	len=284 frame:-2 start:1036 end:185 gi|702482631|ref|XP_010033561.1| PREDICTED: basic endochitinase-like [Eucalyptus grandis]>gi	Eucalyptus grandis
152	37.99	27.25	Cluster-20186.53694	len=790 frame:-3 start:2644 end:275 gi|593785161|ref|XP_007155621.1| hypothetical protein PHAVU_003G217300g [Phaseolus vulgaris]>gi	Phaseolus vulgaris
153	37.92	45.1	Cluster-20186.64104	len=460 frame:1 start:202 end:1581 gi|823233935|ref|XP_012449601.1| PREDICTED: probable L-ascorbate peroxidase 6, chloroplastic [Gossypium raimondii]>gi	Gossypium raimondii
154	37.9	69.37	Cluster-20186.83153	len=272 frame:3 start:3 end:818 gi|823223229|ref|XP_012444348.1| PREDICTED: proteasome subunit alpha type-2-A [Gossypium raimondii]>gi	Gossypium raimondii
155	37.75	36.34	Cluster-20186.55073	len=488 frame:1 start:1705 end:3168 gi|669216129|gb|AII18053.1| photosystem II CP43 chlorophyll apoprotein, partial (chloroplast) [Viburnum amplificatum]>gi	Viburnum amplificatum
156	37.53	48.92	Cluster-20186.55258	len=559 frame:-3 start:2052 end:376 gi|823126901|ref|XP_012491618.1| PREDICTED: glucose-1-phosphate adenylyltransferase small subunit 2, chloroplastic [Gossypium raimondii]>gi	Gossypium raimondii
157	37.5	56.39	Cluster-20186.57338	len=455 frame:3 start:210 end:1574 gi|728815413|gb|KHG01835.1| Alpha-galactosidase [Gossypium arboreum]	Gossypium arboreum
158	37.37	48.63	Cluster-20186.56296	len=550 frame:3 start:45 end:1694 gi|802611628|ref|XP_012074593.1| PREDICTED: methylmalonate-semialdehyde dehydrogenase [acylating], mitochondrial [Jatropha curcas]
159	37.34	22.71	Cluster-20186.63571	len=841 frame:2 start:239 end:2761 gi|697097942|ref|XP_009624163.1| PREDICTED: heat shock 70 kDa protein 15-like [Nicotiana tomentosiformis]	Nicotiana tomentosiformis
160	37.29	32.15	Cluster-20186.58754	len=760 frame:3 start:195 end:2474 gi|823236231|ref|XP_012450761.1| PREDICTED: vesicle-fusing ATPase-like isoform X1 [Gossypium raimondii]	Gossypium raimondii
161	37.26	60.75	Cluster-20186.56907	len=322 frame:1 start:94 end:1059 gi|823251977|ref|XP_012458612.1| PREDICTED: aldo-keto reductase family 4 member C9-like [Gossypium raimondii]>gi	Gossypium raimondii
162	37.16	62.88	Cluster-20186.51525	len=591 frame:-1 start:2117 end:345 gi|255554262|ref|XP_002518171.1| chaperonin-60kD, ch60, putative [Ricinus communis]>gi	Ricinus communis
163	36.99	41.19	Cluster-20186.64340	len=688 frame:3 start:24 end:2087 gi|728832626|gb|KHG12069.1| Pyrophosphate--fructose 6-phosphate 1-phosphotransferase subunit alpha [Gossypium arboreum]	Gossypium arboreum
164	36.96	75.42	Cluster-20186.56941	len=241 frame:-3 start:1411 end:689 gi|823213773|ref|XP_012439628.1| PREDICTED: protein P21 [Gossypium raimondii]	Gossypium raimondii
165	36.8	56.66	Cluster-20186.55225	len=294 frame:2 start:335 end:1216 gi|226358411|gb|ACO51068.1| chloroplast chlorophyll A-B binding protein [Gossypium hirsutum]	Gossypium hirsutum
166	36.74	28.44	Cluster-20186.55415	len=954 frame:3 start:3 end:2864 gi|823200018|ref|XP_012435094.1| PREDICTED: alpha-xylosidase 1-like [Gossypium raimondii]>gi	Gossypium raimondii
167	36.71	26.91	Cluster-20186.51621	len=893 frame:2 start:104 end:2782 gi|823242826|ref|XP_012454076.1| PREDICTED: beta-galactosidase 9 isoform X1 [Gossypium raimondii]>gi	Gossypium raimondii
168	36.67	32.88	Cluster-20186.29568	len=737 frame:2 start:14 end:2224 gi|823234248|ref|XP_012449761.1| PREDICTED: cucumisin isoform X2 [Gossypium raimondii]	Gossypium raimondii
169	36.58	74.09	Cluster-20186.66512	len=359 frame:-1 start:1077 end:1 gi|823132539|ref|XP_012462918.1| PREDICTED: phosphoglycerate kinase, cytosolic [Gossypium raimondii]>gi	Gossypium raimondii
170	36.51	60.65	Cluster-20186.55068	len=339 frame:3 start:27 end:1043 gi|728812439|gb|KHG00819.1| Tetratricopeptide repeat 30A [Gossypium arboreum]	Gossypium arboreum
171	36.48	34.48	Cluster-20186.55360	len=700 frame:-3 start:2394 end:295 gi|728841279|gb|KHG20722.1| Sulfite reductase [ferredoxin] [Gossypium arboreum]
172	36.23	54.11	Cluster-20186.57059	len=439 frame:2 start:164 end:1480 gi|590565805|ref|XP_007010052.1| Lactate/malate dehydrogenase family protein [Theobroma cacao]>gi	Theobroma cacao
173	36.2	69.81	Cluster-20186.55535	len=266 frame:1 start:85 end:882 gi|823160355|ref|XP_012480020.1| PREDICTED: 14-3-3 protein 6-like [Gossypium raimondii]>gi	Gossypium raimondii
174	36.18	63.74	Cluster-20186.78569	len=365 frame:3 start:45 end:1139 gi|823256817|ref|XP_012461055.1| PREDICTED: peroxidase N1-like [Gossypium raimondii]>gi	Gossypium raimondii
175	36.1	46.84	Cluster-20186.26617	len=475 frame:2 start:2 end:1426 gi|802633377|ref|XP_012077443.1| PREDICTED: aspartate aminotransferase, cytoplasmic [Jatropha curcas]>gi	Jatropha curcas
176	36.07	42.32	Cluster-20186.59955	len=561 frame:1 start:1 end:1683 gi|590650662|ref|XP_007032695.1| Insulinase (Peptidase family M16) protein isoform 1 [Theobroma cacao]>gi	Theobroma cacao
177	36.01	53.28	Cluster-20186.58610	len=397 frame:-3 start:2890 end:1700 gi|823121892|ref|XP_012468788.1| PREDICTED: calcium sensing receptor, chloroplastic [Gossypium raimondii]>gi	Gossypium raimondii
178	35.99	57.07	Cluster-20186.41581	len=369 frame:3 start:36 end:1142 gi|823196170|ref|XP_012492843.1| PREDICTED: perakine reductase-like isoform X1 [Gossypium raimondii]	Gossypium raimondii
179	35.84	31.06	Cluster-20186.33195	len=645 frame:-1 start:2126 end:192 gi|823231391|ref|XP_012448401.1| PREDICTED: polyphenol oxidase, chloroplastic-like [Gossypium raimondii]	Gossypium raimondii
180	35.84	41.42	Cluster-20186.55900	len=368 frame:3 start:87 end:1190 gi|641864631|gb|KDO83317.1| hypothetical protein CISIN_1g017710mg [Citrus sinensis]	Citrus sinensis
181	35.8	45	Cluster-20186.52104	len=521 frame:-1 start:3137 end:1575 gi|728808065|gb|KHF98024.1| Orotidine 5'-phosphate decarboxylase [Gossypium arboreum]	Gossypium arboreum
182	35.7	74.28	Cluster-20186.55522	len=452 frame:-1 start:1612 end:257 gi|823246771|ref|XP_012456060.1| PREDICTED: ribulose bisphosphate carboxylase/oxygenase activase 2, chloroplastic [Gossypium raimondii]>gi	Gossypium raimondii
183	35.7	24.12	Cluster-7324.2	len=850 frame:-1 start:2551 end:2 sp|P55155|VIT1_CAEEL Vitellogenin-1 OS=Caenorhabditis elegans GN=vit-1 PE=1 SV=2
184	35.63	51.86	Cluster-20186.65355	len=377 frame:-2 start:1387 end:257 gi|590661779|ref|XP_007035767.1| Glycosyl hydrolase superfamily protein [Theobroma cacao]>gi	Theobroma cacao
185	35.54	48.33	Cluster-20186.52796	len=301 frame:-3 start:1211 end:309 gi|728841778|gb|KHG21221.1| hypothetical protein F383_05899 [Gossypium arboreum]	Gossypium arboreum
186	35.49	17.73	Cluster-20186.49716	len=1208 frame:2 start:50 end:3673 gi|823131399|ref|XP_012457921.1| PREDICTED: carbamoyl-phosphate synthase large chain, chloroplastic [Gossypium raimondii]>gi	Gossypium raimondii
187	35.16	48.85	Cluster-20186.53964	len=435 frame:-2 start:1515 end:211 gi|823244385|ref|XP_012454848.1| PREDICTED: magnesium-chelatase subunit ChlI, chloroplastic [Gossypium raimondii]>gi	Gossypium raimondii
188	35.12	53.92	Cluster-20186.55697	len=409 frame:-1 start:1403 end:177 gi|823148033|ref|XP_012473925.1| PREDICTED: chloroplast stem-loop binding protein of 41 kDa a, chloroplastic [Gossypium raimondii]>gi	Gossypium raimondii
189	35.1	22.46	Cluster-20186.47016	len=1114 frame:-1 start:3816 end:475 gi|823151128|ref|XP_012475392.1| PREDICTED: protein transport protein SEC31 homolog B-like isoform X1 [Gossypium raimondii]>gi	Gossypium raimondii
190	35.09	27.63	Cluster-20186.58491	len=743 frame:-1 start:2546 end:318 gi|823253086|ref|XP_012459157.1| PREDICTED: glycine--tRNA ligase 1, mitochondrial-like [Gossypium raimondii]>gi	Gossypium raimondii
191	34.98	44.18	Cluster-20186.36122	len=662 frame:-2 start:2306 end:321 gi|728818079|gb|KHG02682.1| 2-isopropylmalate synthase 2, chloroplastic -like protein [Gossypium arboreum]	Gossypium arboreum
192	34.93	39.01	Cluster-20186.69131	len=670 frame:3 start:123 end:2132 gi|823253096|ref|XP_012459163.1| PREDICTED: NAD-dependent malic enzyme 62 kDa isoform, mitochondrial [Gossypium raimondii]>gi	Gossypium raimondii
193	34.6	49.44	Cluster-20186.50587	len=357 frame:-2 start:1469 end:399 gi|823247986|ref|XP_012456666.1| PREDICTED: probable aldo-keto reductase 2 [Gossypium raimondii]>gi	Gossypium raimondii
194	34.3	43.8	Cluster-20186.53095	len=275 frame:3 start:3 end:827 gi|590574979|ref|XP_007012557.1| Thioredoxin superfamily protein, Q [Theobroma cacao]>gi	Theobroma cacao
195	34.18	45.76	Cluster-20186.56879	len=484 frame:3 start:144 end:1595 gi|225457034|ref|XP_002282761.1| PREDICTED: 1-deoxy-D-xylulose 5-phosphate reductoisomerase, chloroplastic [Vitis vinifera]>gi	Vitis vinifera
196	34.15	30.1	Cluster-20186.52963	len=672 frame:-3 start:2311 end:296 gi|720009091|ref|XP_010258829.1| PREDICTED: peroxisomal acyl-coenzyme A oxidase 1-like [Nelumbo nucifera]	Nelumbo nucifera
197	34.1	55.11	Cluster-20186.55977	len=373 frame:3 start:249 end:1367 gi|823164918|ref|XP_012482403.1| PREDICTED: peroxidase 12 [Gossypium raimondii]>gi	Gossypium raimondii
198	34.02	29.14	Cluster-20186.63892	len=835 frame:-2 start:2724 end:220 gi|590589048|ref|XP_007016346.1| Translocon at the outer envelope membrane of chloroplasts 75-III [Theobroma cacao]>gi	Theobroma cacao
199	34.02	22.73	Cluster-20186.59867	len=881 frame:1 start:76 end:2718 gi|823120602|ref|XP_012489758.1| PREDICTED: aminopeptidase M1 [Gossypium raimondii]>gi	Gossypium raimondii
200	33.87	39.39	Cluster-20186.51563	len=590 frame:1 start:1 end:1770 gi|728846293|gb|KHG25736.1| hypothetical protein F383_04337 [Gossypium arboreum]	Gossypium arboreum
201	33.85	72.58	Cluster-20186.56933	len=300 frame:2 start:83 end:982 gi|823143907|ref|XP_012471768.1| PREDICTED: mitochondrial dicarboxylate/tricarboxylate transporter DTC [Gossypium raimondii]>gi	Gossypium raimondii
202	33.65	48.47	Cluster-20186.54728	len=459 frame:2 start:74 end:1450 gi|456368493|gb|AGG37283.1| alpha-tubulin 1 [Salix arbutifolia]	Salix arbutifolia
203	33.63	24.62	Cluster-20186.54279	len=781 frame:3 start:66 end:2408 gi|728848008|gb|KHG27451.1| Magnesium-chelatase subunit chlD, chloroplastic [Gossypium arboreum]	Gossypium arboreum
204	33.56	42.29	Cluster-20186.56777	len=578 frame:2 start:2 end:1735 gi|590665211|ref|XP_007036679.1| B-S glucosidase 44 isoform 1 [Theobroma cacao]>gi	Theobroma cacao
205	33.54	34.73	Cluster-20186.55165	len=787 frame:3 start:2367 end:4727 gi|823223377|ref|XP_012444428.1| PREDICTED: subtilisin-like protease SBT1.7 [Gossypium raimondii]>gi	Gossypium raimondii
206	33.5	37.89	Cluster-20186.56607	len=513 frame:1 start:1366 end:2904 gi|283794993|ref|YP_003359384.1| PSII 47kDa protein (chloroplast) [Olea europaea]>gi	Olea europaea
207	33.49	63.87	Cluster-20186.63064	len=275 frame:-2 start:2523 end:1699 gi|728817605|gb|KHG02515.1| 50S ribosomal L5, chloroplastic -like protein [Gossypium arboreum]	Gossypium arboreum
208	33.41	29.9	Cluster-20186.51698	len=797 frame:-3 start:2607 end:217 gi|728829456|gb|KHG08899.1| Heat shock 83 [Gossypium arboreum]	Gossypium arboreum
209	33.39	54.37	Cluster-20186.67226	len=424 frame:2 start:62 end:1333 gi|823228754|ref|XP_012447120.1| PREDICTED: uroporphyrinogen decarboxylase isoform X1 [Gossypium raimondii]>gi	Gossypium raimondii
210	33.25	38.57	Cluster-20186.49327	len=797 frame:1 start:268 end:2658 gi|590705512|ref|XP_007047459.1| Subtilase family protein [Theobroma cacao]>gi	Theobroma cacao
211	33.2	22.89	Cluster-20186.41148	len=1054 frame:-3 start:3411 end:250 gi|823166761|ref|XP_012483332.1| PREDICTED: alpha-mannosidase isoform X2 [Gossypium raimondii]>gi	Gossypium raimondii
212	33.06	54.57	Cluster-20186.66225	len=340 frame:2 start:56 end:1075 gi|823163886|ref|XP_012481888.1| PREDICTED: non-functional NADPH-dependent codeinone reductase 2-like [Gossypium raimondii]>gi	Gossypium raimondii
213	32.81	53.85	Cluster-20186.70713	len=469 frame:-2 start:1727 end:321 gi|590657049|ref|XP_007034449.1| Peroxisomal 3-ketoacyl-CoA thiolase 3 isoform 1 [Theobroma cacao]>gi	Theobroma cacao
214	32.69	45.22	Cluster-20186.52591	len=430 frame:-3 start:1569 end:280 gi|823159965|ref|XP_012479823.1| PREDICTED: photosystem II stability/assembly factor HCF136, chloroplastic [Gossypium raimondii]>gi	Gossypium raimondii
215	32.63	53	Cluster-20186.67261	len=384 frame:-1 start:1668 end:517 gi|823120828|ref|XP_012440970.1| PREDICTED: chitotriosidase-1-like [Gossypium raimondii]>gi	Gossypium raimondii
216	32.53	54.62	Cluster-20186.52154	len=369 frame:1 start:166 end:1272 gi|823212288|ref|XP_012438898.1| PREDICTED: alpha-1,4-glucan-protein synthase [UDP-forming] 2 [Gossypium raimondii]>gi	UDP-forming
217	32.47	51.15	Cluster-20186.55421	len=306 frame:2 start:2 end:919 gi|823226989|ref|XP_012446331.1| PREDICTED: chlorophyll a-b binding protein CP26, chloroplastic [Gossypium raimondii]>gi	Gossypium raimondii
218	32.36	38.12	Cluster-20186.45989	len=523 frame:-2 start:1889 end:321 gi|590613857|ref|XP_007022786.1| Aldehyde dehydrogenase 5F1 [Theobroma cacao]>gi	Theobroma cacao
219	32.3	34.08	Cluster-20186.53797	len=585 frame:-3 start:2904 end:1150 gi|590632217|ref|XP_007027779.1| Chloroplast signal recognition particle 54 kDa subunit [Theobroma cacao]>gi	Theobroma cacao
220	32.2	27.39	Cluster-20186.50174	len=753 frame:1 start:250 end:2508 gi|823142284|ref|XP_012470944.1| PREDICTED: uncharacterized protein LOC105788544 [Gossypium raimondii]>gi	Gossypium raimondii
221	32.18	40	Cluster-20186.77822	len=771 frame:2 start:29 end:2341 gi|823235809|ref|XP_012450545.1| PREDICTED: subtilisin-like protease SBT1.7 [Gossypium raimondii]>gi	Gossypium raimondii
222	32.09	30.83	Cluster-20186.37864	len=601 frame:3 start:390 end:2192 gi|255583640|ref|XP_002532575.1| multicopper oxidase, putative [Ricinus communis]>gi	Ricinus communis
223	32.04	72.78	Cluster-20186.48459	len=181 frame:-2 start:903 end:361 gi|565474928|ref|XP_006295105.1| hypothetical protein CARUB_v10024180mg [Capsella rubella]>gi	Capsella rubella
224	32.03	31.91	Cluster-20186.53484	len=609 frame:3 start:156 end:1982 gi|823238550|ref|XP_012451928.1| PREDICTED: adenylate kinase 5, chloroplastic [Gossypium raimondii]>gi	Gossypium raimondii
225	32.01	62.77	Cluster-20186.53238	len=326 frame:-3 start:1310 end:333 gi|823135517|ref|XP_012467521.1| PREDICTED: triosephosphate isomerase, chloroplastic-like isoform X1 [Gossypium raimondii]>gi	Gossypium raimondii
226	31.98	34.56	Cluster-20186.40953	len=597 frame:2 start:65 end:1855 gi|743878271|ref|XP_011035603.1| PREDICTED: glutathione reductase, chloroplastic [Populus euphratica]>gi	Populus euphratica
227	31.95	53.05	Cluster-20186.62480	len=542 frame:3 start:24 end:1649 gi|823213982|ref|XP_012439737.1| PREDICTED: 6-phosphogluconate dehydrogenase, decarboxylating 2, chloroplastic [Gossypium raimondii]	Gossypium raimondii
228	31.78	67.29	Cluster-20186.54952	len=267 frame:-3 start:1363 end:563 gi|823153068|ref|XP_012476370.1| PREDICTED: L-ascorbate peroxidase, cytosolic-like [Gossypium raimondii]>gi	Gossypium raimondii
229	31.65	34.48	Cluster-20186.61727	len=526 frame:-2 start:1910 end:333 gi|728817189|gb|KHG02378.1| Serine hydroxymethyltransferase, mitochondrial -like protein [Gossypium arboreum]	Gossypium arboreum
230	31.64	49.76	Cluster-20186.58657	len=423 frame:-3 start:2992 end:1724 gi|728850526|gb|KHG29969.1| Serine--glyoxylate aminotransferase -like protein [Gossypium arboreum]	Gossypium arboreum
231	31.62	32.27	Cluster-20186.68584	len=534 frame:-1 start:1821 end:220 gi|590621360|ref|XP_007024768.1| Alanine aminotransferase 2 [Theobroma cacao]>gi	Theobroma cacao
232	31.59	56.62	Cluster-20186.58918	len=273 frame:1 start:1 end:819 gi|590631591|ref|XP_007027606.1| Thioredoxin superfamily protein [Theobroma cacao]>gi	Theobroma cacao
233	31.54	55.79	Cluster-20186.59312	len=338 frame:3 start:48 end:1061 gi|728849702|gb|KHG29145.1| Guanine nucleotide-binding protein subunit beta-like protein [Gossypium arboreum]	Gossypium arboreum
234	31.49	41.72	Cluster-20186.44569	len=478 frame:2 start:32 end:1465 gi|728849828|gb|KHG29271.1| hypothetical protein F383_14120 [Gossypium arboreum]	Gossypium arboreum
235	31.47	47.34	Cluster-20186.52660	len=377 frame:3 start:51 end:1181 gi|341575453|gb|AEK80406.1| protein disulfide isomerase [Gossypium hirsutum]	Gossypium hirsutum
236	31.34	36.7	Cluster-20186.61737	len=467 frame:1 start:97 end:1497 gi|657975330|ref|XP_008379513.1| PREDICTED: eukaryotic initiation factor 4A-8 [Malus domestica]	Malus domestica
237	31.31	39.14	Cluster-20186.54306	len=512 frame:2 start:215 end:1750 gi|823129822|ref|XP_012450481.1| PREDICTED: uncharacterized protein At4g06744-like [Gossypium raimondii]>gi	Gossypium raimondii
238	31.25	21.26	Cluster-20186.51685	len=763 frame:3 start:54 end:2342 gi|729365144|ref|XP_010546798.1| PREDICTED: DEAD-box ATP-dependent RNA helicase 3, chloroplastic [Tarenaya hassleriana]	Tarenaya hassleriana
239	31.22	34.45	Cluster-20186.83274	len=567 frame:2 start:80 end:1780 gi|590586637|ref|XP_007015760.1| Endoplasmic reticulum, plasma membrane, vacuole, EF-Hand 1, calcium-binding site, Nicastrin isoform 1 [Theobroma cacao]>gi	Theobroma cacao
240	31.2	46.12	Cluster-20186.57358	len=426 frame:2 start:146 end:1423 gi|590699738|ref|XP_007045996.1| 26S proteasome non-ATPase regulatory subunit 11 [Theobroma cacao]>gi	Theobroma cacao
241	31.16	41.33	Cluster-20186.58906	len=497 frame:3 start:51 end:1541 gi|728831453|gb|KHG10896.1| Adenosylhomocysteinase 1 -like protein [Gossypium arboreum]	Gossypium arboreum
242	30.65	48.05	Cluster-20186.46655	len=334 frame:3 start:108 end:1109 gi|823237112|ref|XP_012451216.1| PREDICTED: NADH-cytochrome b5 reductase-like protein [Gossypium raimondii]>gi	Gossypium raimondii
243	30.61	32.93	Cluster-20186.62002	len=657 frame:-2 start:2644 end:674 gi|590703727|ref|XP_007046957.1| Succinate dehydrogenase 1-1 isoform 1 [Theobroma cacao]>gi	Theobroma cacao
244	30.6	43.69	Cluster-20186.93273	len=445 frame:-1 start:1773 end:439 gi|823216730|ref|XP_012441058.1| PREDICTED: obg-like ATPase 1 [Gossypium raimondii]>gi	Gossypium raimondii
245	30.56	24.67	Cluster-20186.50032	len=767 frame:3 start:2088 end:4388 gi|313199702|ref|YP_004021316.1| photosystem I P700 apoprotein A1 [Theobroma cacao]>gi	Theobroma cacao
246	30.53	73.49	Cluster-20186.94459	len=333 frame:3 start:3 end:1001 gi|590570013|ref|XP_007011229.1| Peroxidase superfamily protein [Theobroma cacao]>gi	Theobroma cacao
247	30.52	34.41	Cluster-20186.46840	len=402 frame:2 start:113 end:1318 gi|823159987|ref|XP_012479833.1| PREDICTED: porphobilinogen deaminase, chloroplastic [Gossypium raimondii]>gi	Gossypium raimondii
248	30.49	37.68	Cluster-20186.67469	len=553 frame:2 start:164 end:1822 gi|728809767|gb|KHF99232.1| hypothetical protein F383_19968 [Gossypium arboreum]	Gossypium arboreum
249	30.47	40.92	Cluster-20186.27937	len=524 frame:3 start:3 end:1574 gi|823136915|ref|XP_012468230.1| PREDICTED: adenylosuccinate synthetase 2, chloroplastic [Gossypium raimondii]>gi	Gossypium raimondii
250	30.45	36.85	Cluster-20186.59571	len=522 frame:-1 start:1832 end:267 gi|449460004|ref|XP_004147736.1| PREDICTED: gamma aminobutyrate transaminase 1, mitochondrial-like [Cucumis sativus]>gi	Cucumis sativus
251	30.39	51.83	Cluster-20186.34170	len=466 frame:-1 start:3782 end:2385 gi|823131267|ref|XP_012457345.1| PREDICTED: epidermis-specific secreted glycoprotein EP1-like [Gossypium raimondii]	Gossypium raimondii
252	30.37	54.92	Cluster-20186.53419	len=316 frame:-2 start:1218 end:271 gi|823219957|ref|XP_012442696.1| PREDICTED: uncharacterized protein LOC105767669 [Gossypium raimondii]>gi	Gossypium raimondii
253	30.23	22.26	Cluster-20186.49775	len=922 frame:2 start:2 end:2767 gi|823234939|ref|XP_012450098.1| PREDICTED: heat shock 70 kDa protein 17-like [Gossypium raimondii]>gi	Gossypium raimondii
254	30.2	36.05	Cluster-20186.65995	len=492 frame:-1 start:1763 end:288 gi|823230126|ref|XP_012447799.1| PREDICTED: chorismate synthase, chloroplastic-like [Gossypium raimondii]>gi	Gossypium raimondii
255	30.08	43.65	Cluster-20186.47837	len=450 frame:-3 start:2983 end:1634 gi|728830630|gb|KHG10073.1| hypothetical protein F383_11193 [Gossypium arboreum]	Gossypium arboreum
256	30.07	32.43	Cluster-20186.57800	len=593 frame:-1 start:1976 end:198 gi|255563128|ref|XP_002522568.1| ketol-acid reductoisomerase, chloroplast precursor, putative [Ricinus communis]>gi	Ricinus communis
257	30.05	36.97	Cluster-20186.58489	len=523 frame:2 start:245 end:1813 gi|823128954|ref|XP_012445430.1| PREDICTED: glucose-6-phosphate 1-dehydrogenase, cytoplasmic isoform isoform X1 [Gossypium raimondii]	Gossypium raimondii
258	30.04	35	Cluster-20186.57107	len=541 frame:2 start:404 end:2026 gi|590697286|ref|XP_007045397.1| Glutamate decarboxylase 4 isoform 1 [Theobroma cacao]>gi	Theobroma cacao
259	29.94	38.08	Cluster-20186.57037	len=429 frame:2 start:281 end:1567 gi|823191222|ref|XP_012491399.1| PREDICTED: isocitrate dehydrogenase [NADP] [Gossypium raimondii]>gi	NADP
260	29.92	40.71	Cluster-20186.55070	len=534 frame:-1 start:2154 end:553 gi|823166953|ref|XP_012483427.1| PREDICTED: CBS domain-containing protein CBSCBSPB3-like isoform X2 [Gossypium raimondii]>gi	Gossypium raimondii
261	29.66	40.47	Cluster-20186.55836	len=515 frame:-3 start:2847 end:1303 gi|823150551|ref|XP_012475097.1| PREDICTED: rhodanese-like domain-containing protein 4, chloroplastic isoform X2 [Gossypium raimondii]>gi	Gossypium raimondii
262	29.66	21.73	Cluster-20186.57525	len=972 frame:-3 start:3363 end:448 gi|823194908|ref|XP_012492456.1| PREDICTED: polyribonucleotide nucleotidyltransferase 1, chloroplastic [Gossypium raimondii]>gi	Gossypium raimondii
263	29.59	37.78	Cluster-20186.65487	len=451 frame:1 start:1 end:1353 gi|629090188|gb|KCW56441.1| hypothetical protein EUGRSUZ_I02169 [Eucalyptus grandis]	Eucalyptus grandis
264	29.57	27.86	Cluster-20186.87838	len=543 frame:2 start:128 end:1756 gi|823226159|ref|XP_012445894.1| PREDICTED: protein disulfide isomerase-like 1-6 isoform X2 [Gossypium raimondii]>gi	Gossypium raimondii
265	29.34	15.64	Cluster-20186.60479	len=1254 frame:3 start:27 end:3788 gi|823234541|ref|XP_012449901.1| PREDICTED: cullin-associated NEDD8-dissociated protein 1 [Gossypium raimondii]>gi	Gossypium raimondii
266	29.3	33.33	Cluster-20186.48056	len=547 frame:2 start:2 end:1642 gi|590575582|ref|XP_007012727.1| Pyridoxal-5'-phosphate-dependent enzyme family protein [Theobroma cacao]>gi	Theobroma cacao
267	29.26	7.752	Cluster-20186.55511	len=2323 frame:3 start:234 end:7202 gi|823136278|ref|XP_012467895.1| PREDICTED: acetyl-CoA carboxylase 1-like [Gossypium raimondii]>gi	Gossypium raimondii
268	29.15	36.56	Cluster-20186.79510	len=466 frame:3 start:3 end:1400 gi|590689211|ref|XP_007043164.1| Alpha-galactosidase 1 isoform 1 [Theobroma cacao]>gi	Theobroma cacao
269	29.13	18.63	Cluster-20186.60169	len=833 frame:-3 start:2904 end:406 gi|823203237|ref|XP_012436076.1| PREDICTED: dynamin-related protein 3A-like isoform X2 [Gossypium raimondii]	Gossypium raimondii
270	29.08	47.24	Cluster-20186.88927	len=327 frame:1 start:1 end:981 gi|823257466|ref|XP_012461382.1| PREDICTED: abrin-b-like [Gossypium raimondii]>gi	Gossypium raimondii
271	28.72	27.95	Cluster-20186.52118	len=552 frame:3 start:3 end:1658 gi|823121746|ref|XP_012468204.1| PREDICTED: argininosuccinate synthase, chloroplastic isoform X2 [Gossypium raimondii]>gi	Gossypium raimondii
272	28.56	54.09	Cluster-20186.56018	len=404 frame:-2 start:1429 end:218 gi|728824863|gb|KHG05985.1| Aldose 1-epimerase [Gossypium arboreum]	Gossypium arboreum
273	28.54	41.12	Cluster-20186.67053	len=429 frame:3 start:60 end:1346 gi|590659446|ref|XP_007035129.1| NAD(P)-linked oxidoreductase superfamily protein isoform 1 [Theobroma cacao]>gi	Theobroma cacao
274	28.52	7.441	Cluster-20186.63176	len=2111 frame:-2 start:6646 end:314 gi|823132677|ref|XP_012463651.1| PREDICTED: nuclear-pore anchor isoform X2 [Gossypium raimondii]>gi	Gossypium raimondii
275	28.52	11.94	Cluster-20186.65523	len=1651 frame:2 start:263 end:5215 gi|823251915|ref|XP_012458584.1| PREDICTED: UDP-glucose:glycoprotein glucosyltransferase-like [Gossypium raimondii]>gi	Gossypium raimondii
276	28.49	60.88	Cluster-20186.49139	len=410 frame:2 start:56 end:1285 gi|743927769|ref|XP_011008068.1| PREDICTED: acetyl-CoA acetyltransferase, cytosolic 1 [Populus euphratica]	Populus euphratica
277	28.48	35.04	Cluster-20186.61028	len=412 frame:1 start:136 end:1371 gi|823227406|ref|XP_012446529.1| PREDICTED: 26S protease regulatory subunit S10B homolog B [Gossypium raimondii]>gi	Gossypium raimondii
278	28.33	29.77	Cluster-20186.49843	len=646 frame:-1 start:2247 end:310 gi|590576591|ref|XP_007012999.1| Arginyl-tRNA synthetase, class Ic isoform 1 [Theobroma cacao]>gi	Theobroma cacao
279	28.22	44.71	Cluster-20186.47621	len=379 frame:-2 start:1920 end:784 gi|823166284|ref|XP_012483104.1| PREDICTED: LOW QUALITY PROTEIN: ATP-dependent zinc metalloprotease FTSH 10, mitochondrial [Gossypium raimondii]	Gossypium raimondii
280	28.2	27.5	Cluster-20186.61004	len=561 frame:-3 start:2164 end:482 gi|823121537|ref|XP_012467186.1| PREDICTED: calnexin homolog [Gossypium raimondii]>gi	Gossypium raimondii
281	28.16	48.46	Cluster-20186.55791	len=293 frame:-3 start:880 end:2 gi|823189890|ref|XP_012490979.1| PREDICTED: chlorophyll a-b binding protein 8, chloroplastic [Gossypium raimondii]	Gossypium raimondii
282	28.13	43.44	Cluster-20186.19508	len=367 frame:-2 start:1337 end:237 gi|823238536|ref|XP_012451920.1| PREDICTED: peroxidase 12-like [Gossypium raimondii]>gi	Gossypium raimondii
283	28.12	48.38	Cluster-20186.52824	len=433 frame:3 start:225 end:1523 gi|823141899|ref|XP_012470768.1| PREDICTED: malate dehydrogenase, chloroplastic [Gossypium raimondii]>gi	Gossypium raimondii
284	28.06	61.25	Cluster-20186.41191	len=272 frame:1 start:28 end:843 gi|823248356|ref|XP_012456843.1| PREDICTED: proteasome subunit alpha type-5 isoform X1 [Gossypium raimondii]	Gossypium raimondii
285	27.92	80	Cluster-20186.54993	len=176 frame:2 start:2 end:529 gi|194321208|gb|ACF48822.1| cyclophilin [Gossypium hirsutum]	Gossypium hirsutum
286	27.89	38.63	Cluster-20186.83979	len=542 frame:-1 start:2068 end:443 gi|590717455|ref|XP_007050618.1| RAN GTPase activating protein 1 isoform 1 [Theobroma cacao]>gi	Theobroma cacao
287	27.89	36.84	Cluster-20186.49947	len=476 frame:2 start:32 end:1459 gi|590666255|ref|XP_007036940.1| Pyrimidine 1 isoform 1 [Theobroma cacao]>gi	Theobroma cacao
288	27.81	26.93	Cluster-20186.65050	len=558 frame:3 start:132 end:1805 gi|590709604|ref|XP_007048599.1| TCP-1/cpn60 chaperonin family protein [Theobroma cacao]>gi	Theobroma cacao
289	27.79	32.69	Cluster-20186.62139	len=521 frame:2 start:47 end:1609 gi|728841580|gb|KHG21023.1| putative phosphoglycerate mutase gpmB [Gossypium arboreum]	Gossypium arboreum
290	27.77	33.82	Cluster-18145.0	len=548 frame:3 start:3 end:1646 gi|763796533|gb|KJB63488.1| hypothetical protein B456_010G002000 [Gossypium raimondii]	Gossypium raimondii
291	27.75	39.3	Cluster-20186.53802	len=431 frame:-2 start:1657 end:365 gi|225461848|ref|XP_002285665.1| PREDICTED: solanesyl diphosphate synthase 1 isoform X1 [Vitis vinifera]>gi	Vitis vinifera
292	27.73	20.11	Cluster-20186.57327	len=896 frame:3 start:96 end:2783 gi|590583409|ref|XP_007014892.1| Lipoxygenase [Theobroma cacao]>gi	Theobroma cacao
293	27.69	47.71	Cluster-20186.39026	len=263 frame:-1 start:1023 end:235 gi|823253409|ref|XP_012459327.1| PREDICTED: V-type proton ATPase subunit D [Gossypium raimondii]>gi	Gossypium raimondii
294	27.64	53.3	Cluster-20186.56380	len=228 frame:-3 start:1142 end:459 gi|590657996|ref|XP_007034724.1| Photosystem I subunit D-2 [Theobroma cacao]>gi	Theobroma cacao
295	27.61	36	Cluster-20186.55288	len=501 frame:-2 start:2022 end:520 gi|728824143|gb|KHG05637.1| Cysteinease RD21a -like protein [Gossypium arboreum]	Gossypium arboreum
296	27.57	45.68	Cluster-20186.57215	len=325 frame:1 start:16 end:990 gi|728833167|gb|KHG12610.1| Soluble inorganic pyrophosphatase 1, chloroplastic -like protein [Gossypium arboreum]	Gossypium arboreum
297	27.51	33.1	Cluster-20186.59889	len=427 frame:3 start:48 end:1328 gi|590642651|ref|XP_007030576.1| GDP-mannose 3,5-epimerase 1 [Theobroma cacao]>gi	Theobroma cacao
298	27.5	40.71	Cluster-20186.56721	len=426 frame:-1 start:1615 end:338 gi|823200527|ref|XP_012435245.1| PREDICTED: fructose-1,6-bisphosphatase, chloroplastic-like [Gossypium raimondii]>gi	Gossypium raimondii
299	27.48	45.45	Cluster-20186.49343	len=375 frame:-2 start:3367 end:2243 gi|823238285|ref|XP_012451791.1| PREDICTED: probable carboxylesterase 15 [Gossypium raimondii]>gi	Gossypium raimondii
300	27.46	48.25	Cluster-20186.55160	len=229 frame:-3 start:1287 end:601 gi|823226971|ref|XP_012446320.1| PREDICTED: photosystem I reaction center subunit III, chloroplastic-like [Gossypium raimondii]>gi	Gossypium raimondii
301	27.43	34.09	Cluster-20186.69700	len=661 frame:3 start:120 end:2102 gi|823196081|ref|XP_012492814.1| PREDICTED: phosphoribosylaminoimidazole carboxylase, chloroplastic-like [Gossypium raimondii]>gi	Gossypium raimondii
302	27.42	38.07	Cluster-20186.25748	len=613 frame:3 start:144 end:1982 gi|590597043|ref|XP_007018504.1| NADP-dependent malic enzyme [Theobroma cacao]>gi	Theobroma cacao
303	27.42	56.8	Cluster-20186.60815	len=251 frame:-1 start:1444 end:692 gi|590571151|ref|XP_007011513.1| N-terminal nucleophile aminohydrolases (Ntn hydrolases) superfamily protein isoform 1 [Theobroma cacao]>gi	Theobroma cacao
304	27.38	43.07	Cluster-20186.78000	len=463 frame:-2 start:1731 end:343 gi|823161427|ref|XP_012480582.1| PREDICTED: LL-diaminopimelate aminotransferase, chloroplastic isoform X2 [Gossypium raimondii]>gi	Gossypium raimondii
305	27.38	60.66	Cluster-20186.51659	len=184 frame:-3 start:886 end:335 gi|823127049|ref|XP_012492338.1| PREDICTED: ATP synthase subunit d, mitochondrial-like [Gossypium raimondii]>gi	Gossypium raimondii
306	27.37	46.67	Cluster-20186.57771	len=541 frame:2 start:98 end:1720 gi|823146556|ref|XP_012473177.1| PREDICTED: aspartic proteinase A1-like [Gossypium raimondii]>gi	Gossypium raimondii
307	27.32	71.98	Cluster-20186.75777	len=183 frame:-2 start:931 end:383 gi|823204477|ref|XP_012436490.1| PREDICTED: pathogenesis-related protein 1-like [Gossypium raimondii]	Gossypium raimondii
308	27.24	33.33	Cluster-20186.51582	len=397 frame:-1 start:1222 end:32 gi|728813586|gb|KHG01253.1| Proliferation-associated 2G4 [Gossypium arboreum]	Gossypium arboreum
309	27.2	61.18	Cluster-20186.72824	len=341 frame:-3 start:1313 end:291 gi|3205177|dbj|BAA28763.1| polygalacturonase-inhibitor [Citrus jambhiri]	Citrus jambhiri
310	27.18	25.18	Cluster-20186.32524	len=569 frame:1 start:136 end:1842 gi|823235576|ref|XP_012450426.1| PREDICTED: pyrophosphate--fructose 6-phosphate 1-phosphotransferase subunit beta [Gossypium raimondii]>gi	Gossypium raimondii
311	27.17	46.09	Cluster-20186.48673	len=385 frame:2 start:230 end:1384 gi|728833645|gb|KHG13088.1| L-idonate 5-dehydrogenase [Gossypium arboreum]	Gossypium arboreum
312	27.14	42.01	Cluster-20186.44577	len=370 frame:2 start:86 end:1195 gi|728814164|gb|KHG01456.1| Isocitrate dehydrogenase [NAD] catalytic subunit 5, mitochondrial -like protein [Gossypium arboreum]	NAD
313	27.11	37.81	Cluster-20186.55835	len=448 frame:-1 start:1699 end:356 gi|823152954|ref|XP_012476311.1| PREDICTED: 26S proteasome regulatory subunit 4 homolog A isoform X1 [Gossypium raimondii]>gi	Gossypium raimondii
314	27.03	40.67	Cluster-20186.59428	len=446 frame:3 start:153 end:1490 gi|590691390|ref|XP_007043770.1| Aldolase-type TIM barrel family protein isoform 1 [Theobroma cacao]>gi	Theobroma cacao
315	27.03	36.13	Cluster-20186.57111	len=358 frame:-1 start:1776 end:703 gi|728844544|gb|KHG23987.1| putative pyridoxal biosynthesis PDX1 [Gossypium arboreum]	Gossypium arboreum
316	26.94	50.17	Cluster-20186.61510	len=290 frame:-1 start:1419 end:550 gi|590632756|ref|XP_007027930.1| 2-cysteine peroxiredoxin B [Theobroma cacao]>gi	Theobroma cacao
317	26.91	46.85	Cluster-20186.61295	len=255 frame:-2 start:1220 end:456 gi|823207971|ref|XP_012437495.1| PREDICTED: ATP synthase subunit O, mitochondrial [Gossypium raimondii]>gi	Gossypium raimondii
318	26.88	47.04	Cluster-20186.68842	len=271 frame:-3 start:1151 end:339 gi|823175853|ref|XP_012486252.1| PREDICTED: 40S ribosomal protein S4-like [Gossypium raimondii]>gi	Gossypium raimondii
319	26.87	16.26	Cluster-20186.55633	len=991 frame:1 start:736 end:3708 gi|728831130|gb|KHG10573.1| Protein CHUP1, chloroplastic [Gossypium arboreum]	Gossypium arboreum
320	26.87	49.75	Cluster-20186.6654	len=401 frame:3 start:3 end:1205 gi|823190628|ref|XP_012491206.1| PREDICTED: PI-PLC X domain-containing protein At5g67130-like isoform X1 [Gossypium raimondii]>gi	Gossypium raimondii
321	26.87	30.05	Cluster-20186.55419	len=630 frame:3 start:3 end:1892 gi|823176952|ref|XP_012486622.1| PREDICTED: granule-bound starch synthase 1, chloroplastic/amyloplastic-like [Gossypium raimondii]>gi	Gossypium raimondii
322	26.86	26.74	Cluster-20186.39380	len=618 frame:-3 start:2081 end:228 gi|823142439|ref|XP_012471020.1| PREDICTED: beta-fructofuranosidase, soluble isoenzyme I-like [Gossypium raimondii]>gi	Gossypium raimondii
323	26.8	71.32	Cluster-20186.55188	len=266 frame:1 start:106 end:903 gi|211906460|gb|ACJ11723.1| triosephosphate isomerase [Gossypium hirsutum]	Gossypium hirsutum
324	26.72	63.35	Cluster-20186.57873	len=282 frame:3 start:3 end:848 gi|21780187|gb|AAM77651.1|AF522274_1 cp10-like protein [Gossypium hirsutum]	Gossypium hirsutum
325	26.71	16.91	Cluster-20186.46403	len=1278 frame:2 start:203 end:4036 gi|823135826|ref|XP_012467673.1| PREDICTED: Niemann-Pick C1 protein-like [Gossypium raimondii]>gi	Gossypium raimondii
326	26.69	28.95	Cluster-20186.53622	len=526 frame:3 start:231 end:1808 gi|823224387|ref|XP_012444960.1| PREDICTED: citrate synthase, mitochondrial [Gossypium raimondii]>gi	Gossypium raimondii
327	26.68	28.28	Cluster-20186.71362	len=496 frame:-2 start:1760 end:273 gi|728833158|gb|KHG12601.1| Mannan endo-1,4-beta-mannosidase 4 [Gossypium arboreum]	Gossypium arboreum
328	26.65	18.6	Cluster-20186.57046	len=770 frame:3 start:111 end:2420 gi|307948772|gb|ADN96173.1| pyrophosphate-energized vacuolar membrane proton pump [Gossypium hirsutum]	Gossypium hirsutum
329	26.64	42.62	Cluster-20186.36455	len=916 frame:2 start:197 end:2944 gi|802753286|ref|XP_012088458.1| PREDICTED: aconitate hydratase 1 [Jatropha curcas]>gi	Jatropha curcas
330	26.63	43.82	Cluster-20186.55780	len=373 frame:-1 start:1504 end:386 gi|823234517|ref|XP_012449891.1| PREDICTED: thiol protease aleurain-like [Gossypium raimondii]>gi	Gossypium raimondii
331	26.57	37.42	Cluster-20186.78362	len=490 frame:-3 start:1700 end:231 gi|590717847|ref|XP_007050688.1| GTP binding Elongation factor Tu family protein [Theobroma cacao]>gi	Theobroma cacao
332	26.56	66.36	Cluster-20186.62097	len=221 frame:-3 start:973 end:311 gi|823171519|ref|XP_012484827.1| PREDICTED: germin-like protein subfamily 3 member 1 [Gossypium raimondii]	Gossypium raimondii
333	26.49	57.56	Cluster-20186.68539	len=272 frame:3 start:66 end:881 gi|823261406|ref|XP_012463436.1| PREDICTED: proteasome subunit alpha type-6 [Gossypium raimondii]>gi	Gossypium raimondii
334	26.47	48.48	Cluster-20186.61517	len=265 frame:1 start:103 end:897 gi|728831778|gb|KHG11221.1| 40S ribosomal S3a [Gossypium arboreum]	Gossypium arboreum
335	26.45	24.25	Cluster-20186.55506	len=702 frame:-2 start:2436 end:331 gi|823247277|ref|XP_012456314.1| PREDICTED: uncharacterized aarF domain-containing protein kinase At1g79600, chloroplastic-like [Gossypium raimondii]>gi	Gossypium raimondii
336	26.41	63.01	Cluster-20186.51437	len=247 frame:-2 start:1019 end:279 gi|823147537|ref|XP_012473682.1| PREDICTED: thylakoid lumenal 19 kDa protein, chloroplastic [Gossypium raimondii]	Gossypium raimondii
337	26.39	30.81	Cluster-20186.56822	len=556 frame:-3 start:1897 end:230 gi|802768876|ref|XP_012090203.1| PREDICTED: proline--tRNA ligase [Jatropha curcas]>gi	Jatropha curcas
338	26.36	33.95	Cluster-20186.40910	len=484 frame:3 start:99 end:1550 gi|823207242|ref|XP_012437295.1| PREDICTED: UDP-glucose 6-dehydrogenase 2 [Gossypium raimondii]>gi	Gossypium raimondii
339	26.36	29.83	Cluster-20186.63363	len=591 frame:1 start:241 end:2013 gi|728819913|gb|KHG03474.1| Serine/threonine-protein phosphatase 2A 65 kDa regulatory subunit A beta-like protein [Gossypium arboreum]	Gossypium arboreum
340	26.3	39.02	Cluster-20186.69366	len=534 frame:1 start:310 end:1911 gi|823154687|ref|XP_012477224.1| PREDICTED: mitochondrial-processing peptidase subunit alpha-like [Gossypium raimondii]>gi	Gossypium raimondii
341	26.26	13.79	Cluster-20186.63804	len=1386 frame:-1 start:4507 end:350 gi|823157273|ref|XP_012478532.1| PREDICTED: uncharacterized protein LOC105794087 [Gossypium raimondii]>gi	Gossypium raimondii
342	26.21	17.43	Cluster-20186.56401	len=1028 frame:-1 start:3593 end:510 gi|728849948|gb|KHG29391.1| hypothetical protein F383_15975 [Gossypium arboreum]	Gossypium arboreum
343	26.21	45.39	Cluster-20186.57929	len=402 frame:1 start:367 end:1572 gi|590674605|ref|XP_007039215.1| Caffeic acid 3-O-methyltransferase 1 [Theobroma cacao]>gi	Theobroma cacao
344	26.21	53.63	Cluster-20186.55263	len=359 frame:-1 start:1500 end:424 gi|823226130|ref|XP_012445880.1| PREDICTED: plastid-lipid-associated protein, chloroplastic [Gossypium raimondii]>gi	Gossypium raimondii
345	26.13	31.38	Cluster-20186.72403	len=581 frame:-1 start:2524 end:782 gi|823245977|ref|XP_012455656.1| PREDICTED: protein HOTHEAD-like isoform X4 [Gossypium raimondii]	Gossypium raimondii
346	26.09	39.67	Cluster-20186.55671	len=243 frame:1 start:100 end:828 gi|823126775|ref|XP_012490854.1| PREDICTED: uncharacterized protein LOC105803296 [Gossypium raimondii]	Gossypium raimondii
347	25.94	32.49	Cluster-20186.54854	len=552 frame:-1 start:1933 end:278 gi|823187671|ref|XP_012490260.1| PREDICTED: protoporphyrinogen oxidase 1, chloroplastic [Gossypium raimondii]>gi	Gossypium raimondii
348	25.93	49.1	Cluster-20186.55611	len=223 frame:1 start:235 end:903 gi|823262643|ref|XP_012464072.1| PREDICTED: probable glutathione S-transferase [Gossypium raimondii]>gi	Gossypium raimondii
349	25.92	58.62	Cluster-20186.61883	len=262 frame:-3 start:1313 end:528 gi|823172897|ref|XP_012485276.1| PREDICTED: proteasome subunit alpha type-3 isoform X1 [Gossypium raimondii]>gi	Gossypium raimondii
350	25.88	24.33	Cluster-20186.58075	len=1004 frame:1 start:304 end:3315 gi|674241026|gb|KFK33791.1| hypothetical protein AALP_AA5G061000 [Arabis alpina]	Arabis alpina
351	25.88	24.08	Cluster-20186.57276	len=628 frame:2 start:71 end:1954 gi|823179312|ref|XP_012487445.1| PREDICTED: dihydrolipoyl dehydrogenase 2, chloroplastic [Gossypium raimondii]>gi	Gossypium raimondii
352	25.85	31.31	Cluster-20186.65478	len=397 frame:3 start:804 end:1994 gi|823151280|ref|XP_012475467.1| PREDICTED: ADP,ATP carrier protein 1, mitochondrial isoform X1 [Gossypium raimondii]	Gossypium raimondii
353	25.84	57.55	Cluster-20186.56903	len=279 frame:1 start:79 end:915 gi|728810169|gb|KHF99476.1| Chlorophyll a-b binding CP29.3, chloroplastic -like protein [Gossypium arboreum]>gi	Gossypium arboreum
354	25.83	17.45	Cluster-20186.59064	len=958 frame:1 start:1 end:2874 gi|823233711|ref|XP_012449496.1| PREDICTED: clathrin heavy chain 1-like [Gossypium raimondii]>gi	Gossypium raimondii
355	25.8	60.37	Cluster-20186.45067	len=493 frame:-1 start:1744 end:266 gi|823124252|ref|XP_012479202.1| PREDICTED: fumarate hydratase 1, mitochondrial isoform X1 [Gossypium raimondii]>gi	Gossypium raimondii
356	25.77	30.15	Cluster-20186.72451	len=545 frame:3 start:3 end:1637 gi|225453246|ref|XP_002265511.1| PREDICTED: dynamin-related protein 1E [Vitis vinifera]>gi	Vitis vinifera
357	25.76	42.63	Cluster-20186.68952	len=449 frame:-3 start:1641 end:295 gi|658032258|ref|XP_008351631.1| PREDICTED: eukaryotic translation initiation factor 3 subunit E-like [Malus domestica]	Malus domestica
358	25.76	35.77	Cluster-20186.55464	len=493 frame:2 start:107 end:1585 gi|590707683|ref|XP_007048073.1| Alanine:glyoxylate aminotransferase 2 isoform 1 [Theobroma cacao]>gi	Theobroma cacao
359	25.76	45.12	Cluster-20186.53498	len=411 frame:-1 start:1467 end:235 gi|823161297|ref|XP_012480517.1| PREDICTED: uncharacterized protein ycf39 [Gossypium raimondii]>gi	Gossypium raimondii
360	25.73	69.1	Cluster-20186.97397	len=344 frame:-1 start:1261 end:230 gi|823216940|ref|XP_012441150.1| PREDICTED: peroxidase P7-like [Gossypium raimondii]>gi	Gossypium raimondii
361	25.66	40.79	Cluster-20186.55140	len=408 frame:-1 start:1521 end:298 gi|823171868|ref|XP_012484947.1| PREDICTED: uncharacterized protein LOC105799111 [Gossypium raimondii]>gi	Gossypium raimondii
362	25.63	17.42	Cluster-20186.65202	len=954 frame:1 start:1 end:2862 gi|590603038|ref|XP_007019903.1| Aspartate kinase-homoserine dehydrogenase i, I,AK-HSDH [Theobroma cacao]>gi	Theobroma cacao
363	25.46	46.69	Cluster-20186.63212	len=258 frame:2 start:314 end:1087 gi|823230347|ref|XP_012447900.1| PREDICTED: psbP-like protein 1, chloroplastic [Gossypium raimondii]>gi	Gossypium raimondii
364	25.45	34.63	Cluster-20186.55880	len=437 frame:-1 start:1764 end:454 gi|823122627|ref|XP_012471943.1| PREDICTED: protein TIC 40, chloroplastic [Gossypium raimondii]>gi	Gossypium raimondii
365	25.38	46.03	Cluster-20186.57344	len=379 frame:-3 start:1614 end:478 gi|763751806|gb|KJB19194.1| hypothetical protein B456_003G088000 [Gossypium raimondii]	Gossypium raimondii
366	25.33	27.37	Cluster-20186.62049	len=560 frame:-2 start:2027 end:348 gi|590606291|ref|XP_007020702.1| Trigger factor, putative [Theobroma cacao]>gi	Theobroma cacao
367	25.28	27.35	Cluster-20186.54988	len=608 frame:-1 start:2851 end:1028 gi|823236932|ref|XP_012451122.1| PREDICTED: uncharacterized protein LOC105773630 isoform X1 [Gossypium raimondii]>gi	Gossypium raimondii
368	25.26	51.9	Cluster-20186.56847	len=316 frame:-3 start:948 end:1 gi|595823759|ref|XP_007205123.1| hypothetical protein PRUPE_ppa004884mg [Prunus persica]>gi	Prunus persica
369	25.23	30.77	Cluster-20186.66658	len=521 frame:1 start:1 end:1563 gi|823136374|ref|XP_012467947.1| PREDICTED: protein disulfide-isomerase-like [Gossypium raimondii]>gi	Gossypium raimondii
370	25.22	16.97	Cluster-7324.1	len=920 frame:2 start:2 end:2761 sp|P06125|VIT5_CAEEL Vitellogenin-5 OS=Caenorhabditis elegans GN=vit-5 PE=2 SV=2
371	25.21	11.17	Cluster-20186.50312	len=1630 frame:-2 start:4996 end:107 gi|590681599|ref|XP_007041123.1| Multidrug resistance-associated protein 2 isoform 1 [Theobroma cacao]>gi	Theobroma cacao
372	25.17	45.8	Cluster-20186.62585	len=346 frame:3 start:6 end:1043 gi|802627901|ref|XP_012076875.1| PREDICTED: probable 3-hydroxyisobutyrate dehydrogenase-like 1, mitochondrial [Jatropha curcas]>gi	Jatropha curcas
373	25.06	29.38	Cluster-20186.29249	len=617 frame:-3 start:2134 end:284 gi|590657030|ref|XP_007034443.1| Dehydratase family isoform 1 [Theobroma cacao]>gi	Theobroma cacao
374	25	44.35	Cluster-20186.72458	len=231 frame:-1 start:959 end:267 gi|823213819|ref|XP_012439653.1| PREDICTED: probable phospholipid hydroperoxide glutathione peroxidase [Gossypium raimondii]>gi	Gossypium raimondii
375	24.94	72.59	Cluster-20186.56727	len=271 frame:2 start:242 end:1054 gi|823254455|ref|XP_012459871.1| PREDICTED: hydroxyacylglutathione hydrolase cytoplasmic [Gossypium raimondii]>gi	Gossypium raimondii
376	24.89	28.8	Cluster-20186.79181	len=553 frame:1 start:85 end:1743 gi|728831396|gb|KHG10839.1| Bifunctional 3-dehydroquinate dehydratase/shikimate dehydrogenase-2C chloroplastic -like protein [Gossypium arboreum]	Gossypium arboreum
377	24.89	42.34	Cluster-20186.20872	len=360 frame:1 start:37 end:1116 gi|823160072|ref|XP_012479877.1| PREDICTED: uncharacterized protein LOC105795001 [Gossypium raimondii]>gi	Gossypium raimondii
378	24.82	21.98	Cluster-20186.58494	len=738 frame:-3 start:2688 end:475 gi|590694344|ref|XP_007044582.1| Threonyl-tRNA synthetase isoform 1 [Theobroma cacao]>gi	Theobroma cacao
379	24.81	36.68	Cluster-20186.95569	len=519 frame:-3 start:2210 end:654 gi|590672712|ref|XP_007038688.1| CAP160 protein, putative [Theobroma cacao]>gi	Theobroma cacao
380	24.76	53.16	Cluster-20186.57265	len=317 frame:1 start:79 end:1029 gi|823211575|ref|XP_012438596.1| PREDICTED: mitochondrial outer membrane protein porin of 36 kDa-like [Gossypium raimondii]>gi	Gossypium raimondii
381	24.75	59.82	Cluster-20186.64222	len=225 frame:1 start:58 end:732 gi|728844050|gb|KHG23493.1| Glutathione S-transferase F8, chloroplastic -like protein [Gossypium arboreum]	Gossypium arboreum
382	24.74	14.9	Cluster-20186.49639	len=1048 frame:1 start:463 end:3606 gi|728814365|gb|KHG01516.1| Putative calcium-transporting ATPase 11, plasma membrane-type -like protein [Gossypium arboreum]	Gossypium arboreum
383	24.74	37.93	Cluster-20186.62458	len=494 frame:-2 start:2195 end:714 gi|702245316|ref|XP_010052823.1| PREDICTED: aspartate aminotransferase, mitochondrial [Eucalyptus grandis]>gi	Eucalyptus grandis
384	24.73	42.14	Cluster-20186.46025	len=421 frame:3 start:141 end:1403 gi|823257370|ref|XP_012461321.1| PREDICTED: 26S protease regulatory subunit 8 homolog A [Gossypium raimondii]>gi	Gossypium raimondii
385	24.7	33.68	Cluster-20186.65738	len=476 frame:2 start:2 end:1429 gi|823154091|ref|XP_012476906.1| PREDICTED: 26S proteasome non-ATPase regulatory subunit 12 homolog A-like [Gossypium raimondii]>gi	Gossypium raimondii
386	24.68	36.06	Cluster-20186.63622	len=356 frame:1 start:61 end:1128 gi|590654812|ref|XP_007033807.1| Plastid transcriptionally active 4 [Theobroma cacao]>gi	Theobroma cacao
387	24.68	32.55	Cluster-20186.28812	len=385 frame:1 start:133 end:1287 gi|590573391|ref|XP_007012108.1| Glyoxalase/Bleomycin resistance protein/Dioxygenase superfamily protein isoform 1 [Theobroma cacao]>gi	Theobroma cacao
388	24.65	12.67	Cluster-20186.52194	len=1224 frame:-1 start:4366 end:695 gi|823244519|ref|XP_012454921.1| PREDICTED: phosphoglucan, water dikinase, chloroplastic [Gossypium raimondii]>gi	Gossypium raimondii
389	24.64	32.82	Cluster-20186.35086	len=519 frame:3 start:51 end:1607 gi|823220052|ref|XP_012442742.1| PREDICTED: DEAD-box ATP-dependent RNA helicase 38 [Gossypium raimondii]>gi	Gossypium raimondii
390	24.63	37.98	Cluster-20186.44637	len=288 frame:-3 start:1141 end:278 gi|702247801|ref|XP_010057233.1| PREDICTED: 40S ribosomal protein S2-4 [Eucalyptus grandis]>gi	Eucalyptus grandis
391	24.62	53.77	Cluster-20186.53845	len=306 frame:-3 start:1231 end:314 gi|823227186|ref|XP_012446426.1| PREDICTED: ACT domain-containing protein ACR11-like [Gossypium raimondii]>gi	Gossypium raimondii
392	24.6	29.3	Cluster-20186.82050	len=605 frame:-2 start:2049 end:235 gi|802588395|ref|XP_012070864.1| PREDICTED: imidazole glycerol phosphate synthase hisHF, chloroplastic isoform X1 [Jatropha curcas]>gi	Jatropha curcas
393	24.54	60.07	Cluster-20186.59936	len=274 frame:1 start:175 end:996 gi|823152249|ref|XP_012475957.1| PREDICTED: thylakoid lumenal protein At1g12250, chloroplastic [Gossypium raimondii]>gi	Gossypium raimondii
394	24.54	23.31	Cluster-20186.54610	len=473 frame:-2 start:1937 end:519 gi|823219351|ref|XP_012442407.1| PREDICTED: uncharacterized protein LOC105767431 [Gossypium raimondii]>gi	Gossypium raimondii
395	24.52	39.77	Cluster-20186.55014	len=177 frame:-3 start:945 end:415 gi|823140831|ref|XP_012470239.1| PREDICTED: photosystem I reaction center subunit N, chloroplastic-like [Gossypium raimondii]>gi	Gossypium raimondii
396	24.47	24.44	Cluster-20186.60130	len=987 frame:-1 start:3529 end:569 gi|823167561|ref|XP_012483700.1| PREDICTED: plasma membrane ATPase 1-like [Gossypium raimondii]>gi	Gossypium raimondii
397	24.43	42.23	Cluster-20186.76744	len=413 frame:-3 start:1290 end:52 gi|316996031|dbj|BAD83554.2| NADH dehydrogenase subunit 7 (mitochondrion) [Nicotiana tabacum]	Nicotiana tabacum
398	24.38	32	Cluster-20186.25192	len=426 frame:-2 start:1822 end:545 gi|823225400|ref|XP_012445501.1| PREDICTED: serpin-ZX [Gossypium raimondii]>gi	Gossypium raimondii
399	24.37	43.28	Cluster-20186.54676	len=202 frame:-2 start:907 end:302 gi|590587806|ref|XP_007016061.1| Ribosomal protein L9 isoform 1 [Theobroma cacao]>gi	Theobroma cacao
400	24.34	26.26	Cluster-20186.55448	len=515 frame:1 start:97 end:1641 gi|806776526|ref|NP_001292951.1| inositol-3-phosphate synthase [Jatropha curcas]>gi	Jatropha curcas
401	24.29	59.53	Cluster-20186.56160	len=300 frame:2 start:257 end:1156 gi|823122968|ref|XP_012473386.1| PREDICTED: glyoxylate/succinic semialdehyde reductase 1-like isoform X1 [Gossypium raimondii]>gi	Gossypium raimondii
402	24.28	38.75	Cluster-20186.70765	len=370 frame:1 start:1 end:1110 gi|823263062|ref|XP_012464293.1| PREDICTED: diaminopimelate decarboxylase 2, chloroplastic-like [Gossypium raimondii]>gi	Gossypium raimondii
403	24.25	48.52	Cluster-20186.57783	len=339 frame:2 start:8 end:1024 gi|590627543|ref|XP_007026466.1| Late embryogenesis abundant protein, group 2 isoform 1 [Theobroma cacao]>gi	Theobroma cacao
404	24.22	45.64	Cluster-20186.48282	len=299 frame:3 start:12 end:908 gi|590721983|ref|XP_007051771.1| Uncharacterized protein TCM_005310 [Theobroma cacao]>gi	Theobroma cacao
405	24.15	30.82	Cluster-20186.73408	len=504 frame:2 start:251 end:1762 gi|823190394|ref|XP_012491135.1| PREDICTED: linolenate hydroperoxide lyase, chloroplastic [Gossypium raimondii]>gi	Gossypium raimondii
406	24.14	13.81	Cluster-20186.56498	len=1275 frame:1 start:46 end:3870 gi|823259596|ref|XP_012462507.1| PREDICTED: translocase of chloroplast 159, chloroplastic-like [Gossypium raimondii]>gi	Gossypium raimondii
407	24.13	42.4	Cluster-20186.88813	len=251 frame:2 start:119 end:871 gi|590569490|ref|XP_007011085.1| Ribonuclease 2, putative [Theobroma cacao]>gi	Theobroma cacao
408	24.06	14.33	Cluster-20186.47243	len=915 frame:-1 start:3105 end:361 gi|568832427|ref|XP_006470434.1| PREDICTED: protein argonaute 4-like [Citrus sinensis]	Citrus sinensis
409	24.04	20.52	Cluster-20186.61949	len=878 frame:1 start:91 end:2724 gi|728818817|gb|KHG02931.1| Importin subunit beta-1 [Gossypium arboreum]	Gossypium arboreum
410	23.98	22.87	Cluster-20186.40177	len=565 frame:-2 start:2118 end:424 gi|823224642|ref|XP_012445093.1| PREDICTED: serine carboxypeptidase II-3-like [Gossypium raimondii]>gi	Gossypium raimondii
411	23.94	46.06	Cluster-20186.48016	len=318 frame:-2 start:1761 end:808 gi|823202816|ref|XP_012435939.1| PREDICTED: desiccation-related protein PCC13-62-like [Gossypium raimondii]>gi	Gossypium raimondii
412	23.89	33.96	Cluster-20186.48601	len=531 frame:3 start:210 end:1802 gi|823138882|ref|XP_012469281.1| PREDICTED: aspartic proteinase-like protein 1 isoform X2 [Gossypium raimondii]>gi	Gossypium raimondii
413	23.85	35.13	Cluster-20186.46794	len=502 frame:1 start:1 end:1506 gi|728817634|gb|KHG02522.1| Selenium-binding 2 -like protein [Gossypium arboreum]	Gossypium arboreum
414	23.77	41.55	Cluster-20186.67956	len=350 frame:2 start:218 end:1267 gi|823127064|ref|XP_012492413.1| PREDICTED: putative quinone-oxidoreductase homolog, chloroplastic [Gossypium raimondii]>gi	Gossypium raimondii
415	23.77	27.95	Cluster-20186.55290	len=416 frame:1 start:319 end:1566 gi|823151183|ref|XP_012475419.1| PREDICTED: uncharacterized protein LOC105791751 [Gossypium raimondii]>gi	Gossypium raimondii
416	23.76	43.65	Cluster-20186.63134	len=395 frame:-3 start:2346 end:1162 gi|823186533|ref|XP_012489892.1| PREDICTED: cell division protein FtsY homolog, chloroplastic isoform X1 [Gossypium raimondii]>gi	Gossypium raimondii
417	23.75	24.29	Cluster-20186.57302	len=565 frame:-2 start:2177 end:483 gi|590643107|ref|XP_007030712.1| TCP-1/cpn60 chaperonin family protein isoform 1 [Theobroma cacao]>gi	Theobroma cacao
418	23.75	24.32	Cluster-20186.52350	len=585 frame:-2 start:2107 end:353 gi|567901912|ref|XP_006443444.1| hypothetical protein CICLE_v10019588mg [Citrus clementina]>gi	Citrus clementina
419	23.72	22.9	Cluster-20186.55371	len=678 frame:3 start:252 end:2285 gi|590704805|ref|XP_007047261.1| Zeaxanthin epoxidase (ZEP) (ABA1) isoform 2 [Theobroma cacao]>gi	Theobroma cacao
420	23.64	33.1	Cluster-20186.78623	len=433 frame:-1 start:1523 end:225 gi|728839043|gb|KHG18486.1| Riboflavin biosynthesis RibD [Gossypium arboreum]	Gossypium arboreum
421	23.58	23.54	Cluster-20186.35482	len=532 frame:-2 start:1875 end:280 gi|590631491|ref|XP_007027579.1| Pyruvate kinase family protein [Theobroma cacao]>gi	Theobroma cacao
422	23.52	16.42	Cluster-20186.50716	len=896 frame:3 start:72 end:2759 gi|590691061|ref|XP_007043679.1| 26S proteasome regulatory subunit S2 1A isoform 1 [Theobroma cacao]>gi	Theobroma cacao
423	23.52	22.01	Cluster-20186.105370	len=778 frame:1 start:175 end:2508 gi|596279501|ref|XP_007225245.1| hypothetical protein PRUPE_ppa001692mg [Prunus persica]>gi	Prunus persica
424	23.46	87.04	Cluster-20186.60799	len=163 frame:-2 start:810 end:322 gi|728838309|gb|KHG17752.1| Major allergen Pru ar 1 [Gossypium arboreum]	Gossypium arboreum
425	23.43	38.24	Cluster-20186.57516	len=375 frame:-3 start:1428 end:304 gi|728837329|gb|KHG16772.1| 31 kDa ribonucleoprotein, chloroplastic -like protein [Gossypium arboreum]	Gossypium arboreum
426	23.41	37.34	Cluster-20186.44834	len=400 frame:-3 start:1630 end:431 gi|823177269|ref|XP_012486732.1| PREDICTED: probable transaldolase [Gossypium raimondii]>gi	Gossypium raimondii
427	23.4	19.63	Cluster-20186.10606	len=877 frame:-1 start:2876 end:246 gi|728837509|gb|KHG16952.1| U-box domain-containing 4 -like protein [Gossypium arboreum]	Gossypium arboreum
428	23.36	59.32	Cluster-20186.57905	len=264 frame:2 start:128 end:919 gi|590651922|ref|XP_007033019.1| Dehydroascorbate reductase 1 isoform 1 [Theobroma cacao]>gi	Theobroma cacao
429	23.35	5.735	Cluster-20186.72058	len=2197 frame:-3 start:6591 end:1 gi|823227788|ref|XP_012446672.1| PREDICTED: E3 ubiquitin-protein ligase UPL2-like [Gossypium raimondii]>gi	Gossypium raimondii
430	23.31	36.79	Cluster-20186.55226	len=474 frame:1 start:37 end:1458 gi|590643671|ref|XP_007030866.1| Amidase 1 [Theobroma cacao]>gi	Theobroma cacao
431	23.26	40.17	Cluster-20186.60049	len=479 frame:-3 start:2662 end:1226 gi|823121609|ref|XP_012467530.1| PREDICTED: glutamate-1-semialdehyde 2,1-aminomutase 2, chloroplastic [Gossypium raimondii]>gi	Gossypium raimondii
432	23.26	43.87	Cluster-20186.5086	len=409 frame:-2 start:1458 end:232 gi|823146171|ref|XP_012472974.1| PREDICTED: enoyl-[acyl-carrier-protein] reductase [NADH], chloroplastic-like [Gossypium raimondii]>gi
433	23.24	22.33	Cluster-20186.67185	len=619 frame:2 start:269 end:2125 gi|823247933|ref|XP_012456636.1| PREDICTED: probable methionine--tRNA ligase, mitochondrial [Gossypium raimondii]>gi	Gossypium raimondii
434	23.24	56.47	Cluster-20186.60266	len=233 frame:-3 start:1560 end:862 gi|823266046|ref|XP_012465739.1| PREDICTED: uncharacterized protein LOC105784401 [Gossypium raimondii]>gi	Gossypium raimondii
435	23.22	58.75	Cluster-20186.73551	len=241 frame:3 start:3 end:725 gi|823248930|ref|XP_012457119.1| PREDICTED: probable NAD(P)H dehydrogenase (quinone) FQR1-like 1 [Gossypium raimondii]>gi	Gossypium raimondii
436	23.21	51.57	Cluster-20186.75030	len=224 frame:2 start:2 end:673 gi|590706204|ref|XP_007047657.1| Peroxisomal NAD-malate dehydrogenase 1 isoform 1 [Theobroma cacao]>gi	Theobroma cacao
437	23.2	54.76	Cluster-20186.63460	len=211 frame:3 start:57 end:689 gi|823264361|ref|XP_012464923.1| PREDICTED: reactive Intermediate Deaminase A, chloroplastic isoform X2 [Gossypium raimondii]>gi	Gossypium raimondii
438	23.18	48.06	Cluster-20186.44763	len=284 frame:1 start:55 end:906 gi|728836083|gb|KHG15526.1| Adenylate kinase B [Gossypium arboreum]	Gossypium arboreum
439	23.07	35.85	Cluster-20186.53807	len=425 frame:1 start:211 end:1485 gi|590567325|ref|XP_007010484.1| DNAJ [Theobroma cacao]>gi	Theobroma cacao
440	23.02	59.26	Cluster-20186.67403	len=244 frame:-3 start:1154 end:423 gi|728850471|gb|KHG29914.1| Superoxide dismutase [Cu-Zn], chloroplastic [Gossypium arboreum]	Cu-Zn
441	22.93	12.65	Cluster-20186.35420	len=973 frame:-3 start:2978 end:60 gi|590651897|ref|XP_007033012.1| ATP binding,valine-tRNA ligase isoform 1 [Theobroma cacao]>gi	Theobroma cacao
442	22.88	33.07	Cluster-20186.62189	len=379 frame:1 start:139 end:1275 gi|823211706|ref|XP_012438641.1| PREDICTED: methionine aminopeptidase 1B, chloroplastic [Gossypium raimondii]>gi	Gossypium raimondii
443	22.85	18.03	Cluster-20186.72611	len=744 frame:-3 start:2887 end:656 gi|823223223|ref|XP_012444345.1| PREDICTED: leucine-rich repeat extensin-like protein 4 [Gossypium raimondii]>gi	Gossypium raimondii
444	22.78	71.9	Cluster-20186.56031	len=122 frame:-1 start:665 end:300 gi|403391437|gb|AFR43276.1| lipid transfer protein precursor [Gossypium herbaceum subsp. africanum]>gi	Gossypium herbaceum subsp. africanum
445	22.75	46.21	Cluster-20186.61146	len=384 frame:-3 start:1496 end:345 gi|590565172|ref|XP_007009874.1| Adenosine kinase 2 [Theobroma cacao]>gi	Theobroma cacao
446	22.71	17.42	Cluster-20186.71606	len=684 frame:2 start:2 end:2053 gi|590677081|ref|XP_007039920.1| Glycosyl hydrolases family 32 protein [Theobroma cacao]>gi	Theobroma cacao
447	22.7	23.96	Cluster-20186.44325	len=652 frame:-3 start:2263 end:308 gi|590583268|ref|XP_007014854.1| Uncharacterized protein TCM_040408 [Theobroma cacao]>gi	Theobroma cacao
448	22.69	34.62	Cluster-20186.51848	len=313 frame:1 start:121 end:1059 gi|397746965|gb|AFO63538.1| NADPH-dependent mannose-6-phosphate reductase [Gossypium hirsutum]	Gossypium hirsutum
449	22.65	22.87	Cluster-20186.76393	len=552 frame:-3 start:1952 end:297 gi|728810215|gb|KHF99506.1| L-ascorbate oxidase [Gossypium arboreum]	Gossypium arboreum
450	22.64	36.09	Cluster-20186.55841	len=267 frame:2 start:2 end:802 gi|823226766|ref|XP_012446212.1| PREDICTED: 60S ribosomal protein L3-like [Gossypium raimondii]>gi	Gossypium raimondii
451	22.62	44.74	Cluster-20186.43641	len=229 frame:-3 start:970 end:284 gi|823263329|ref|XP_012464428.1| PREDICTED: CBS domain-containing protein CBSX3, mitochondrial [Gossypium raimondii]>gi	Gossypium raimondii
452	22.54	26.4	Cluster-20186.76611	len=645 frame:1 start:16 end:1950 gi|823261607|ref|XP_012463539.1| PREDICTED: lysosomal beta glucosidase-like [Gossypium raimondii]>gi	Gossypium raimondii
453	22.52	27.48	Cluster-20186.19051	len=565 frame:3 start:3 end:1697 gi|590634498|ref|XP_007028395.1| Beta-hexosaminidase 3 isoform 1 [Theobroma cacao]>gi	Theobroma cacao
454	22.51	26.53	Cluster-20186.55166	len=525 frame:3 start:465 end:2039 gi|823170442|ref|XP_012484480.1| PREDICTED: 3-isopropylmalate dehydratase large subunit-like isoform X1 [Gossypium raimondii]>gi	Gossypium raimondii
455	22.49	36.36	Cluster-20186.40135	len=386 frame:3 start:21 end:1178 gi|728823401|gb|KHG05284.1| Protein grpE [Gossypium arboreum]	Gossypium arboreum
456	22.48	43.48	Cluster-20186.62067	len=254 frame:3 start:126 end:887 gi|823252716|ref|XP_012458970.1| PREDICTED: uncharacterized protein C167.05-like [Gossypium raimondii]>gi	Gossypium raimondii
457	22.47	33.67	Cluster-20186.54332	len=393 frame:-1 start:1672 end:494 gi|823162939|ref|XP_012481397.1| PREDICTED: 2-alkenal reductase (NADP(+)-dependent)-like isoform X1 [Gossypium raimondii]	Gossypium raimondii
458	22.47	32.85	Cluster-20186.50723	len=549 frame:3 start:75 end:1721 gi|823164444|ref|XP_012482166.1| PREDICTED: importin subunit alpha-2 [Gossypium raimondii]>gi	Gossypium raimondii
459	22.45	33.89	Cluster-20186.56277	len=417 frame:-3 start:1604 end:354 gi|823247470|ref|XP_012456403.1| PREDICTED: divinyl chlorophyllide a 8-vinyl-reductase, chloroplastic [Gossypium raimondii]>gi	Gossypium raimondii
460	22.45	41.82	Cluster-20186.52543	len=331 frame:-1 start:1412 end:420 gi|823121570|ref|XP_012467346.1| PREDICTED: magnesium protoporphyrin IX methyltransferase, chloroplastic [Gossypium raimondii]>gi	Gossypium raimondii
461	22.42	51.85	Cluster-20186.61817	len=406 frame:1 start:151 end:1368 gi|225446944|ref|XP_002264042.1| PREDICTED: protochlorophyllide reductase [Vitis vinifera]>gi	Vitis vinifera
462	22.42	41.07	Cluster-20186.67165	len=393 frame:-3 start:1470 end:292 gi|823259810|ref|XP_012462619.1| PREDICTED: dihydrolipoyllysine-residue acetyltransferase component 4 of pyruvate dehydrogenase complex, chloroplastic [Gossypium raimondii]>gi	Gossypium raimondii
463	22.41	17.06	Cluster-20186.74155	len=1015 frame:2 start:158 end:3202 gi|823209501|ref|XP_012437967.1| PREDICTED: probable glutamyl endopeptidase, chloroplastic isoform X2 [Gossypium raimondii]>gi	Gossypium raimondii
464	22.41	59.02	Cluster-20186.57840	len=206 frame:2 start:47 end:664 gi|728844267|gb|KHG23710.1| hypothetical protein F383_10500 [Gossypium arboreum]	Gossypium arboreum
465	22.28	22.22	Cluster-20186.74534	len=631 frame:1 start:172 end:2064 gi|823177027|ref|XP_012486649.1| PREDICTED: dynamin-related protein 12A-like [Gossypium raimondii]>gi	Gossypium raimondii
466	22.27	43.18	Cluster-20186.31357	len=675 frame:2 start:2 end:2026 gi|763747954|gb|KJB15393.1| hypothetical protein B456_002G176200 [Gossypium raimondii]	Gossypium raimondii
467	22.26	30.44	Cluster-20186.49428	len=589 frame:-2 start:2165 end:399 gi|823234713|ref|XP_012449982.1| PREDICTED: D-3-phosphoglycerate dehydrogenase 3, chloroplastic-like [Gossypium raimondii]>gi	Gossypium raimondii
468	22.24	64.2	Cluster-20186.48772	len=163 frame:2 start:251 end:739 gi|823141958|ref|XP_012470790.1| PREDICTED: eukaryotic translation initiation factor 5A-like [Gossypium raimondii]>gi	Gossypium raimondii
469	22.17	74.59	Cluster-20186.55503	len=186 frame:-2 start:849 end:292 gi|823154627|ref|XP_012477194.1| PREDICTED: peroxiredoxin-2B [Gossypium raimondii]>gi	Gossypium raimondii
470	22.16	50	Cluster-20186.55608	len=311 frame:2 start:104 end:1036 gi|823128739|ref|XP_012444299.1| PREDICTED: carbonic anhydrase 2 isoform X1 [Gossypium raimondii]>gi	Gossypium raimondii
471	22.15	43.23	Cluster-20186.53701	len=304 frame:-3 start:1174 end:263 gi|823206646|ref|XP_012437136.1| PREDICTED: mitochondrial outer membrane protein porin 2-like [Gossypium raimondii]>gi	Gossypium raimondii
472	22.13	79.52	Cluster-20186.91656	len=167 frame:2 start:2 end:502 gi|590568880|ref|XP_007010922.1| Uncharacterized protein TCM_045038 [Theobroma cacao]>gi	Theobroma cacao
473	22.09	15.61	Cluster-20186.48113	len=1077 frame:-1 start:3451 end:221 gi|823260347|ref|XP_012462896.1| PREDICTED: NHL repeat-containing protein 2 [Gossypium raimondii]>gi	Gossypium raimondii
474	22.07	25.56	Cluster-20186.49032	len=451 frame:-1 start:1397 end:45 gi|590659181|ref|XP_007035057.1| 2-oxoglutarate (2OG) and Fe(II)-dependent oxygenase superfamily protein, putative [Theobroma cacao]>gi	Theobroma cacao
475	22.07	26.97	Cluster-20186.57050	len=446 frame:-3 start:1703 end:366 gi|823140932|ref|XP_012470291.1| PREDICTED: carbamoyl-phosphate synthase small chain, chloroplastic-like isoform X2 [Gossypium raimondii]	Gossypium raimondii
476	22.06	41.3	Cluster-20186.49544	len=461 frame:2 start:2 end:1384 gi|590610147|ref|XP_007021734.1| Curculin-like (mannose-binding) lectin family protein [Theobroma cacao]>gi	Theobroma cacao
477	22.04	31.79	Cluster-20186.72787	len=391 frame:2 start:185 end:1357 gi|823122602|ref|XP_012471796.1| PREDICTED: probable fructokinase-6, chloroplastic [Gossypium raimondii]>gi	Gossypium raimondii
478	22.03	20.77	Cluster-20186.55253	len=598 frame:2 start:173 end:1966 gi|590652400|ref|XP_007033140.1| Thiamine pyrophosphate dependent pyruvate decarboxylase family protein isoform 1 [Theobroma cacao]>gi	Theobroma cacao
479	21.98	27.83	Cluster-20186.56043	len=540 frame:1 start:91 end:1710 gi|823212829|ref|XP_012439160.1| PREDICTED: plant intracellular Ras-group-related LRR protein 9-like [Gossypium raimondii]>gi	Gossypium raimondii
480	21.98	34.56	Cluster-20186.70221	len=409 frame:-2 start:1922 end:696 gi|823189186|ref|XP_012490750.1| PREDICTED: NADH dehydrogenase [ubiquinone] 1 alpha subcomplex subunit 9, mitochondrial [Gossypium raimondii]>gi
481	21.98	32.6	Cluster-20186.55308	len=458 frame:1 start:1 end:1374 gi|802622532|ref|XP_012076243.1| PREDICTED: acetylornithine deacetylase [Jatropha curcas]>gi	Jatropha curcas
482	21.94	28.12	Cluster-20186.51333	len=979 frame:2 start:287 end:3223 gi|823259182|ref|XP_012462296.1| PREDICTED: phosphoenolpyruvate carboxylase isoform X1 [Gossypium raimondii]>gi	Gossypium raimondii
483	21.9	35.38	Cluster-20186.56972	len=490 frame:-2 start:1893 end:424 gi|728850967|gb|KHG30410.1| Protein notum [Gossypium arboreum]	Gossypium arboreum
484	21.89	23.58	Cluster-20186.63267	len=548 frame:-1 start:1887 end:244 gi|255558769|ref|XP_002520408.1| chaperonin containing t-complex protein 1, delta subunit, tcpd, putative [Ricinus communis]>gi	Ricinus communis
485	21.85	24.79	Cluster-20186.61224	len=469 frame:1 start:193 end:1599 gi|823140410|ref|XP_012470052.1| PREDICTED: V-type proton ATPase subunit H-like [Gossypium raimondii]>gi	Gossypium raimondii
486	21.84	41.63	Cluster-20186.47406	len=419 frame:-2 start:1657 end:401 gi|823172794|ref|XP_012485242.1| PREDICTED: isovaleryl-CoA dehydrogenase, mitochondrial [Gossypium raimondii]>gi	Gossypium raimondii
487	21.84	24.54	Cluster-20186.90622	len=490 frame:-3 start:1789 end:320 gi|823234074|ref|XP_012449674.1| PREDICTED: ectonucleotide pyrophosphatase/phosphodiesterase family member 3-like [Gossypium raimondii]>gi	Gossypium raimondii
488	21.83	7.583	Cluster-20186.61320	len=1768 frame:1 start:256 end:5559 gi|728836516|gb|KHG15959.1| Brefeldin A-inhibited guanine nucleotide-exchange 2 [Gossypium arboreum]	Gossypium arboreum
489	21.81	49.61	Cluster-20186.29315	len=255 frame:-1 start:992 end:228 gi|823156883|ref|XP_012478358.1| PREDICTED: peptidyl-prolyl cis-trans isomerase FKBP16-3, chloroplastic isoform X1 [Gossypium raimondii]>gi	Gossypium raimondii
490	21.8	54.91	Cluster-20186.68132	len=224 frame:-1 start:672 end:1 gi|567875399|ref|XP_006430289.1| hypothetical protein CICLE_v10012049mg [Citrus clementina]>gi	Citrus clementina
491	21.78	27.96	Cluster-20186.83947	len=491 frame:-1 start:1588 end:116 gi|823174355|ref|XP_012485755.1| PREDICTED: aspartic proteinase nepenthesin-2 [Gossypium raimondii]>gi	Gossypium raimondii
492	21.74	30.8	Cluster-20186.51371	len=488 frame:-1 start:1748 end:285 gi|728825375|gb|KHG06220.1| Peptidyl-prolyl cis-trans isomerase CYP37, chloroplastic -like protein [Gossypium arboreum]	Gossypium arboreum
493	21.7	53.85	Cluster-20186.56269	len=339 frame:-2 start:1251 end:235 gi|823253267|ref|XP_012459253.1| PREDICTED: 2-methylene-furan-3-one reductase-like [Gossypium raimondii]>gi	Gossypium raimondii
494	21.62	30.38	Cluster-20186.51954	len=317 frame:2 start:47 end:997 gi|823234198|ref|XP_012449735.1| PREDICTED: 30S ribosomal protein S5, chloroplastic-like [Gossypium raimondii]>gi	Gossypium raimondii
495	21.57	27.74	Cluster-20186.38144	len=603 frame:2 start:35 end:1843 gi|823219785|ref|XP_012442611.1| PREDICTED: glucan endo-1,3-beta-glucosidase 13-like isoform X1 [Gossypium raimondii]	Gossypium raimondii
496	21.57	29.94	Cluster-20186.59394	len=502 frame:-2 start:1777 end:272 gi|763784486|gb|KJB51557.1| hypothetical protein B456_008G222600 [Gossypium raimondii]	Gossypium raimondii
497	21.54	41.51	Cluster-20186.50051	len=372 frame:2 start:5 end:1120 gi|590599198|ref|XP_007019115.1| L-ascorbate peroxidase T isoform 6, partial [Theobroma cacao]>gi	Theobroma cacao
498	21.47	39.57	Cluster-20186.56224	len=327 frame:-3 start:1476 end:496 gi|823229362|ref|XP_012447423.1| PREDICTED: ABC transporter I family member 6, chloroplastic [Gossypium raimondii]>gi	Gossypium raimondii
499	21.47	27.71	Cluster-20186.81716	len=434 frame:-1 start:1807 end:506 gi|728812719|gb|KHG00963.1| Uncharacterized protein F383_22263 [Gossypium arboreum]	Gossypium arboreum
500	21.47	28.77	Cluster-20186.47587	len=505 frame:2 start:98 end:1612 gi|823191833|ref|XP_012491581.1| PREDICTED: probable serine protease EDA2 isoform X1 [Gossypium raimondii]>gi	Gossypium raimondii
501	21.42	22.65	Cluster-20186.45369	len=575 frame:2 start:56 end:1780 gi|728839443|gb|KHG18886.1| Asparagine--tRNA ligase, cytoplasmic 1 -like protein [Gossypium arboreum]	Gossypium arboreum
502	21.4	34.13	Cluster-20186.31694	len=502 frame:-2 start:1794 end:289 gi|590624578|ref|XP_007025641.1| Glutaredoxin S17 [Theobroma cacao]>gi	Theobroma cacao
503	21.38	41.33	Cluster-20186.94461	len=347 frame:-3 start:1483 end:443 gi|823139511|ref|XP_012469617.1| PREDICTED: peroxidase 73-like [Gossypium raimondii]>gi	Gossypium raimondii
504	21.36	37.04	Cluster-20186.43589	len=460 frame:-3 start:1759 end:380 gi|823261243|ref|XP_012463349.1| PREDICTED: aminoacylase-1-like isoform X1 [Gossypium raimondii]>gi	Gossypium raimondii
505	21.34	37.29	Cluster-20186.30980	len=414 frame:-2 start:1416 end:175 gi|590671040|ref|XP_007038224.1| Glutamate dehydrogenase 2 [Theobroma cacao]>gi	Theobroma cacao
506	21.28	57.39	Cluster-20186.71335	len=177 frame:-3 start:1758 end:1228 gi|763784866|gb|KJB51937.1| hypothetical protein B456_008G239400, partial [Gossypium raimondii]	Gossypium raimondii
507	21.27	36.63	Cluster-20186.9303	len=405 frame:-1 start:1433 end:219 gi|728846181|gb|KHG25624.1| Putative oxidoreductase GLYR1 [Gossypium arboreum]	Gossypium arboreum
508	21.26	70.48	Cluster-20186.54777	len=167 frame:2 start:47 end:547 gi|728847765|gb|KHG27208.1| MLP-like protein 28 [Gossypium arboreum]	Gossypium arboreum
509	21.22	19.38	Cluster-20186.14590	len=548 frame:3 start:84 end:1727 gi|590703183|ref|XP_007046805.1| FAD-linked oxidases family protein [Theobroma cacao]>gi	Theobroma cacao
510	21.2	27.64	Cluster-20186.67180	len=493 frame:-2 start:1880 end:402 gi|823260353|ref|XP_012462898.1| PREDICTED: uncharacterized protein LOC105782602 [Gossypium raimondii]>gi	Gossypium raimondii
511	21.16	21.51	Cluster-20186.55765	len=745 frame:3 start:141 end:2375 gi|823165227|ref|XP_012482546.1| PREDICTED: uncharacterized protein LOC105797154 [Gossypium raimondii]>gi	Gossypium raimondii
512	21.12	35.4	Cluster-20186.42805	len=436 frame:-1 start:1720 end:413 gi|728824551|gb|KHG05828.1| Calreticulin-3 -like protein [Gossypium arboreum]	Gossypium arboreum
513	21.11	50.9	Cluster-20186.56245	len=280 frame:3 start:3 end:842 gi|823212488|ref|XP_012438994.1| PREDICTED: elongation factor 1-delta [Gossypium raimondii]>gi	Gossypium raimondii
514	21.1	43.85	Cluster-20186.57726	len=375 frame:2 start:2 end:1126 gi|629077604|gb|KCW45091.1| hypothetical protein EUGRSUZ_L01306 [Eucalyptus grandis]	Eucalyptus grandis
515	21.07	26.73	Cluster-20186.44202	len=506 frame:-3 start:1837 end:320 gi|823122096|ref|XP_012469392.1| PREDICTED: betaine aldehyde dehydrogenase 1, chloroplastic isoform X1 [Gossypium raimondii]>gi	Gossypium raimondii
516	21.06	27.21	Cluster-20186.3118	len=589 frame:-1 start:2000 end:234 gi|590620328|ref|XP_007024505.1| Heat shock protein 60-3A isoform 1 [Theobroma cacao]>gi	Theobroma cacao
517	20.98	43.62	Cluster-20186.53722	len=244 frame:2 start:197 end:928 gi|728809968|gb|KHF99363.1| Uncharacterized protein F383_19260 [Gossypium arboreum]	Gossypium arboreum
518	20.97	40.89	Cluster-20186.70389	len=385 frame:3 start:126 end:1280 gi|823244306|ref|XP_012454811.1| PREDICTED: haloacid dehalogenase-like hydrolase domain-containing protein At3g48420 isoform X1 [Gossypium raimondii]>gi	Gossypium raimondii
519	20.96	38.71	Cluster-20186.54778	len=404 frame:-1 start:1621 end:410 gi|728835619|gb|KHG15062.1| Cysteinease RD19a -like protein [Gossypium arboreum]	Gossypium arboreum
520	20.89	23.77	Cluster-20186.48875	len=489 frame:-2 start:1704 end:238 gi|823223976|ref|XP_012444745.1| PREDICTED: photosynthetic NDH subunit of subcomplex B 1, chloroplastic isoform X3 [Gossypium raimondii]>gi	Gossypium raimondii
521	20.88	36.5	Cluster-20186.56965	len=464 frame:-1 start:2473 end:1082 gi|728832050|gb|KHG11493.1| 3-ketoacyl-CoA thiolase 2, peroxisomal -like protein [Gossypium arboreum]	Gossypium arboreum
522	20.87	21.08	Cluster-20186.43653	len=575 frame:-2 start:2088 end:364 gi|590562475|ref|XP_007009097.1| L-Aspartase-like family protein [Theobroma cacao]>gi	Theobroma cacao
523	20.86	22.53	Cluster-20186.49039	len=436 frame:1 start:1 end:1308 gi|823148393|ref|XP_012474101.1| PREDICTED: probable plastid-lipid-associated protein 12, chloroplastic isoform X1 [Gossypium raimondii]>gi	Gossypium raimondii
524	20.82	38.86	Cluster-20186.53094	len=404 frame:-1 start:1213 end:2 gi|823160529|ref|XP_012480107.1| PREDICTED: protein TIC 62, chloroplastic [Gossypium raimondii]>gi	Gossypium raimondii
525	20.81	63.16	Cluster-20186.75193	len=305 frame:-3 start:1270 end:356 gi|823214608|ref|XP_012440060.1| PREDICTED: hevamine-A-like [Gossypium raimondii]>gi	Gossypium raimondii
526	20.75	42.83	Cluster-20186.29040	len=468 frame:2 start:2 end:1405 gi|590643667|ref|XP_007030865.1| Amidase 1 [Theobroma cacao]>gi	Theobroma cacao
527	20.73	19.6	Cluster-20186.52918	len=700 frame:2 start:152 end:2251 gi|641846204|gb|KDO65088.1| hypothetical protein CISIN_1g005835mg [Citrus sinensis]>gi	Citrus sinensis
528	20.72	28.66	Cluster-20186.65536	len=664 frame:2 start:50 end:2041 gi|590670804|ref|XP_007038160.1| Glycyl-tRNA synthetase / glycine--tRNA ligase [Theobroma cacao]>gi	Theobroma cacao
529	20.72	33.16	Cluster-20186.102489	len=375 frame:1 start:1 end:1125 gi|823265829|ref|XP_012465636.1| PREDICTED: DNA-damage-repair/toleration protein DRT100-like [Gossypium raimondii]>gi	Gossypium raimondii
530	20.66	39.86	Cluster-20186.55402	len=287 frame:1 start:151 end:1011 gi|590717367|ref|XP_007050597.1| Ribosome recycling factor isoform 1 [Theobroma cacao]>gi	Theobroma cacao
531	20.63	21.27	Cluster-20186.68959	len=645 frame:3 start:180 end:2114 gi|823198778|ref|XP_012434704.1| PREDICTED: mitochondrial Rho GTPase 1 isoform X2 [Gossypium raimondii]>gi	Gossypium raimondii
532	20.61	26.99	Cluster-20186.84705	len=579 frame:-2 start:2059 end:323 gi|700284255|gb|AIU64851.1| malate synthase [Prunus sibirica]	Prunus sibirica
533	20.58	31.85	Cluster-20186.30932	len=337 frame:3 start:807 end:1817 gi|823195557|ref|XP_012492659.1| PREDICTED: violaxanthin de-epoxidase, chloroplastic isoform X1 [Gossypium raimondii]	Gossypium raimondii
534	20.55	42.4	Cluster-20186.71656	len=409 frame:1 start:226 end:1452 gi|823264865|ref|XP_012465170.1| PREDICTED: probable N-acetyl-gamma-glutamyl-phosphate reductase, chloroplastic isoform X2 [Gossypium raimondii]>gi	Gossypium raimondii
535	20.52	30.74	Cluster-20186.22331	len=540 frame:-2 start:1622 end:3 gi|823242576|ref|XP_012453959.1| PREDICTED: RAN GTPase-activating protein 2 [Gossypium raimondii]>gi	Gossypium raimondii
536	20.52	29.4	Cluster-20186.58783	len=450 frame:-3 start:1740 end:391 gi|823212492|ref|XP_012438996.1| PREDICTED: SNF1-related protein kinase regulatory subunit gamma-1 [Gossypium raimondii]>gi	Gossypium raimondii
537	20.5	19.75	Cluster-20186.51849	len=558 frame:3 start:45 end:1718 gi|823237194|ref|XP_012451251.1| PREDICTED: reticuline oxidase-like protein [Gossypium raimondii]	Gossypium raimondii
538	20.49	42.43	Cluster-20186.86239	len=371 frame:3 start:3 end:1115 gi|19569160|gb|AAL92037.1|AF488305_1 apoplastic anionic gaiacol peroxidase [Gossypium hirsutum]	Gossypium hirsutum
539	20.47	21.76	Cluster-20186.57759	len=580 frame:1 start:121 end:1860 gi|659132714|ref|XP_008466345.1| PREDICTED: aspartate--tRNA ligase, cytoplasmic [Cucumis melo]	Cucumis melo
540	20.45	16.32	Cluster-20186.64482	len=969 frame:1 start:196 end:3102 gi|823134059|ref|XP_012466863.1| PREDICTED: zinc-metallopeptidase, peroxisomal-like isoform X1 [Gossypium raimondii]	Gossypium raimondii
541	20.45	33.53	Cluster-20186.49950	len=347 frame:2 start:2 end:1042 gi|823142476|ref|XP_012471039.1| PREDICTED: peptidyl-prolyl cis-trans isomerase CYP26-2, chloroplastic [Gossypium raimondii]>gi	Gossypium raimondii
542	20.42	34.77	Cluster-20186.50382	len=418 frame:1 start:82 end:1335 gi|823120023|ref|XP_012452305.1| PREDICTED: 3-hydroxyisobutyryl-CoA hydrolase-like protein 3, mitochondrial isoform X1 [Gossypium raimondii]>gi	Gossypium raimondii
543	20.42	32.86	Cluster-20186.40224	len=427 frame:-3 start:1508 end:228 gi|590599034|ref|XP_007019070.1| GDSL-like Lipase/Acylhydrolase superfamily protein [Theobroma cacao]>gi	Theobroma cacao
544	20.41	49.69	Cluster-20186.87526	len=327 frame:-3 start:1286 end:306 gi|728816865|gb|KHG02272.1| Cysteine synthase [Gossypium arboreum]	Gossypium arboreum
545	20.4	44.48	Cluster-20186.49913	len=282 frame:2 start:119 end:964 gi|823263001|ref|XP_012464262.1| PREDICTED: 50S ribosomal protein L3, chloroplastic [Gossypium raimondii]>gi	Gossypium raimondii
546	20.4	15.68	Cluster-20186.53667	len=645 frame:1 start:244 end:2178 gi|728834617|gb|KHG14060.1| Vacuolar-sorting receptor 1 -like protein [Gossypium arboreum]	Gossypium arboreum
547	20.39	29.51	Cluster-20186.75536	len=550 frame:-1 start:1983 end:334 gi|694332850|ref|XP_009357043.1| PREDICTED: T-complex protein 1 subunit zeta [Pyrus x bretschneideri]	Pyrus x bretschneideri
548	20.38	23.85	Cluster-20186.48517	len=437 frame:-2 start:1895 end:585 gi|590693905|ref|XP_007044461.1| Pyruvate dehydrogenase complex E1 alpha subunit, ALPHA,E1 ALPHA isoform 1 [Theobroma cacao]>gi	Theobroma cacao
549	20.35	37.64	Cluster-20186.39650	len=365 frame:-1 start:1347 end:253 gi|823132021|ref|XP_012460861.1| PREDICTED: GDSL esterase/lipase At5g55050-like [Gossypium raimondii]>gi	Gossypium raimondii
550	20.33	42.2	Cluster-20186.59883	len=328 frame:2 start:32 end:1015 gi|823196262|ref|XP_012492872.1| PREDICTED: DNA-damage-repair/toleration protein DRT102 [Gossypium raimondii]>gi	Gossypium raimondii
551	20.3	38.94	Cluster-20186.57011	len=435 frame:2 start:11 end:1315 gi|823223209|ref|XP_012444337.1| PREDICTED: ribulose bisphosphate carboxylase/oxygenase activase, chloroplastic isoform X2 [Gossypium raimondii]>gi	Gossypium raimondii
552	20.29	32.04	Cluster-20186.53306	len=466 frame:2 start:17 end:1414 gi|823174573|ref|XP_012485822.1| PREDICTED: monodehydroascorbate reductase [Gossypium raimondii]>gi	Gossypium raimondii
553	20.29	30.77	Cluster-20186.55167	len=430 frame:-1 start:1587 end:298 gi|702419922|ref|XP_010066514.1| PREDICTED: ATP-citrate synthase alpha chain protein 3 [Eucalyptus grandis]>gi	Eucalyptus grandis
554	20.26	36.61	Cluster-20186.55620	len=367 frame:-1 start:1426 end:326 gi|823246837|ref|XP_012456097.1| PREDICTED: GDSL esterase/lipase APG-like [Gossypium raimondii]>gi	Gossypium raimondii
555	20.25	29.02	Cluster-20186.74238	len=380 frame:-1 start:1213 end:74 gi|590647776|ref|XP_007031994.1| Vacuolar ATP synthase subunit C (VATC) / V-ATPase C subunit / vacuolar proton pump C subunit (DET3) [Theobroma cacao]>gi	Theobroma cacao
556	20.23	58.37	Cluster-20186.55313	len=246 frame:3 start:42 end:779 gi|823159845|ref|XP_012479759.1| PREDICTED: cytochrome b6-f complex iron-sulfur subunit, chloroplastic-like [Gossypium raimondii]	Gossypium raimondii
557	20.21	25.39	Cluster-20186.58982	len=513 frame:1 start:28 end:1566 gi|728813556|gb|KHG01241.1| hypothetical protein F383_21670 [Gossypium arboreum]	Gossypium arboreum
558	20.2	33.64	Cluster-20186.63382	len=432 frame:1 start:244 end:1539 gi|823263950|ref|XP_012464732.1| PREDICTED: aspartic proteinase CDR1-like isoform X1 [Gossypium raimondii]	Gossypium raimondii
559	20.18	21.26	Cluster-20186.63869	len=556 frame:1 start:91 end:1758 gi|567914279|ref|XP_006449453.1| hypothetical protein CICLE_v10014801mg [Citrus clementina]>gi	Citrus clementina
560	20.16	38.34	Cluster-20186.50197	len=254 frame:3 start:159 end:920 gi|728834063|gb|KHG13506.1| V-type proton ATPase subunit E [Gossypium arboreum]	Gossypium arboreum
561	20.14	45.15	Cluster-20186.57740	len=630 frame:3 start:303 end:2192 gi|823226201|ref|XP_012445917.1| PREDICTED: glucose-6-phosphate isomerase 1, chloroplastic-like [Gossypium raimondii]>gi	Gossypium raimondii
562	20.14	14	Cluster-20186.12612	len=844 frame:-3 start:3001 end:470 gi|763751693|gb|KJB19081.1| hypothetical protein B456_003G084300 [Gossypium raimondii]>gi	Gossypium raimondii
563	20.1	50.22	Cluster-20186.52790	len=232 frame:-3 start:1020 end:325 gi|823121208|ref|XP_012458671.1| PREDICTED: thylakoid lumenal 16.5 kDa protein, chloroplastic [Gossypium raimondii]>gi	Gossypium raimondii
564	20.09	23.24	Cluster-20186.74792	len=599 frame:-1 start:2038 end:242 gi|823177260|ref|XP_012486728.1| PREDICTED: hsp70-Hsp90 organizing protein 3-like [Gossypium raimondii]>gi	Gossypium raimondii
565	20.07	46.15	Cluster-20186.61658	len=287 frame:2 start:2 end:862 gi|728832788|gb|KHG12231.1| putative plastid-lipid-associated 6, chloroplastic -like protein [Gossypium arboreum]	Gossypium arboreum
566	20.06	43.99	Cluster-20186.19419	len=342 frame:3 start:3 end:1028 gi|590688635|ref|XP_007043005.1| Peroxidase N1 [Theobroma cacao]>gi	Theobroma cacao
567	20.05	31.17	Cluster-20186.58703	len=447 frame:3 start:222 end:1562 gi|728824243|gb|KHG05683.1| Rab GDP dissociation inhibitor alpha [Gossypium arboreum]	Gossypium arboreum
568	19.99	40.94	Cluster-20186.59355	len=255 frame:3 start:66 end:830 gi|823263134|ref|XP_012464331.1| PREDICTED: NAD(P)H-quinone oxidoreductase subunit M, chloroplastic [Gossypium raimondii]>gi	Gossypium raimondii
569	19.95	33.33	Cluster-20186.54061	len=409 frame:3 start:102 end:1328 gi|823147468|ref|XP_012473646.1| PREDICTED: oxygen-dependent coproporphyrinogen-III oxidase, chloroplastic-like [Gossypium raimondii]>gi	Gossypium raimondii
570	19.9	36.38	Cluster-20186.58897	len=460 frame:1 start:1 end:1380 gi|823141924|ref|XP_012470773.1| PREDICTED: geranylgeranyl diphosphate reductase, chloroplastic [Gossypium raimondii]>gi	Gossypium raimondii
571	19.9	44.13	Cluster-20186.52615	len=248 frame:-1 start:895 end:152 gi|728841607|gb|KHG21050.1| 50S ribosomal L6, chloroplastic -like protein [Gossypium arboreum]	Gossypium arboreum
572	19.87	26.99	Cluster-20186.55659	len=327 frame:-1 start:1339 end:359 gi|802653454|ref|XP_012080377.1| PREDICTED: ATP synthase subunit gamma, mitochondrial [Jatropha curcas]>gi	Jatropha curcas
573	19.85	40.69	Cluster-20186.54598	len=318 frame:3 start:165 end:1118 gi|823139884|ref|XP_012469803.1| PREDICTED: haloacid dehalogenase-like hydrolase domain-containing protein At4g39970 [Gossypium raimondii]>gi	Gossypium raimondii
574	19.84	33.65	Cluster-20186.71199	len=316 frame:3 start:90 end:1037 gi|823173985|ref|XP_012485632.1| PREDICTED: probable plastid-lipid-associated protein 13, chloroplastic [Gossypium raimondii]>gi	Gossypium raimondii
575	19.84	21.61	Cluster-20186.74609	len=473 frame:1 start:88 end:1506 gi|823154135|ref|XP_012476930.1| PREDICTED: peptide chain release factor PrfB1, chloroplastic [Gossypium raimondii]>gi	Gossypium raimondii
576	19.81	36.3	Cluster-20186.21741	len=417 frame:-3 start:1911 end:661 gi|728847056|gb|KHG26499.1| Aspartate-semialdehyde dehydrogenase [Gossypium arboreum]>gi	Gossypium arboreum
577	19.77	21.88	Cluster-20186.58470	len=554 frame:-3 start:2559 end:898 gi|823258487|ref|XP_012461945.1| PREDICTED: cytochrome P450 CYP749A22-like [Gossypium raimondii]	Gossypium raimondii
578	19.76	38.31	Cluster-20186.84576	len=309 frame:-1 start:1131 end:205 gi|763764335|gb|KJB31589.1| hypothetical protein B456_005G198700 [Gossypium raimondii]	Gossypium raimondii
579	19.75	15.51	Cluster-20186.67205	len=665 frame:-3 start:2566 end:572 gi|590643274|ref|XP_007030758.1| Prefoldin chaperone subunit family protein, putative [Theobroma cacao]>gi	Theobroma cacao
580	19.74	34.62	Cluster-20186.52492	len=339 frame:2 start:71 end:1087 gi|728837749|gb|KHG17192.1| (+)-neomenthol dehydrogenase -like protein [Gossypium arboreum]	Gossypium arboreum
581	19.72	29.3	Cluster-20186.54930	len=373 frame:3 start:168 end:1286 gi|823132922|ref|XP_012464910.1| PREDICTED: uncharacterized protein LOC105783801 [Gossypium raimondii]>gi	Gossypium raimondii
582	19.67	22.43	Cluster-20186.53616	len=576 frame:-2 start:2259 end:532 gi|307592509|gb|ADN65332.1| carotenoid cleavage dioxygenase 1 [Manihot esculenta]	Manihot esculenta
583	19.66	32.37	Cluster-20186.44616	len=347 frame:1 start:1 end:1041 gi|728845386|gb|KHG24829.1| hypothetical protein F383_30514 [Gossypium arboreum]	Gossypium arboreum
584	19.63	70.48	Cluster-20186.55152	len=228 frame:-1 start:1264 end:581 gi|823196158|ref|XP_012492838.1| PREDICTED: pathogenesis-related protein PR-4-like [Gossypium raimondii]>gi	Gossypium raimondii
585	19.61	83.24	Cluster-20186.55240	len=180 frame:2 start:2 end:541 gi|12620883|gb|AAG61121.1|AF329935_1 ribulose-1,5-bisphosphate carboxylase/oxygenase activase 2 [Gossypium hirsutum]	Gossypium hirsutum
586	19.61	24.01	Cluster-20186.50604	len=580 frame:1 start:106 end:1845 gi|823245804|ref|XP_012455572.1| PREDICTED: 15-cis-phytoene desaturase, chloroplastic/chromoplastic [Gossypium raimondii]>gi	Gossypium raimondii
587	19.59	18.49	Cluster-20186.53491	len=569 frame:2 start:2 end:1708 gi|728817760|gb|KHG02566.1| putative beta-D-xylosidase 7 [Gossypium arboreum]	Gossypium arboreum
588	19.52	9.982	Cluster-20186.46378	len=1083 frame:-2 start:3586 end:338 gi|823242943|ref|XP_012454136.1| PREDICTED: guanylate-binding protein 3-like [Gossypium raimondii]>gi	Gossypium raimondii
589	19.5	12.36	Cluster-20186.48049	len=1037 frame:3 start:162 end:3272 gi|823163624|ref|XP_012481758.1| PREDICTED: 26S proteasome non-ATPase regulatory subunit 1 homolog A-like [Gossypium raimondii]>gi	Gossypium raimondii
590	19.47	40.45	Cluster-20186.54364	len=446 frame:-2 start:1754 end:417 gi|823185459|ref|XP_012489537.1| PREDICTED: protease Do-like 1, chloroplastic isoform X1 [Gossypium raimondii]>gi	Gossypium raimondii
591	19.45	26.44	Cluster-20186.32049	len=383 frame:-2 start:1357 end:209 gi|823203878|ref|XP_012436293.1| PREDICTED: uncharacterized protein LOC105762887 isoform X1 [Gossypium raimondii]>gi	Gossypium raimondii
592	19.43	44.36	Cluster-20186.66142	len=276 frame:2 start:125 end:952 gi|823236794|ref|XP_012451052.1| PREDICTED: proteasome subunit alpha type-1-B [Gossypium raimondii]>gi	Gossypium raimondii
593	19.41	12.37	Cluster-20186.34577	len=874 frame:1 start:259 end:2880 gi|590658766|ref|XP_007034944.1| Uncharacterized protein isoform 2 [Theobroma cacao]>gi	Theobroma cacao
594	19.41	27.55	Cluster-20186.30400	len=433 frame:2 start:44 end:1342 gi|823242715|ref|XP_012454027.1| PREDICTED: obg-like ATPase 1 [Gossypium raimondii]>gi	Gossypium raimondii
595	19.4	15.64	Cluster-20186.38182	len=992 frame:3 start:186 end:3161 gi|823169017|ref|XP_012484091.1| PREDICTED: uncharacterized protein LOC105798534 isoform X1 [Gossypium raimondii]>gi	Gossypium raimondii
596	19.39	27.63	Cluster-20186.54889	len=515 frame:-1 start:1716 end:172 gi|743773834|ref|XP_010917271.1| PREDICTED: glutamate decarboxylase-like [Elaeis guineensis]	Elaeis guineensis
597	19.37	20.59	Cluster-20186.59218	len=574 frame:3 start:570 end:2291 gi|823261674|ref|XP_012463573.1| PREDICTED: patellin-3-like [Gossypium raimondii]>gi	Gossypium raimondii
598	19.37	57.25	Cluster-20186.54296	len=256 frame:3 start:3 end:770 gi|255551493|ref|XP_002516792.1| endo-1,3-1,4-beta-d-glucanase, putative [Ricinus communis]>gi	Ricinus communis
599	19.33	18.4	Cluster-20186.25067	len=876 frame:3 start:3 end:2630 gi|763780983|gb|KJB48054.1| hypothetical protein B456_008G051600 [Gossypium raimondii]	Gossypium raimondii
600	19.32	37.45	Cluster-20186.52495	len=268 frame:-2 start:1043 end:240 gi|823245790|ref|XP_012455565.1| PREDICTED: 60S ribosomal protein L8-3 [Gossypium raimondii]>gi	Gossypium raimondii
601	19.31	28.85	Cluster-20186.80201	len=365 frame:-2 start:1421 end:327 gi|297741659|emb|CBI32791.3| unnamed protein product [Vitis vinifera]	Vitis vinifera
602	19.28	24.75	Cluster-20186.63141	len=607 frame:2 start:152 end:1972 gi|823216346|ref|XP_012440892.1| PREDICTED: protein NLRC3 isoform X1 [Gossypium raimondii]	Gossypium raimondii
603	19.27	34.94	Cluster-20186.50894	len=396 frame:2 start:287 end:1474 gi|823186768|ref|XP_012489970.1| PREDICTED: bifunctional L-3-cyanoalanine synthase/cysteine synthase 1, mitochondrial isoform X1 [Gossypium raimondii]>gi	Gossypium raimondii
604	19.25	45.21	Cluster-20186.59659	len=220 frame:-2 start:890 end:231 gi|823172405|ref|XP_012485112.1| PREDICTED: 60S ribosomal protein L10a [Gossypium raimondii]>gi	Gossypium raimondii
605	19.24	22.59	Cluster-20186.66694	len=510 frame:1 start:1 end:1530 gi|823255000|ref|XP_012460150.1| PREDICTED: protoporphyrinogen oxidase 2, chloroplastic/mitochondrial isoform X2 [Gossypium raimondii]>gi	Gossypium raimondii
606	19.23	36.8	Cluster-20186.55318	len=232 frame:2 start:26 end:721 gi|823134278|ref|XP_012466959.1| PREDICTED: 40S ribosomal protein S5 [Gossypium raimondii]>gi	Gossypium raimondii
607	19.19	29.56	Cluster-20186.68784	len=434 frame:-3 start:1925 end:624 gi|590587519|ref|XP_007015985.1| UDP-D-apiose/UDP-D-xylose synthase 2 [Theobroma cacao]>gi	Theobroma cacao
608	19.17	51.64	Cluster-20186.54023	len=214 frame:-2 start:1204 end:563 gi|823128755|ref|XP_012444387.1| PREDICTED: 50S ribosomal protein L12, chloroplastic-like [Gossypium raimondii]>gi	Gossypium raimondii
609	19.15	35.18	Cluster-20186.55396	len=308 frame:-2 start:1076 end:153 gi|823122228|ref|XP_012469986.1| PREDICTED: chlorophyll a-b binding protein 4, chloroplastic [Gossypium raimondii]>gi	Gossypium raimondii
610	19.13	17.36	Cluster-20186.55546	len=577 frame:2 start:173 end:1903 gi|728839891|gb|KHG19334.1| Peptidyl-prolyl cis-trans isomerase FKBP62 -like protein [Gossypium arboreum]	Gossypium arboreum
611	19.12	12.09	Cluster-20186.49511	len=1333 frame:-1 start:4211 end:213 gi|590689386|ref|XP_007043213.1| Oxoprolinase 1 [Theobroma cacao]>gi	Theobroma cacao
612	19.1	45.42	Cluster-20186.54536	len=241 frame:2 start:134 end:856 gi|823121088|ref|XP_012453204.1| PREDICTED: probable phospholipid hydroperoxide glutathione peroxidase [Gossypium raimondii]>gi	Gossypium raimondii
613	19.09	29.18	Cluster-20186.49259	len=450 frame:3 start:162 end:1511 gi|590587001|ref|XP_007015856.1| AAA-type ATPase family protein [Theobroma cacao]>gi	Theobroma cacao
614	19.08	28.19	Cluster-20186.54688	len=494 frame:-2 start:1787 end:306 gi|823215038|ref|XP_012440282.1| PREDICTED: protein ASPARTIC PROTEASE IN GUARD CELL 1 [Gossypium raimondii]>gi	Gossypium raimondii
615	19.05	25.51	Cluster-20186.59150	len=397 frame:1 start:130 end:1320 gi|590683895|ref|XP_007041704.1| Chloroplast signal recognition particle component [Theobroma cacao]>gi	Theobroma cacao
616	19.04	22.01	Cluster-20186.48298	len=428 frame:-2 start:3681 end:2398 gi|823182528|ref|XP_012488542.1| PREDICTED: scarecrow-like protein 8 [Gossypium raimondii]>gi	Gossypium raimondii
617	19.04	51.92	Cluster-20186.27182	len=288 frame:2 start:56 end:919 gi|590646882|ref|XP_007031745.1| Prohibitin 3 isoform 1 [Theobroma cacao]>gi	Theobroma cacao
618	19.02	36.55	Cluster-20186.51462	len=384 frame:2 start:95 end:1246 gi|823158152|ref|XP_012478952.1| PREDICTED: 1-aminocyclopropane-1-carboxylate oxidase homolog 4-like [Gossypium raimondii]>gi	Gossypium raimondii
619	19.01	47.89	Cluster-20186.57481	len=262 frame:3 start:24 end:809 gi|763816766|gb|KJB83618.1| hypothetical protein B456_013G255200 [Gossypium raimondii]	Gossypium raimondii
620	19	65.54	Cluster-20186.55646	len=149 frame:1 start:1 end:447 gi|629094248|gb|KCW60243.1| hypothetical protein EUGRSUZ_H02959 [Eucalyptus grandis]	Eucalyptus grandis
621	18.97	24.07	Cluster-20186.56382	len=487 frame:2 start:86 end:1546 gi|823225684|ref|XP_012445650.1| PREDICTED: 5'-adenylylsulfate reductase 2, chloroplastic-like [Gossypium raimondii]>gi	Gossypium raimondii
622	18.97	29.16	Cluster-20186.83339	len=464 frame:-1 start:1767 end:376 gi|728850265|gb|KHG29708.1| hypothetical protein F383_09865 [Gossypium arboreum]	Gossypium arboreum
623	18.95	37.22	Cluster-20186.40333	len=361 frame:2 start:2 end:1084 gi|763792658|gb|KJB59654.1| hypothetical protein B456_009G265900 [Gossypium raimondii]	Gossypium raimondii
624	18.94	37.57	Cluster-20186.48458	len=363 frame:-2 start:1268 end:180 gi|823196524|ref|XP_012492961.1| PREDICTED: photosynthetic NDH subunit of subcomplex B 2, chloroplastic [Gossypium raimondii]>gi	Gossypium raimondii
625	18.92	25.55	Cluster-20186.51202	len=318 frame:1 start:1 end:954 gi|255567762|ref|XP_002524859.1| ribosomal protein L5, putative [Ricinus communis]>gi	Ricinus communis
626	18.88	17.9	Cluster-20186.60996	len=755 frame:1 start:115 end:2379 gi|590677255|ref|XP_007039969.1| Copper amine oxidase family protein [Theobroma cacao]>gi	Theobroma cacao
627	18.88	30.31	Cluster-20186.60702	len=354 frame:1 start:1 end:1062 gi|823229207|ref|XP_012447345.1| PREDICTED: cinnamoyl-CoA reductase 1-like [Gossypium raimondii]>gi	Gossypium raimondii
628	18.85	72.11	Cluster-20186.54964	len=148 frame:1 start:211 end:654 gi|590568880|ref|XP_007010922.1| Uncharacterized protein TCM_045038 [Theobroma cacao]>gi	Theobroma cacao
629	18.84	21.91	Cluster-20186.52415	len=398 frame:2 start:11 end:1204 gi|823253644|ref|XP_012459457.1| PREDICTED: protein THYLAKOID FORMATION1, chloroplastic [Gossypium raimondii]>gi	Gossypium raimondii
630	18.81	55.68	Cluster-20186.56912	len=265 frame:1 start:310 end:1104 gi|823136350|ref|XP_012467933.1| PREDICTED: psbP domain-containing protein 3, chloroplastic [Gossypium raimondii]>gi	Gossypium raimondii
631	18.76	19.77	Cluster-20186.66800	len=618 frame:3 start:84 end:1937 gi|823254010|ref|XP_012459644.1| PREDICTED: uncharacterized protein LOC105780082 [Gossypium raimondii]>gi	Gossypium raimondii
632	18.73	38.4	Cluster-20186.72036	len=251 frame:2 start:338 end:1090 gi|823150680|ref|XP_012475163.1| PREDICTED: phosphomannomutase isoform X1 [Gossypium raimondii]>gi	Gossypium raimondii
633	18.72	24.01	Cluster-20186.40926	len=530 frame:-3 start:3036 end:1447 gi|593700899|ref|XP_007150867.1| hypothetical protein PHAVU_004G000800g [Phaseolus vulgaris]>gi	Phaseolus vulgaris
634	18.72	32.04	Cluster-20186.37949	len=491 frame:2 start:347 end:1819 gi|823199993|ref|XP_012435085.1| PREDICTED: cell division protein FtsZ homolog 2-2, chloroplastic-like [Gossypium raimondii]>gi	Gossypium raimondii
635	18.71	43.42	Cluster-20186.68808	len=305 frame:3 start:12 end:926 gi|823260618|ref|XP_012463030.1| PREDICTED: eukaryotic translation initiation factor 3 subunit F-like [Gossypium raimondii]>gi	Gossypium raimondii
636	18.71	35.84	Cluster-20186.59241	len=333 frame:1 start:1 end:999 gi|823175813|ref|XP_012486238.1| PREDICTED: bifunctional monothiol glutaredoxin-S16, chloroplastic [Gossypium raimondii]>gi	Gossypium raimondii
637	18.7	20	Cluster-20186.58821	len=741 frame:-1 start:2567 end:345 gi|728845702|gb|KHG25145.1| ABC transporter F family member 4 [Gossypium arboreum]	Gossypium arboreum
638	18.68	14.68	Cluster-20186.48195	len=955 frame:2 start:395 end:3259 gi|590635834|ref|XP_007028722.1| Villin 2 isoform 2 [Theobroma cacao]>gi	Theobroma cacao
639	18.65	35.01	Cluster-20186.38825	len=715 frame:-3 start:2662 end:518 gi|356524786|ref|XP_003531009.1| PREDICTED: heat shock 70 kDa protein, mitochondrial-like [Glycine max]	Glycine max
640	18.6	29.53	Cluster-20186.78552	len=387 frame:1 start:178 end:1338 gi|728818429|gb|KHG02797.1| hypothetical protein F383_08810 [Gossypium arboreum]	Gossypium arboreum
641	18.58	32.28	Cluster-20186.55153	len=286 frame:2 start:224 end:1081 gi|823165392|ref|XP_012482620.1| PREDICTED: probable enoyl-CoA hydratase, mitochondrial [Gossypium raimondii]>gi	Gossypium raimondii
642	18.56	54.28	Cluster-20186.55395	len=270 frame:1 start:52 end:861 gi|728834114|gb|KHG13557.1| Chlorophyll a-b binding 13, chloroplastic [Gossypium arboreum]>gi	Gossypium arboreum
643	18.53	46.04	Cluster-20186.56309	len=329 frame:1 start:1783 end:2769 gi|734349608|gb|KHN12151.1| Short-chain dehydrogenase TIC 32, chloroplastic [Glycine soja]	Glycine soja
644	18.52	44.91	Cluster-20186.64024	len=286 frame:-2 start:2058 end:1201 gi|702370325|ref|XP_010061512.1| PREDICTED: 14-3-3-like protein B [Eucalyptus grandis]>gi	Eucalyptus grandis
645	18.51	17.72	Cluster-20186.64979	len=571 frame:-3 start:1988 end:276 gi|728812252|gb|KHG00730.1| hypothetical protein F383_07469 [Gossypium arboreum]	Gossypium arboreum
646	18.51	46.51	Cluster-20186.53425	len=259 frame:2 start:1583 end:2359 gi|823161413|ref|XP_012480575.1| PREDICTED: BURP domain-containing protein 3-like [Gossypium raimondii]>gi	Gossypium raimondii
647	18.49	36.39	Cluster-20186.54749	len=350 frame:-3 start:1215 end:166 gi|823230840|ref|XP_012448138.1| PREDICTED: (+)-pulegone reductase-like [Gossypium raimondii]>gi	Gossypium raimondii
648	18.43	52.57	Cluster-20186.53674	len=176 frame:2 start:2 end:529 gi|823186949|ref|XP_012490024.1| PREDICTED: late embryogenesis abundant protein Lea14-A [Gossypium raimondii]>gi	Gossypium raimondii
649	18.4	32.49	Cluster-20186.54413	len=198 frame:2 start:2 end:595 gi|823127962|ref|XP_012441032.1| PREDICTED: 40S ribosomal protein S9-2-like [Gossypium raimondii]>gi	Gossypium raimondii
650	18.39	27.34	Cluster-20186.93125	len=513 frame:3 start:12 end:1550 gi|590685278|ref|XP_007042059.1| Xylulose kinase-1 isoform 2 [Theobroma cacao]>gi	Theobroma cacao
651	18.39	22.34	Cluster-20186.51270	len=480 frame:-3 start:1739 end:300 gi|590682855|ref|XP_007041452.1| Seryl-tRNA synthetase / serine--tRNA ligase isoform 1 [Theobroma cacao]>gi	Theobroma cacao
652	18.38	37.14	Cluster-20186.57009	len=246 frame:2 start:74 end:811 gi|728842622|gb|KHG22065.1| putative plastid-lipid-associated 4, chloroplastic -like protein [Gossypium arboreum]	Gossypium arboreum
653	18.32	16.14	Cluster-20186.75538	len=912 frame:2 start:68 end:2803 gi|823143953|ref|XP_012471791.1| PREDICTED: beta-adaptin-like protein B [Gossypium raimondii]>gi	Gossypium raimondii
654	18.32	31.16	Cluster-20186.54678	len=415 frame:3 start:3 end:1247 gi|728828472|gb|KHG07915.1| hypothetical protein F383_07945 [Gossypium arboreum]	Gossypium arboreum
655	18.32	28.96	Cluster-20186.35790	len=474 frame:-2 start:4555 end:3134 gi|763745815|gb|KJB13254.1| hypothetical protein B456_002G065000 [Gossypium raimondii]	Gossypium raimondii
656	18.3	13.1	Cluster-20186.61279	len=810 frame:1 start:43 end:2472 gi|345104515|gb|AEN71079.1| sucrose synthase Sus1 [Gossypium aridum]	Gossypium aridum
657	18.3	19.94	Cluster-20186.54077	len=628 frame:-3 start:2187 end:304 gi|823211774|ref|XP_012438664.1| PREDICTED: uncharacterized protein LOC105764577 isoform X3 [Gossypium raimondii]>gi	Gossypium raimondii
658	18.24	19.68	Cluster-20186.59721	len=687 frame:3 start:3 end:2063 gi|728839885|gb|KHG19328.1| Formate--tetrahydrofolate ligase [Gossypium arboreum]	Gossypium arboreum
659	18.23	18.68	Cluster-20186.65296	len=563 frame:-3 start:3630 end:1942 gi|823167244|ref|XP_012483570.1| PREDICTED: KH domain-containing protein At4g18375-like isoform X9 [Gossypium raimondii]	Gossypium raimondii
660	18.22	20.35	Cluster-20186.74543	len=625 frame:1 start:136 end:2010 gi|823243401|ref|XP_012454353.1| PREDICTED: probable phosphoribomutase isoform X1 [Gossypium raimondii]>gi	Gossypium raimondii
661	18.22	12.3	Cluster-20186.64739	len=944 frame:2 start:2 end:2833 gi|823251971|ref|XP_012458609.1| PREDICTED: uncharacterized protein LOC105779417 [Gossypium raimondii]>gi	Gossypium raimondii
662	18.17	71.76	Cluster-20186.41952	len=256 frame:-3 start:1064 end:297 gi|823219339|ref|XP_012442400.1| PREDICTED: triosephosphate isomerase, cytosolic-like [Gossypium raimondii]>gi	Gossypium raimondii
663	18.17	38.73	Cluster-20186.55127	len=347 frame:1 start:121 end:1161 gi|823211697|ref|XP_012438638.1| PREDICTED: uncharacterized protein LOC105764556 [Gossypium raimondii]>gi	Gossypium raimondii
664	18.14	28.66	Cluster-20186.56076	len=322 frame:2 start:77 end:1042 gi|823179790|ref|XP_012487610.1| PREDICTED: haloacid dehalogenase-like hydrolase domain-containing protein At3g48420 isoform X1 [Gossypium raimondii]>gi	Gossypium raimondii
665	18.12	67.07	Cluster-20186.49255	len=168 frame:2 start:143 end:646 gi|823182601|ref|XP_012488564.1| PREDICTED: probable NADH dehydrogenase [ubiquinone] 1 alpha subcomplex subunit 5, mitochondrial [Gossypium raimondii]>gi
666	18.06	31.07	Cluster-20186.50508	len=384 frame:3 start:138 end:1289 gi|823128894|ref|XP_012445094.1| PREDICTED: GDSL esterase/lipase At5g14450-like [Gossypium raimondii]>gi	Gossypium raimondii
667	18.05	25.51	Cluster-20186.49220	len=487 frame:-3 start:1871 end:411 gi|728831863|gb|KHG11306.1| Serine carboxypeptidase-like 29 [Gossypium arboreum]	Gossypium arboreum
668	18.05	38.91	Cluster-20186.51911	len=240 frame:-3 start:973 end:254 gi|728833254|gb|KHG12697.1| Multidrug resistance pgp-1 [Gossypium arboreum]	Gossypium arboreum
669	18.04	14.85	Cluster-20186.56260	len=755 frame:2 start:125 end:2389 gi|823154061|ref|XP_012476889.1| PREDICTED: histidine--tRNA ligase [Gossypium raimondii]>gi	Gossypium raimondii
670	18.03	26.07	Cluster-20186.69601	len=515 frame:-1 start:1968 end:424 gi|728808369|gb|KHF98230.1| Enolase 1, chloroplastic -like protein [Gossypium arboreum]	Gossypium arboreum
671	18.02	18.11	Cluster-20186.60053	len=520 frame:1 start:1 end:1560 gi|823162963|ref|XP_012481411.1| PREDICTED: acetolactate synthase small subunit 2, chloroplastic-like [Gossypium raimondii]>gi	Gossypium raimondii
672	18.01	43.8	Cluster-20186.55302	len=275 frame:1 start:1 end:825 gi|823225730|ref|XP_012445676.1| PREDICTED: 14-3-3 protein 7 [Gossypium raimondii]>gi	Gossypium raimondii
673	18.01	50	Cluster-20186.70636	len=259 frame:3 start:81 end:857 gi|823185034|ref|XP_012489395.1| PREDICTED: proteasome subunit alpha type-4 [Gossypium raimondii]>gi	Gossypium raimondii
674	17.98	47.18	Cluster-20186.57152	len=143 frame:-2 start:951 end:523 gi|440494829|gb|AGC08429.1| lipid transfer protein [Gossypium hirsutum]	Gossypium hirsutum
675	17.94	44.76	Cluster-20186.60664	len=316 frame:2 start:77 end:1024 gi|590704761|ref|XP_007047249.1| Red chlorophyll catabolite reductase, putative [Theobroma cacao]>gi	Theobroma cacao
676	17.9	30.59	Cluster-20186.54522	len=524 frame:-1 start:1804 end:233 gi|590711363|ref|XP_007049085.1| Aspartic protease isoform 2 [Theobroma cacao]>gi	Theobroma cacao
677	17.9	12.7	Cluster-20186.54691	len=1025 frame:-3 start:3471 end:397 gi|823209260|ref|XP_012437889.1| PREDICTED: protein translocase subunit SecA, chloroplastic [Gossypium raimondii]	Gossypium raimondii
678	17.88	28.3	Cluster-20186.63116	len=478 frame:1 start:61 end:1494 gi|763741084|gb|KJB08583.1| hypothetical protein B456_001G092000 [Gossypium raimondii]	Gossypium raimondii
679	17.87	7.66	Cluster-20186.74480	len=1424 frame:-1 start:4658 end:387 gi|823146611|ref|XP_012473205.1| PREDICTED: enhancer of mRNA-decapping protein 4-like [Gossypium raimondii]>gi	Gossypium raimondii
680	17.86	12.71	Cluster-20186.55995	len=906 frame:3 start:930 end:3647 gi|828289408|ref|XP_012571543.1| PREDICTED: N-alpha-acetyltransferase 15, NatA auxiliary subunit-like [Cicer arietinum]	Cicer arietinum
681	17.85	26.97	Cluster-20186.15716	len=331 frame:-2 start:1262 end:270 gi|728827302|gb|KHG07124.1| Dihydroflavonol-4-reductase [Gossypium arboreum]	Gossypium arboreum
682	17.82	48.98	Cluster-20186.55295	len=246 frame:2 start:161 end:898 gi|823247567|ref|XP_012456449.1| PREDICTED: endo-1,3;1,4-beta-D-glucanase-like isoform X1 [Gossypium raimondii]>gi	Gossypium raimondii
683	17.79	50.7	Cluster-20186.77050	len=356 frame:2 start:248 end:1315 gi|728844192|gb|KHG23635.1| Apolipoprotein D [Gossypium arboreum]	Gossypium arboreum
684	17.77	26.94	Cluster-20186.55201	len=387 frame:1 start:1996 end:3156 gi|296088722|emb|CBI38172.3| unnamed protein product [Vitis vinifera]	Vitis vinifera
685	17.76	41.89	Cluster-20186.13211	len=371 frame:1 start:1 end:1113 gi|823230983|ref|XP_012448208.1| PREDICTED: senescence-specific cysteine protease SAG39-like [Gossypium raimondii]>gi	Gossypium raimondii
686	17.76	29.77	Cluster-20186.88565	len=431 frame:-2 start:1745 end:453 gi|823148071|ref|XP_012473943.1| PREDICTED: basic 7S globulin 2-like [Gossypium raimondii]>gi	Gossypium raimondii
687	17.71	25.95	Cluster-20186.69751	len=552 frame:2 start:107 end:1762 gi|823179063|ref|XP_012487356.1| PREDICTED: glutamyl-tRNA(Gln) amidotransferase subunit B, chloroplastic/mitochondrial [Gossypium raimondii]>gi	Gossypium raimondii
688	17.7	24.44	Cluster-20186.59460	len=537 frame:2 start:41 end:1651 gi|728834856|gb|KHG14299.1| Hexokinase-2, chloroplastic [Gossypium arboreum]	Gossypium arboreum
689	17.7	45.21	Cluster-20186.34554	len=262 frame:3 start:3 end:788 gi|590592497|ref|XP_007017297.1| Succinate dehydrogenase 5 [Theobroma cacao]>gi	Theobroma cacao
690	17.66	16.35	Cluster-20186.68112	len=833 frame:-3 start:2844 end:346 gi|823178698|ref|XP_012487227.1| PREDICTED: acylamino-acid-releasing enzyme isoform X1 [Gossypium raimondii]>gi	Gossypium raimondii
691	17.65	18.18	Cluster-20186.51244	len=793 frame:-2 start:2643 end:265 gi|823142841|ref|XP_012471225.1| PREDICTED: neutral ceramidase [Gossypium raimondii]>gi	Gossypium raimondii
692	17.63	8.794	Cluster-20186.44475	len=1104 frame:1 start:1 end:3312 gi|823146775|ref|XP_012473291.1| PREDICTED: glycine--tRNA ligase 2, chloroplastic/mitochondrial isoform X1 [Gossypium raimondii]>gi	Gossypium raimondii
693	17.62	32.78	Cluster-20186.35935	len=300 frame:-2 start:1370 end:471 gi|823253867|ref|XP_012459571.1| PREDICTED: succinate dehydrogenase [ubiquinone] iron-sulfur subunit 2, mitochondrial [Gossypium raimondii]>gi
694	17.62	62.72	Cluster-20186.55764	len=170 frame:-3 start:917 end:408 gi|255576633|ref|XP_002529206.1| Regulator of ribonuclease activity A, putative [Ricinus communis]>gi	Ricinus communis
695	17.61	33.73	Cluster-20186.69014	len=422 frame:1 start:73 end:1338 gi|728848902|gb|KHG28345.1| 26S protease regulatory subunit 6B -like protein [Gossypium arboreum]	Gossypium arboreum
696	17.61	73.56	Cluster-20186.54715	len=175 frame:3 start:174 end:698 gi|728835444|gb|KHG14887.1| Glycine cleavage system H, mitochondrial [Gossypium arboreum]	Gossypium arboreum
697	17.54	33.03	Cluster-20186.52908	len=328 frame:-1 start:1261 end:278 gi|728820334|gb|KHG03704.1| 33 kDa ribonucleoprotein, chloroplastic [Gossypium arboreum]	Gossypium arboreum
698	17.48	27.15	Cluster-20186.62477	len=362 frame:-3 start:1430 end:345 gi|823183475|ref|XP_012488864.1| PREDICTED: thioredoxin reductase NTRB-like [Gossypium raimondii]>gi	Gossypium raimondii
699	17.45	34.09	Cluster-20186.52060	len=265 frame:-2 start:1010 end:216 gi|823120370|ref|XP_012480014.1| PREDICTED: 40S ribosomal protein S3-3 [Gossypium raimondii]>gi	Gossypium raimondii
700	17.42	25.04	Cluster-20186.67649	len=560 frame:3 start:72 end:1751 gi|728832131|gb|KHG11574.1| Carboxyl-terminal-processing protease [Gossypium arboreum]	Gossypium arboreum
701	17.4	25.5	Cluster-20186.60670	len=554 frame:-2 start:2036 end:375 gi|590567193|ref|XP_007010445.1| Amidase family protein isoform 1 [Theobroma cacao]>gi	Theobroma cacao
702	17.38	51.98	Cluster-20186.55206	len=228 frame:3 start:27 end:710 gi|823247546|ref|XP_012456438.1| PREDICTED: peroxiredoxin-2F, mitochondrial isoform X2 [Gossypium raimondii]>gi	Gossypium raimondii
703	17.34	25	Cluster-20186.54337	len=461 frame:2 start:113 end:1495 gi|823208775|ref|XP_012437749.1| PREDICTED: rhodanese-like domain-containing protein 4, chloroplastic [Gossypium raimondii]>gi	Gossypium raimondii
704	17.31	33.72	Cluster-20186.47696	len=437 frame:2 start:98 end:1408 gi|720085507|ref|XP_010243540.1| PREDICTED: peptide chain release factor 1-like, mitochondrial isoform X1 [Nelumbo nucifera]	Nelumbo nucifera
705	17.28	20.43	Cluster-20186.68979	len=515 frame:-3 start:2342 end:798 gi|728850055|gb|KHG29498.1| Galactokinase -like protein [Gossypium arboreum]	Gossypium arboreum
706	17.26	33.46	Cluster-20186.84852	len=533 frame:-3 start:1757 end:159 gi|823225328|ref|XP_012445463.1| PREDICTED: alanine aminotransferase 2, mitochondrial isoform X1 [Gossypium raimondii]>gi	Gossypium raimondii
707	17.19	39.84	Cluster-20186.14397	len=375 frame:1 start:1 end:1125 gi|728849068|gb|KHG28511.1| Electron transfer flavoprotein subunit alpha, mitochondrial -like protein [Gossypium arboreum]	Gossypium arboreum
708	17.18	15.18	Cluster-20186.84505	len=910 frame:-2 start:3188 end:459 gi|590684075|ref|XP_007041753.1| Transportin 1 isoform 1 [Theobroma cacao]>gi	Theobroma cacao
709	17.15	37.33	Cluster-20186.64530	len=293 frame:3 start:3 end:881 gi|823243754|ref|XP_012454531.1| PREDICTED: ferritin-3, chloroplastic-like [Gossypium raimondii]>gi	Gossypium raimondii
710	17.15	48.17	Cluster-20186.55156	len=192 frame:-3 start:948 end:373 gi|823248994|ref|XP_012457150.1| PREDICTED: cell wall / vacuolar inhibitor of fructosidase 1-like [Gossypium raimondii]	Gossypium raimondii
711	17.11	44.58	Cluster-20186.59421	len=416 frame:-2 start:1987 end:740 gi|823214913|ref|XP_012440219.1| PREDICTED: sorbitol dehydrogenase-like [Gossypium raimondii]>gi	Gossypium raimondii
712	17.11	25.17	Cluster-20186.58635	len=434 frame:1 start:37 end:1338 gi|728843545|gb|KHG22988.1| Polyadenylate-binding RBP45C -like protein [Gossypium arboreum]	Gossypium arboreum
713	17.11	21.87	Cluster-20186.29980	len=408 frame:1 start:112 end:1335 gi|590715094|ref|XP_007050098.1| PfkB-like carbohydrate kinase family protein [Theobroma cacao]>gi	Theobroma cacao
714	17.1	38.85	Cluster-20186.77755	len=297 frame:3 start:138 end:1028 gi|728819707|gb|KHG03340.1| hypothetical protein F383_26522 [Gossypium arboreum]	Gossypium arboreum
715	17.09	32.45	Cluster-20186.34927	len=604 frame:-1 start:1812 end:1 gi|590621500|ref|XP_007024799.1| Autoinhibited H(+)-ATPase isoform 2 [Theobroma cacao]>gi	Theobroma cacao
716	17.07	47.08	Cluster-11476.0	len=292 frame:2 start:2 end:877 gi|823202824|ref|XP_012435941.1| PREDICTED: desiccation-related protein PCC13-62-like [Gossypium raimondii]>gi	Gossypium raimondii
717	17.05	36.68	Cluster-20186.54378	len=380 frame:-1 start:1362 end:223 gi|823220358|ref|XP_012442884.1| PREDICTED: caffeic acid 3-O-methyltransferase [Gossypium raimondii]>gi	Gossypium raimondii
718	17.01	70.91	Cluster-20186.31367	len=166 frame:2 start:53 end:550 gi|823178956|ref|XP_012487319.1| PREDICTED: cyanate hydratase [Gossypium raimondii]>gi	Gossypium raimondii
719	17	11.24	Cluster-20186.84233	len=1086 frame:-1 start:3760 end:503 gi|823215512|ref|XP_012440507.1| PREDICTED: importin-4 [Gossypium raimondii]>gi	Gossypium raimondii
720	16.96	15.5	Cluster-20186.49982	len=845 frame:-3 start:2536 end:2 gi|590641100|ref|XP_007030137.1| ATP binding,leucine-tRNA ligases,aminoacyl-tRNA ligases,nucleotide binding,ATP binding,aminoacyl-tRNA ligases [Theobroma cacao]>gi	Theobroma cacao
721	16.94	31.64	Cluster-20186.64145	len=257 frame:1 start:130 end:900 gi|823139916|ref|XP_012469819.1| PREDICTED: 40S ribosomal protein S6-like [Gossypium raimondii]>gi	Gossypium raimondii
722	16.94	37.03	Cluster-20186.54983	len=317 frame:2 start:80 end:1030 gi|728831719|gb|KHG11162.1| Cortactin-binding 2 [Gossypium arboreum]	Gossypium arboreum
723	16.89	22.66	Cluster-20186.55674	len=513 frame:1 start:1 end:1539 gi|224080331|ref|XP_002306100.1| cyclase associated protein 1 [Populus trichocarpa]>gi	Populus trichocarpa
724	16.86	49.11	Cluster-20186.53338	len=337 frame:2 start:233 end:1243 gi|823123072|ref|XP_012473884.1| PREDICTED: putative quinone-oxidoreductase homolog, chloroplastic isoform X1 [Gossypium raimondii]>gi	Gossypium raimondii
725	16.86	57.55	Cluster-20186.60572	len=246 frame:-1 start:1114 end:377 gi|823146887|ref|XP_012473346.1| PREDICTED: proteasome subunit beta type-1 [Gossypium raimondii]>gi	Gossypium raimondii
726	16.85	20.28	Cluster-20186.57132	len=578 frame:-2 start:2176 end:443 gi|823147687|ref|XP_012473759.1| PREDICTED: pentatricopeptide repeat-containing protein At1g02150 [Gossypium raimondii]>gi	Gossypium raimondii
727	16.83	19.9	Cluster-20186.63731	len=574 frame:-3 start:1797 end:76 gi|425892087|gb|AFY09700.1| chloroplast 3-deoxy-D-arabino-heptulosonate 7-phosphate synthase [Hevea brasiliensis]	Hevea brasiliensis
728	16.8	25.35	Cluster-20186.59171	len=431 frame:3 start:84 end:1376 gi|590681804|ref|XP_007041181.1| Elongation factor 1-gamma 3 isoform 1 [Theobroma cacao]>gi	Theobroma cacao
729	16.78	16.03	Cluster-20186.70886	len=706 frame:2 start:86 end:2203 gi|590634608|ref|XP_007028421.1| Alpha-L-arabinofuranosidase 1 [Theobroma cacao]>gi	Theobroma cacao
730	16.78	30.51	Cluster-20186.62932	len=391 frame:-1 start:1501 end:329 gi|728839158|gb|KHG18601.1| Scaffold attachment factor B2 [Gossypium arboreum]	Gossypium arboreum
731	16.76	54.37	Cluster-20186.54044	len=207 frame:-2 start:1084 end:464 gi|823182832|ref|XP_012488646.1| PREDICTED: 60S ribosomal protein L9-like [Gossypium raimondii]>gi	Gossypium raimondii
732	16.74	24.08	Cluster-20186.60265	len=462 frame:1 start:1 end:1386 gi|657371731|gb|KEH17712.1| photosystem I P700 chlorophyll A apoprotein A2 [Medicago truncatula]	Medicago truncatula
733	16.73	19.32	Cluster-26149.5	len=560 frame:-2 start:1840 end:161 gi|675192273|ref|XP_008905021.1| hypothetical protein PPTG_11449 [Phytophthora parasitica INRA-310]>gi	Phytophthora parasitica INRA-310
734	16.72	18.36	Cluster-20186.45846	len=938 frame:-2 start:3520 end:707 gi|823238846|ref|XP_012452077.1| PREDICTED: probable LRR receptor-like serine/threonine-protein kinase At4g08850 [Gossypium raimondii]	Gossypium raimondii
735	16.71	37.3	Cluster-20186.56365	len=245 frame:-2 start:1059 end:325 gi|728840536|gb|KHG19979.1| 60S ribosomal L7-4 -like protein [Gossypium arboreum]	Gossypium arboreum
736	16.71	28.04	Cluster-20186.54891	len=322 frame:-3 start:1444 end:479 gi|728842135|gb|KHG21578.1| 1-aminocyclopropane-1-carboxylate oxidase 3 [Gossypium arboreum]	Gossypium arboreum
737	16.68	16.49	Cluster-20186.38450	len=644 frame:1 start:208 end:2139 gi|728834269|gb|KHG13712.1| Vacuolar-sorting receptor 6 -like protein [Gossypium arboreum]	Gossypium arboreum
738	16.67	19.88	Cluster-20186.57629	len=509 frame:-1 start:1783 end:257 gi|823255900|ref|XP_012460611.1| PREDICTED: phytoene dehydrogenase, chloroplastic/chromoplastic [Gossypium raimondii]>gi	Gossypium raimondii
739	16.67	15.29	Cluster-20186.55227	len=655 frame:-2 start:2309 end:345 gi|728809559|gb|KHF99088.1| Beta-glucosidase-like SFR2, chloroplastic [Gossypium arboreum]	Gossypium arboreum
740	16.66	47.72	Cluster-20186.38653	len=242 frame:2 start:110 end:835 gi|728844886|gb|KHG24329.1| Glutathione S-transferase DHAR2 -like protein [Gossypium arboreum]	Gossypium arboreum
741	16.66	42.94	Cluster-20186.50061	len=171 frame:2 start:62 end:574 gi|823172706|ref|XP_012485211.1| PREDICTED: probable NADH dehydrogenase [ubiquinone] 1 alpha subcomplex subunit 12 [Gossypium raimondii]>gi
742	16.64	42.8	Cluster-20186.54494	len=244 frame:-1 start:1393 end:662 gi|823150260|ref|XP_012474956.1| PREDICTED: glutathione S-transferase F6-like [Gossypium raimondii]>gi	Gossypium raimondii
743	16.62	19.93	Cluster-20186.61828	len=814 frame:3 start:762 end:3203 gi|728834928|gb|KHG14371.1| Beta-D-xylosidase 1 -like protein [Gossypium arboreum]	Gossypium arboreum
744	16.59	50.75	Cluster-20186.55721	len=334 frame:3 start:3 end:1004 gi|823126702|ref|XP_012490272.1| PREDICTED: chlorophyll a-b binding protein 151, chloroplastic [Gossypium raimondii]>gi	Gossypium raimondii
745	16.57	31.77	Cluster-20186.38916	len=492 frame:1 start:295 end:1770 gi|823227081|ref|XP_012446378.1| PREDICTED: dihydrolipoyllysine-residue acetyltransferase component 5 of pyruvate dehydrogenase complex, chloroplastic [Gossypium raimondii]>gi	Gossypium raimondii
746	16.57	38.3	Cluster-20186.29935	len=330 frame:-3 start:2125 end:1136 gi|823128653|ref|XP_012443831.1| PREDICTED: peroxidase 31-like [Gossypium raimondii]	Gossypium raimondii
747	16.55	34.15	Cluster-20186.4045	len=329 frame:3 start:3 end:989 gi|590654008|ref|XP_007033582.1| Peroxidase superfamily protein [Theobroma cacao]>gi	Theobroma cacao
748	16.49	69.46	Cluster-20186.89290	len=168 frame:3 start:3 end:506 gi|728838382|gb|KHG17825.1| Jasmonate-induced [Gossypium arboreum]	Gossypium arboreum
749	16.48	58.04	Cluster-20186.54172	len=287 frame:-2 start:1371 end:511 gi|590611778|ref|XP_007022200.1| ATP synthase delta-subunit gene [Theobroma cacao]>gi	Theobroma cacao
750	16.47	29.1	Cluster-20186.3426	len=489 frame:-3 start:1766 end:300 gi|590713467|ref|XP_007049651.1| O-Glycosyl hydrolases family 17 protein isoform 1 [Theobroma cacao]>gi	Theobroma cacao
751	16.46	31.09	Cluster-20186.56633	len=506 frame:1 start:115 end:1632 gi|590713244|ref|XP_007049587.1| Serine carboxypeptidase-like 20 isoform 1 [Theobroma cacao]>gi	Theobroma cacao
752	16.44	63.58	Cluster-20186.54874	len=465 frame:-3 start:1692 end:298 gi|728812115|gb|KHG00663.1| Glyceraldehyde-3-phosphate dehydrogenase B, chloroplastic [Gossypium arboreum]	Gossypium arboreum
753	16.42	51.23	Cluster-20186.94281	len=325 frame:3 start:48 end:1022 gi|823193833|ref|XP_012492173.1| PREDICTED: peroxidase A2-like [Gossypium raimondii]>gi	Gossypium raimondii
754	16.41	41.22	Cluster-20186.56711	len=246 frame:2 start:98 end:835 gi|823137144|ref|XP_012468355.1| PREDICTED: glutathione S-transferase L3-like [Gossypium raimondii]	Gossypium raimondii
755	16.41	31.64	Cluster-20186.56376	len=336 frame:3 start:282 end:1289 gi|823228772|ref|XP_012447130.1| PREDICTED: thioredoxin-like protein CDSP32, chloroplastic [Gossypium raimondii]>gi	Gossypium raimondii
756	16.41	21.52	Cluster-20186.69837	len=447 frame:1 start:184 end:1524 gi|590718943|ref|XP_007050928.1| NAD(P)-binding Rossmann-fold superfamily protein isoform 1 [Theobroma cacao]>gi	Theobroma cacao
757	16.4	41.72	Cluster-20186.43882	len=430 frame:3 start:48 end:1337 gi|823216287|ref|XP_012440872.1| PREDICTED: probable fructose-bisphosphate aldolase 3, chloroplastic [Gossypium raimondii]>gi	Gossypium raimondii
758	16.4	46.71	Cluster-20186.69255	len=153 frame:3 start:81 end:539 gi|593687605|ref|XP_007144462.1| hypothetical protein PHAVU_007G158200g [Phaseolus vulgaris]>gi	Phaseolus vulgaris
759	16.36	14.27	Cluster-20186.54811	len=744 frame:-3 start:2522 end:291 gi|823223225|ref|XP_012444346.1| PREDICTED: CSC1-like protein ERD4 [Gossypium raimondii]>gi	Gossypium raimondii
760	16.36	15.96	Cluster-20186.51452	len=665 frame:-2 start:2404 end:410 gi|823256235|ref|XP_012460765.1| PREDICTED: glycerol-3-phosphate dehydrogenase SDP6, mitochondrial isoform X1 [Gossypium raimondii]>gi	Gossypium raimondii
761	16.36	45.19	Cluster-20186.53301	len=240 frame:3 start:45 end:764 gi|823182861|ref|XP_012488656.1| PREDICTED: 50S ribosomal protein L11, chloroplastic [Gossypium raimondii]>gi	Gossypium raimondii
762	16.33	27.29	Cluster-20186.82308	len=415 frame:3 start:51 end:1295 gi|823204532|ref|XP_012436503.1| PREDICTED: ATP phosphoribosyltransferase 2, chloroplastic-like [Gossypium raimondii]>gi	Gossypium raimondii
763	16.32	43.11	Cluster-20186.57158	len=226 frame:-3 start:1086 end:409 gi|823202795|ref|XP_012435932.1| PREDICTED: glutathione S-transferase F6-like [Gossypium raimondii]>gi	Gossypium raimondii
764	16.31	40.61	Cluster-20186.46975	len=294 frame:-3 start:960 end:79 gi|590584704|ref|XP_007015251.1| Rhodanese-like domain-containing protein / PPIC-type PPIASE domain-containing protein isoform 1 [Theobroma cacao]>gi	Theobroma cacao
765	16.29	31.27	Cluster-20186.53769	len=388 frame:3 start:177 end:1340 gi|823214240|ref|XP_012439869.1| PREDICTED: caffeic acid 3-O-methyltransferase-like [Gossypium raimondii]>gi	Gossypium raimondii
766	16.26	41.96	Cluster-20186.66364	len=256 frame:3 start:105 end:872 gi|823136933|ref|XP_012468240.1| PREDICTED: peptidyl-prolyl cis-trans isomerase FKBP16-4, chloroplastic isoform X1 [Gossypium raimondii]>gi	Gossypium raimondii
767	16.23	14.07	Cluster-20186.59137	len=847 frame:1 start:1 end:2541 gi|763789276|gb|KJB56272.1| hypothetical protein B456_009G114000 [Gossypium raimondii]	Gossypium raimondii
768	16.23	19.55	Cluster-20186.49046	len=533 frame:2 start:128 end:1726 gi|763759236|gb|KJB26567.1| hypothetical protein B456_004G247700 [Gossypium raimondii]	Gossypium raimondii
769	16.21	30.45	Cluster-20186.53256	len=464 frame:-1 start:1632 end:241 gi|823234309|ref|XP_012449791.1| PREDICTED: probable lactoylglutathione lyase, chloroplast [Gossypium raimondii]>gi	Gossypium raimondii
770	16.2	31.8	Cluster-20186.26112	len=413 frame:-2 start:1455 end:217 gi|823127403|ref|XP_012435535.1| PREDICTED: 4-diphosphocytidyl-2-C-methyl-D-erythritol kinase, chloroplastic-like [Gossypium raimondii]	Gossypium raimondii
771	16.18	6.409	Cluster-20186.61916	len=1296 frame:-2 start:4037 end:150 gi|823170883|ref|XP_012484619.1| PREDICTED: enhancer of mRNA-decapping protein 4-like isoform X2 [Gossypium raimondii]>gi	Gossypium raimondii
772	16.18	26.01	Cluster-20186.54561	len=470 frame:-1 start:3337 end:1928 gi|823229129|ref|XP_012447304.1| PREDICTED: fe-S cluster assembly factor HCF101, chloroplastic [Gossypium raimondii]>gi	Gossypium raimondii
773	16.17	24.8	Cluster-20186.27470	len=368 frame:2 start:2 end:1105 gi|590628785|ref|XP_007026812.1| Plant uncoupling mitochondrial protein 1 [Theobroma cacao]>gi	Theobroma cacao
774	16.16	22.51	Cluster-20186.63523	len=432 frame:2 start:2 end:1297 gi|590573304|ref|XP_007012083.1| Catalytic, putative [Theobroma cacao]>gi	Theobroma cacao
775	16.16	22.02	Cluster-20186.61169	len=496 frame:2 start:248 end:1735 gi|763760778|gb|KJB28032.1| hypothetical protein B456_005G023100 [Gossypium raimondii]	Gossypium raimondii
776	16.16	32.09	Cluster-20186.55480	len=322 frame:-3 start:1265 end:300 gi|823252891|ref|XP_012459061.1| PREDICTED: 60S acidic ribosomal protein P0 [Gossypium raimondii]>gi	Gossypium raimondii
777	16.15	13.92	Cluster-20186.82024	len=712 frame:-2 start:2417 end:282 gi|590625671|ref|XP_007025947.1| Cysteine-rich protein, putative isoform 1 [Theobroma cacao]>gi	Theobroma cacao
778	16.15	38.06	Cluster-20186.68066	len=361 frame:3 start:57 end:1139 gi|728821410|gb|KHG04322.1| Succinyl-CoA ligase [ADP-forming] subunit alpha-1, mitochondrial [Gossypium arboreum]	ADP-forming
779	16.14	24.77	Cluster-20186.60682	len=332 frame:-1 start:1256 end:261 gi|728836612|gb|KHG16055.1| Copper chaperone for superoxide dismutase [Gossypium arboreum]	Gossypium arboreum
780	16.13	18.76	Cluster-20186.61122	len=486 frame:3 start:204 end:1661 gi|728810744|gb|KHF99832.1| Aspartyl aminopeptidase [Gossypium arboreum]	Gossypium arboreum
781	16.12	34.34	Cluster-20186.88722	len=298 frame:-1 start:1221 end:328 gi|823148483|ref|XP_012474143.1| PREDICTED: 2-dehydro-3-deoxyphosphooctonate aldolase [Gossypium raimondii]>gi	Gossypium raimondii
782	16.11	41.96	Cluster-20186.54733	len=256 frame:-2 start:1107 end:340 gi|728823750|gb|KHG05444.1| Superoxide dismutase [Mn], mitochondrial [Gossypium arboreum]	Mn
783	16.08	10.35	Cluster-20186.18186	len=1035 frame:-2 start:3512 end:408 gi|823133475|ref|XP_012466591.1| PREDICTED: probable LRR receptor-like serine/threonine-protein kinase At3g47570 [Gossypium raimondii]>gi	Gossypium raimondii
784	16.05	33.42	Cluster-20186.24554	len=384 frame:-3 start:1686 end:535 gi|823177033|ref|XP_012486651.1| PREDICTED: UDP-glucose 4-epimerase GEPI48-like [Gossypium raimondii]>gi	Gossypium raimondii
785	16.04	67.21	Cluster-20186.50679	len=123 frame:3 start:3 end:371 gi|823167945|ref|XP_012483825.1| PREDICTED: glutaredoxin-like [Gossypium raimondii]>gi	Gossypium raimondii
786	16.02	32.95	Cluster-20186.51541	len=259 frame:-1 start:1118 end:342 gi|590704395|ref|XP_007047146.1| Methyl esterase 10, putative [Theobroma cacao]>gi	Theobroma cacao
787	16.01	13.06	Cluster-20186.34826	len=889 frame:3 start:786 end:3452 gi|823133936|ref|XP_012466805.1| PREDICTED: mitochondrial substrate carrier family protein C [Gossypium raimondii]>gi	Gossypium raimondii
788	16.01	22.91	Cluster-20186.33567	len=468 frame:-2 start:1705 end:302 gi|590626743|ref|XP_007026254.1| Fumarylacetoacetase [Theobroma cacao]>gi	Theobroma cacao
789	16	44.92	Cluster-20186.48393	len=257 frame:-1 start:1572 end:802 gi|823255934|ref|XP_012460627.1| PREDICTED: glutathione S-transferase U17-like [Gossypium raimondii]>gi	Gossypium raimondii
790	15.98	24.32	Cluster-20186.52133	len=260 frame:-2 start:1123 end:344 gi|728844686|gb|KHG24129.1| Reticulon-like protein B3 [Gossypium arboreum]	Gossypium arboreum
791	15.98	39.91	Cluster-20186.15390	len=229 frame:-3 start:992 end:306 gi|763812019|gb|KJB78871.1| hypothetical protein B456_013G023400, partial [Gossypium raimondii]	Gossypium raimondii
792	15.94	42.73	Cluster-20186.20730	len=345 frame:-1 start:1260 end:226 gi|728818147|gb|KHG02704.1| Indole-3-glycerol phosphate lyase, chloroplastic [Gossypium arboreum]	Gossypium arboreum
793	15.92	10.21	Cluster-20186.73637	len=1029 frame:1 start:370 end:3456 gi|823209961|ref|XP_012438113.1| PREDICTED: uncharacterized protein LOC105764155 isoform X1 [Gossypium raimondii]	Gossypium raimondii
794	15.9	46.39	Cluster-20186.80265	len=167 frame:-1 start:1073 end:573 gi|763742408|gb|KJB09907.1| hypothetical protein B456_001G174200, partial [Gossypium raimondii]	Gossypium raimondii
795	15.89	10.55	Cluster-20186.59341	len=968 frame:-1 start:3274 end:371 gi|823267181|ref|XP_012466268.1| PREDICTED: uncharacterized protein LOC105784897 [Gossypium raimondii]>gi	Gossypium raimondii
796	15.89	17.08	Cluster-20186.50008	len=686 frame:2 start:2 end:2059 gi|823261672|ref|XP_012463571.1| PREDICTED: probable inactive purple acid phosphatase 2 [Gossypium raimondii]>gi	Gossypium raimondii
797	15.88	44.57	Cluster-20186.52426	len=259 frame:1 start:109 end:885 gi|590720429|ref|XP_007051330.1| Peptidyl-prolyl cis-trans isomerase [Theobroma cacao]>gi	Theobroma cacao
798	15.87	50	Cluster-20186.55559	len=183 frame:-3 start:880 end:332 gi|823225781|ref|XP_012445703.1| PREDICTED: plastocyanin [Gossypium raimondii]>gi	Gossypium raimondii
799	15.83	22.45	Cluster-20186.74597	len=491 frame:3 start:45 end:1517 gi|590661251|ref|XP_007035621.1| Eukaryotic translation initiation factor 2 gamma subunit, GAMMA isoform 1 [Theobroma cacao]>gi	Theobroma cacao
800	15.82	32.12	Cluster-20186.52700	len=331 frame:2 start:44 end:1036 gi|728824713|gb|KHG05910.1| 40S ribosomal SA [Gossypium arboreum]	Gossypium arboreum
801	15.8	34.05	Cluster-20186.54423	len=280 frame:-3 start:1099 end:260 gi|188509922|gb|ACD56611.1| putative photosystem II protein [Gossypioides kirkii]	Gossypioides kirkii
802	15.79	36.08	Cluster-20186.58968	len=450 frame:-3 start:1867 end:518 gi|326509243|dbj|BAJ91538.1| predicted protein [Hordeum vulgare subsp. vulgare]	Hordeum vulgare subsp. vulgare
803	15.78	37.62	Cluster-20186.62632	len=203 frame:1 start:1 end:609 gi|823154163|ref|XP_012476945.1| PREDICTED: transcription factor BTF3 homolog 4-like [Gossypium raimondii]>gi	Gossypium raimondii
804	15.77	28.03	Cluster-20186.56114	len=347 frame:2 start:80 end:1120 gi|657305027|gb|AID51444.1| farnesyl diphosphate synthase [Astragalus membranaceus]>gi	Astragalus membranaceus
805	15.74	23.6	Cluster-20186.59509	len=322 frame:3 start:48 end:1013 gi|590718891|ref|XP_007050915.1| RNA-binding family protein isoform 2 [Theobroma cacao]>gi	Theobroma cacao
806	15.74	22.4	Cluster-20186.90915	len=510 frame:-1 start:1764 end:235 gi|823179413|ref|XP_012487482.1| PREDICTED: lipoamide acyltransferase component of branched-chain alpha-keto acid dehydrogenase complex, mitochondrial [Gossypium raimondii]>gi	Gossypium raimondii
807	15.71	24.13	Cluster-20186.57429	len=573 frame:3 start:84 end:1802 gi|590582175|ref|XP_007014551.1| Biotin carboxylase 1, chloroplastic isoform 1 [Theobroma cacao]>gi	Theobroma cacao
808	15.69	23.03	Cluster-20186.79326	len=687 frame:-3 start:2300 end:240 gi|823203487|ref|XP_012436157.1| PREDICTED: D-3-phosphoglycerate dehydrogenase 1, chloroplastic-like [Gossypium raimondii]>gi	Gossypium raimondii
809	15.68	19.48	Cluster-20186.25112	len=499 frame:-1 start:2730 end:1234 gi|823162788|ref|XP_012481319.1| PREDICTED: serine/threonine-protein kinase STN8, chloroplastic [Gossypium raimondii]>gi	Gossypium raimondii
810	15.64	18.57	Cluster-20186.28663	len=448 frame:-3 start:2359 end:1016 gi|823158392|ref|XP_012479053.1| PREDICTED: serine carboxypeptidase-like 50 [Gossypium raimondii]>gi	Gossypium raimondii
811	15.64	27.38	Cluster-20186.59830	len=337 frame:2 start:23 end:1033 gi|823151632|ref|XP_012475643.1| PREDICTED: uncharacterized protein At1g32220, chloroplastic [Gossypium raimondii]>gi	Gossypium raimondii
812	15.6	20.61	Cluster-20186.57540	len=462 frame:-2 start:2012 end:627 gi|590707103|ref|XP_007047911.1| DNAJ heat shock family protein [Theobroma cacao]>gi	Theobroma cacao
813	15.59	14.94	Cluster-20186.49778	len=523 frame:-3 start:1832 end:264 gi|823213616|ref|XP_012439551.1| PREDICTED: geraniol 8-hydroxylase-like [Gossypium raimondii]>gi	Gossypium raimondii
814	15.59	14.11	Cluster-20186.78805	len=653 frame:-2 start:2875 end:917 gi|590583758|ref|XP_007014987.1| Outer envelope protein of 80 kDa isoform 4 [Theobroma cacao]>gi	Theobroma cacao
815	15.55	40.65	Cluster-20186.76311	len=279 frame:-3 start:1104 end:268 gi|728842645|gb|KHG22088.1| Putative methyltransferase [Gossypium arboreum]	Gossypium arboreum
816	15.53	16.63	Cluster-20186.56339	len=524 frame:2 start:2 end:1573 gi|728839993|gb|KHG19436.1| def6 [Gossypium arboreum]>gi	Gossypium arboreum
817	15.52	10.92	Cluster-20186.57657	len=1036 frame:3 start:333 end:3440 gi|823178100|ref|XP_012487018.1| PREDICTED: importin beta-like SAD2 [Gossypium raimondii]>gi	Gossypium raimondii
818	15.51	7.945	Cluster-20186.53470	len=1373 frame:-1 start:4169 end:51 gi|728809143|gb|KHF98779.1| Aldehyde oxidase 4 -like protein [Gossypium arboreum]	Gossypium arboreum
819	15.51	43.72	Cluster-20186.63637	len=200 frame:3 start:132 end:731 gi|823120911|ref|XP_012444470.1| PREDICTED: uncharacterized protein LOC105768797 [Gossypium raimondii]>gi	Gossypium raimondii
820	15.48	17.15	Cluster-20186.50364	len=928 frame:-2 start:2903 end:120 gi|823222228|ref|XP_012443821.1| PREDICTED: aconitate hydratase, cytoplasmic-like isoform X1 [Gossypium raimondii]>gi	Gossypium raimondii
821	15.47	24.61	Cluster-20186.50563	len=513 frame:3 start:9 end:1547 gi|590624611|ref|XP_007025650.1| Allantoinase, putative isoform 1 [Theobroma cacao]>gi	Theobroma cacao
822	15.47	25.76	Cluster-20186.52293	len=362 frame:3 start:2355 end:3440 gi|91694293|gb|ABE41798.1| gamma-tocopherol methyltransferase [Gossypium hirsutum]	Gossypium hirsutum
823	15.45	25.06	Cluster-20186.56806	len=444 frame:1 start:118 end:1449 gi|590638146|ref|XP_007029311.1| ARM repeat superfamily protein isoform 2 [Theobroma cacao]>gi	Theobroma cacao
824	15.44	70.49	Cluster-20186.55264	len=123 frame:-1 start:1038 end:670 gi|345104229|gb|AEN70936.1| lipid transfer protein [Gossypium gossypioides]	Gossypium gossypioides
825	15.44	17.71	Cluster-20186.49805	len=560 frame:-1 start:2134 end:455 gi|728807649|gb|KHF97711.1| Ubiquilin-1 [Gossypium arboreum]	Gossypium arboreum
826	15.41	18.97	Cluster-20186.52649	len=544 frame:3 start:117 end:1748 gi|823177154|ref|XP_012486694.1| PREDICTED: glutamate--cysteine ligase, chloroplastic isoform X2 [Gossypium raimondii]>gi	Gossypium raimondii
827	15.41	48.94	Cluster-20186.63162	len=283 frame:-1 start:1380 end:532 gi|823178203|ref|XP_012487057.1| PREDICTED: endochitinase PR4-like [Gossypium raimondii]>gi	Gossypium raimondii
828	15.38	21.23	Cluster-20186.57351	len=552 frame:3 start:159 end:1814 gi|590587796|ref|XP_007016058.1| Pheophorbide a oxygenase family protein with Rieske [2Fe-2S] domain [Theobroma cacao]>gi
829	15.37	9.475	Cluster-20186.45360	len=972 frame:-3 start:3362 end:447 gi|823146325|ref|XP_012473052.1| PREDICTED: uncharacterized protein LOC105790158 [Gossypium raimondii]>gi	Gossypium raimondii
830	15.37	44.21	Cluster-20186.24810	len=191 frame:2 start:86 end:658 gi|728842561|gb|KHG22004.1| Monothiol glutaredoxin-S15, mitochondrial -like protein [Gossypium arboreum]	Gossypium arboreum
831	15.35	24.86	Cluster-20186.64272	len=524 frame:1 start:1696 end:3267 gi|728832193|gb|KHG11636.1| 4-coumarate--CoA ligase-like 10 [Gossypium arboreum]	Gossypium arboreum
832	15.33	30.34	Cluster-20186.48344	len=324 frame:1 start:1 end:972 gi|823246488|ref|XP_012455918.1| PREDICTED: eukaryotic translation initiation factor 3 subunit G [Gossypium raimondii]>gi	Gossypium raimondii
833	15.32	11.37	Cluster-20186.59058	len=951 frame:-3 start:3313 end:461 gi|823234064|ref|XP_012449669.1| PREDICTED: coatomer subunit beta-1-like [Gossypium raimondii]>gi	Gossypium raimondii
834	15.29	41.98	Cluster-20186.45396	len=263 frame:-2 start:1247 end:459 gi|823161283|ref|XP_012480509.1| PREDICTED: expansin-like A1 [Gossypium raimondii]>gi	Gossypium raimondii
835	15.28	34.71	Cluster-20186.42243	len=243 frame:1 start:10 end:738 gi|823224406|ref|XP_012444969.1| PREDICTED: outer envelope pore protein 24A, chloroplastic [Gossypium raimondii]>gi	Gossypium raimondii
836	15.26	42.53	Cluster-20186.62331	len=175 frame:1 start:52 end:576 gi|823260122|ref|XP_012462780.1| PREDICTED: non-specific lipid-transfer protein 1-like [Gossypium raimondii]>gi	Gossypium raimondii
837	15.23	24.18	Cluster-20186.40869	len=489 frame:1 start:16 end:1482 gi|728839127|gb|KHG18570.1| Carboxyl-terminal-processing protease [Gossypium arboreum]	Gossypium arboreum
838	15.2	56.6	Cluster-20186.49824	len=266 frame:-2 start:1141 end:344 gi|302122828|gb|ADK93080.1| 14-3-3g protein [Gossypium hirsutum]>gi	Gossypium hirsutum
839	15.19	31.2	Cluster-20186.55212	len=251 frame:3 start:252 end:1004 gi|823261484|ref|XP_012463477.1| PREDICTED: chlorophyll a-b binding protein 6, chloroplastic [Gossypium raimondii]>gi	Gossypium raimondii
840	15.19	13.7	Cluster-20186.48818	len=848 frame:1 start:127 end:2670 gi|823159860|ref|XP_012479767.1| PREDICTED: G-type lectin S-receptor-like serine/threonine-protein kinase At2g19130 [Gossypium raimondii]>gi	Gossypium raimondii
841	15.18	14.06	Cluster-20186.70533	len=833 frame:-1 start:2899 end:401 gi|823215369|ref|XP_012440442.1| PREDICTED: exocyst complex component SEC10-like [Gossypium raimondii]>gi	Gossypium raimondii
842	15.17	22.73	Cluster-20186.53900	len=529 frame:-3 start:1866 end:280 gi|823252930|ref|XP_012459083.1| PREDICTED: serine carboxypeptidase-like [Gossypium raimondii]>gi	Gossypium raimondii
843	15.16	22.81	Cluster-20186.63472	len=492 frame:1 start:88 end:1563 gi|823146570|ref|XP_012473184.1| PREDICTED: dihydrolipoyllysine-residue succinyltransferase component of 2-oxoglutarate dehydrogenase complex 2, mitochondrial-like isoform X3 [Gossypium raimondii]>gi	Gossypium raimondii
844	15.16	15.5	Cluster-20186.41043	len=601 frame:1 start:28 end:1830 gi|823158438|ref|XP_012479076.1| PREDICTED: multicopper oxidase LPR1-like [Gossypium raimondii]>gi	Gossypium raimondii
845	15.15	44.06	Cluster-20186.54869	len=287 frame:-2 start:1124 end:264 gi|728810420|gb|KHF99619.1| 26S proteasome non-ATPase regulatory subunit RPN12A -like protein [Gossypium arboreum]	Gossypium arboreum
846	15.13	12.02	Cluster-20186.58428	len=841 frame:-2 start:3230 end:708 gi|728830286|gb|KHG09729.1| Ubiquitin carboxyl-terminal hydrolase 14 -like protein [Gossypium arboreum]	Gossypium arboreum
847	15.09	15.87	Cluster-20186.54126	len=732 frame:1 start:178 end:2373 gi|823246534|ref|XP_012455941.1| PREDICTED: peroxisomal fatty acid beta-oxidation multifunctional protein MFP2-like [Gossypium raimondii]>gi	Gossypium raimondii
848	15.08	20.73	Cluster-20186.78039	len=469 frame:2 start:2 end:1408 gi|823141889|ref|XP_012470762.1| PREDICTED: eukaryotic peptide chain release factor subunit 1-3-like [Gossypium raimondii]>gi	Gossypium raimondii
849	15.02	7.736	Cluster-20186.57575	len=1048 frame:2 start:110 end:3253 gi|823242730|ref|XP_012454035.1| PREDICTED: probable LRR receptor-like serine/threonine-protein kinase At1g56130 isoform X1 [Gossypium raimondii]>gi	Gossypium raimondii
850	15.01	60.19	Cluster-20186.78598	len=212 frame:1 start:130 end:765 gi|823213307|ref|XP_012439394.1| PREDICTED: ATP synthase subunit delta', mitochondrial-like [Gossypium raimondii]>gi	Gossypium raimondii
851	15	13.72	Cluster-20186.60719	len=788 frame:3 start:87 end:2450 gi|590656995|ref|XP_007034432.1| Kinase superfamily protein [Theobroma cacao]>gi	Theobroma cacao
852	15	23.17	Cluster-20186.30944	len=398 frame:2 start:32 end:1225 gi|823255100|ref|XP_012460200.1| PREDICTED: phosphoglucan phosphatase DSP4, amyloplastic isoform X4 [Gossypium raimondii]	Gossypium raimondii
853	14.99	27.76	Cluster-20186.38033	len=491 frame:-1 start:1538 end:66 gi|823174355|ref|XP_012485755.1| PREDICTED: aspartic proteinase nepenthesin-2 [Gossypium raimondii]>gi	Gossypium raimondii
854	14.98	26.12	Cluster-20186.54955	len=514 frame:-2 start:2146 end:605 gi|823126524|ref|XP_012489266.1| PREDICTED: anthocyanidin 3-O-glucosyltransferase 2-like [Gossypium raimondii]>gi	Gossypium raimondii
855	14.97	18.4	Cluster-20186.48121	len=512 frame:2 start:116 end:1651 gi|567911397|ref|XP_006448012.1| hypothetical protein CICLE_v10014944mg [Citrus clementina]>gi	Citrus clementina
856	14.94	24	Cluster-20186.43496	len=376 frame:3 start:69 end:1196 gi|728837330|gb|KHG16773.1| Plastid lipid-associated 3, chloroplastic [Gossypium arboreum]	Gossypium arboreum
857	14.92	33.06	Cluster-20186.87758	len=364 frame:3 start:120 end:1211 gi|590658493|ref|XP_007034870.1| NAD(P)-linked oxidoreductase superfamily protein isoform 1 [Theobroma cacao]>gi	Theobroma cacao
858	14.91	16.54	Cluster-20186.59512	len=678 frame:-1 start:2536 end:503 gi|728812710|gb|KHG00960.1| putative xaa-pro aminopeptidase p [Gossypium arboreum]	Gossypium arboreum
859	14.91	29.36	Cluster-20186.40202	len=345 frame:-2 start:1269 end:235 gi|823173103|ref|XP_012485344.1| PREDICTED: uncharacterized protein At2g37660, chloroplastic isoform X1 [Gossypium raimondii]>gi	Gossypium raimondii
860	14.9	72.78	Cluster-20186.67762	len=170 frame:-1 start:536 end:27 gi|823123025|ref|XP_012473641.1| PREDICTED: uncharacterized protein At5g48480-like [Gossypium raimondii]>gi	Gossypium raimondii
861	14.88	36.96	Cluster-20186.62661	len=323 frame:1 start:1 end:969 gi|225424695|ref|XP_002263762.1| PREDICTED: spermidine synthase 2 [Vitis vinifera]>gi	Vitis vinifera
862	14.88	26.98	Cluster-20186.79745	len=405 frame:-2 start:1461 end:247 gi|728810223|gb|KHF99512.1| Fructose-1,6-bisphosphatase, chloroplastic [Gossypium arboreum]	Gossypium arboreum
863	14.87	10.62	Cluster-20186.54694	len=1046 frame:3 start:468 end:3605 gi|823132825|ref|XP_012464417.1| PREDICTED: epidermal growth factor receptor substrate 15 isoform X1 [Gossypium raimondii]>gi	Gossypium raimondii
864	14.85	45.42	Cluster-20186.38775	len=241 frame:-1 start:1290 end:568 gi|728837983|gb|KHG17426.1| hypothetical protein F383_21069 [Gossypium arboreum]	Gossypium arboreum
865	14.81	14.22	Cluster-20186.45124	len=704 frame:-3 start:2486 end:375 gi|823224065|ref|XP_012444794.1| PREDICTED: molybdopterin biosynthesis protein CNX1 [Gossypium raimondii]>gi	Gossypium raimondii
866	14.81	27	Cluster-20186.84810	len=427 frame:3 start:12 end:1292 gi|590654560|ref|XP_007033731.1| Plant stearoyl-acyl-carrier-protein desaturase family protein [Theobroma cacao]>gi	Theobroma cacao
867	14.81	25	Cluster-20186.55393	len=457 frame:1 start:1 end:1371 gi|590712362|ref|XP_007049368.1| FASCICLIN-like arabinogalactan 2 [Theobroma cacao]>gi	Theobroma cacao
868	14.8	32.93	Cluster-20186.56408	len=329 frame:2 start:32 end:1018 gi|590622663|ref|XP_007025110.1| NAD(P)-binding Rossmann-fold superfamily protein [Theobroma cacao]>gi	Theobroma cacao
869	14.8	11.1	Cluster-20186.40692	len=694 frame:-1 start:2082 end:1 gi|763774609|gb|KJB41732.1| hypothetical protein B456_007G117400 [Gossypium raimondii]	Gossypium raimondii
870	14.78	20.1	Cluster-20186.47067	len=399 frame:1 start:1 end:1197 gi|823149609|ref|XP_012474655.1| PREDICTED: pyridoxal reductase, chloroplastic isoform X1 [Gossypium raimondii]>gi	Gossypium raimondii
871	14.77	34.07	Cluster-20186.55350	len=365 frame:-2 start:1397 end:303 gi|590688657|ref|XP_007043011.1| Light harvesting complex photosystem II subunit 6 [Theobroma cacao]>gi	Theobroma cacao
872	14.77	53.97	Cluster-20186.32902	len=240 frame:3 start:69 end:788 gi|823175530|ref|XP_012486150.1| PREDICTED: glutathione S-transferase L3-like [Gossypium raimondii]>gi	Gossypium raimondii
873	14.73	16.36	Cluster-20186.54458	len=606 frame:-1 start:2091 end:274 gi|823204821|ref|XP_012436601.1| PREDICTED: bifunctional purine biosynthesis protein purH isoform X1 [Gossypium raimondii]>gi	Gossypium raimondii
874	14.72	34.13	Cluster-20186.76191	len=294 frame:-3 start:1214 end:333 gi|823261184|ref|XP_012463322.1| PREDICTED: tropinone reductase homolog At1g07440-like isoform X5 [Gossypium raimondii]	Gossypium raimondii
875	14.71	23.02	Cluster-20186.30281	len=379 frame:3 start:75 end:1211 gi|823143234|ref|XP_012471416.1| PREDICTED: glutelin type-A 1-like [Gossypium raimondii]>gi	Gossypium raimondii
876	14.7	18.7	Cluster-20186.41330	len=680 frame:-1 start:2246 end:207 gi|763793420|gb|KJB60416.1| hypothetical protein B456_009G304200 [Gossypium raimondii]	Gossypium raimondii
877	14.7	40	Cluster-20186.63634	len=266 frame:1 start:52 end:849 gi|567901832|ref|XP_006443404.1| hypothetical protein CICLE_v10024548mg [Citrus clementina]>gi	Citrus clementina
878	14.64	28.97	Cluster-20186.62425	len=322 frame:2 start:5 end:970 gi|728838018|gb|KHG17461.1| S-formylglutathione hydrolase -like protein [Gossypium arboreum]	Gossypium arboreum
879	14.63	34.52	Cluster-20186.58270	len=311 frame:-2 start:1939 end:1007 gi|590668170|ref|XP_007037418.1| D-ribulose-5-phosphate-3-epimerase isoform 1 [Theobroma cacao]>gi	Theobroma cacao
880	14.6	25.58	Cluster-20186.77187	len=345 frame:-2 start:2241 end:1207 gi|823162819|ref|XP_012481334.1| PREDICTED: uncharacterized protein LOC105796277 isoform X1 [Gossypium raimondii]>gi	Gossypium raimondii
881	14.6	43.82	Cluster-20186.77548	len=252 frame:-1 start:968 end:213 gi|823246053|ref|XP_012455698.1| PREDICTED: thylakoid lumenal 15 kDa protein 1, chloroplastic [Gossypium raimondii]>gi	Gossypium raimondii
882	14.57	14.88	Cluster-20186.65116	len=727 frame:-3 start:2407 end:227 gi|743803995|ref|XP_011017237.1| PREDICTED: uncharacterized protein LOC105120651 isoform X3 [Populus euphratica]	Populus euphratica
883	14.56	14.91	Cluster-20186.55673	len=665 frame:-2 start:2483 end:489 gi|823262168|ref|XP_012463826.1| PREDICTED: vacuolar-sorting receptor 3-like [Gossypium raimondii]>gi	Gossypium raimondii
884	14.54	18.59	Cluster-20186.22492	len=496 frame:-3 start:2086 end:599 gi|823237152|ref|XP_012451231.1| PREDICTED: multiple inositol polyphosphate phosphatase 1-like [Gossypium raimondii]>gi	Gossypium raimondii
885	14.51	24.83	Cluster-20186.51825	len=291 frame:1 start:67 end:939 gi|823245773|ref|XP_012455555.1| PREDICTED: thioredoxin-like protein AAED1, chloroplastic isoform X1 [Gossypium raimondii]	Gossypium raimondii
886	14.5	27.78	Cluster-20186.62711	len=379 frame:3 start:3 end:1139 gi|590681796|ref|XP_007041179.1| 12-oxophytodienoate reductase 1 [Theobroma cacao]>gi	Theobroma cacao
887	14.48	5.767	Cluster-20186.55096	len=1631 frame:3 start:3 end:4895 gi|823206172|ref|XP_012437014.1| PREDICTED: uncharacterized protein LOC105763351 isoform X2 [Gossypium raimondii]>gi	Gossypium raimondii
888	14.47	14.47	Cluster-20186.76451	len=858 frame:1 start:130 end:2703 gi|823164367|ref|XP_012482134.1| PREDICTED: probable acyl-CoA dehydrogenase IBR3 isoform X1 [Gossypium raimondii]>gi	Gossypium raimondii
889	14.47	42.92	Cluster-20186.59173	len=241 frame:-1 start:1721 end:999 gi|823139418|ref|XP_012469568.1| PREDICTED: CBS domain-containing protein CBSX1, chloroplastic isoform X3 [Gossypium raimondii]>gi	Gossypium raimondii
890	14.46	36.72	Cluster-20186.23800	len=385 frame:-2 start:1193 end:39 gi|590606609|ref|XP_007020781.1| Zinc finger protein, putative [Theobroma cacao]>gi	Theobroma cacao
891	14.46	21.73	Cluster-20186.77029	len=567 frame:-3 start:1899 end:199 gi|590578814|ref|XP_007013613.1| Glucuronidase 3 isoform 1 [Theobroma cacao]>gi	Theobroma cacao
892	14.43	13.35	Cluster-20186.27015	len=810 frame:1 start:97 end:2526 gi|823170000|ref|XP_012484374.1| PREDICTED: subtilisin-like protease SBT1.7 [Gossypium raimondii]>gi	Gossypium raimondii
893	14.43	51.83	Cluster-20186.53440	len=302 frame:-3 start:1297 end:392 gi|823153651|ref|XP_012476667.1| PREDICTED: probable ribose-5-phosphate isomerase 3, chloroplastic [Gossypium raimondii]>gi	Gossypium raimondii
894	14.43	23.94	Cluster-20186.43627	len=473 frame:-1 start:1705 end:287 gi|823131125|ref|XP_012456558.1| PREDICTED: D-glycerate 3-kinase, chloroplastic-like [Gossypium raimondii]>gi	Gossypium raimondii
895	14.42	23.69	Cluster-20186.104646	len=287 frame:-1 start:863 end:3 gi|460386490|ref|XP_004238931.1| PREDICTED: 50S ribosomal protein L15, chloroplastic [Solanum lycopersicum]	Solanum lycopersicum
896	14.41	26.1	Cluster-20186.34149	len=319 frame:2 start:464 end:1420 gi|590685922|ref|XP_007042231.1| 6-phosphogluconate dehydrogenase family protein [Theobroma cacao]>gi	Theobroma cacao
897	14.38	43.89	Cluster-20186.58670	len=1678 frame:-2 start:5702 end:669 gi|590634778|ref|XP_007028464.1| Glutamate synthase 1 isoform 1 [Theobroma cacao]>gi	Theobroma cacao
898	14.38	20.1	Cluster-20186.29173	len=404 frame:-1 start:1281 end:70 gi|823140500|ref|XP_012470098.1| PREDICTED: sufE-like protein 1, chloroplastic/mitochondrial [Gossypium raimondii]>gi	Gossypium raimondii
899	14.38	21.21	Cluster-20186.59560	len=562 frame:-1 start:1887 end:202 gi|823152431|ref|XP_012476042.1| PREDICTED: protein HOTHEAD-like isoform X1 [Gossypium raimondii]>gi	Gossypium raimondii
900	14.37	12.66	Cluster-20186.35455	len=870 frame:1 start:214 end:2823 gi|590583646|ref|XP_007014957.1| Glycosyl hydrolase of Uncharacterized protein function (DUF1680), putative isoform 1 [Theobroma cacao]>gi	Theobroma cacao
901	14.37	17.68	Cluster-20186.61760	len=629 frame:1 start:1 end:1887 gi|823158934|ref|XP_012479301.1| PREDICTED: uncharacterized protein LOC105794597 [Gossypium raimondii]>gi	Gossypium raimondii
902	14.35	40.91	Cluster-20186.56060	len=265 frame:1 start:1 end:795 gi|823176765|ref|XP_012486559.1| PREDICTED: thylakoid lumenal 17.4 kDa protein, chloroplastic-like [Gossypium raimondii]>gi	Gossypium raimondii
903	14.35	21.29	Cluster-20186.73195	len=480 frame:-1 start:1660 end:221 gi|823236453|ref|XP_012450878.1| PREDICTED: COBW domain-containing protein 1-like isoform X1 [Gossypium raimondii]>gi	Gossypium raimondii
904	14.34	14.51	Cluster-20186.47639	len=580 frame:3 start:126 end:1865 gi|590564025|ref|XP_007009542.1| Beta-hexosaminidase 1 isoform 1 [Theobroma cacao]>gi	Theobroma cacao
905	14.33	40.19	Cluster-20186.20167	len=317 frame:1 start:259 end:1209 gi|823175222|ref|XP_012486039.1| PREDICTED: aldo-keto reductase family 4 member C8 [Gossypium raimondii]>gi	Gossypium raimondii
906	14.33	9.388	Cluster-20186.77577	len=704 frame:2 start:116 end:2227 gi|823232441|ref|XP_012448936.1| PREDICTED: pentatricopeptide repeat-containing protein At4g16390, chloroplastic [Gossypium raimondii]>gi	Gossypium raimondii
907	14.33	33.67	Cluster-20186.35100	len=295 frame:-3 start:1206 end:322 gi|823125981|ref|XP_012487008.1| PREDICTED: carboxymethylenebutenolidase homolog isoform X1 [Gossypium raimondii]>gi	Gossypium raimondii
908	14.32	21.54	Cluster-20186.47467	len=507 frame:2 start:248 end:1768 gi|728819680|gb|KHG03313.1| Chaperone DnaJ [Gossypium arboreum]	Gossypium arboreum
909	14.3	22.11	Cluster-20186.61358	len=381 frame:1 start:61 end:1203 gi|763742937|gb|KJB10436.1| hypothetical protein B456_001G202100 [Gossypium raimondii]	Gossypium raimondii
910	14.29	45.53	Cluster-20186.45744	len=236 frame:2 start:62 end:769 gi|823253354|ref|XP_012459300.1| PREDICTED: REF/SRPP-like protein At1g67360 [Gossypium raimondii]>gi	Gossypium raimondii
911	14.25	26.67	Cluster-20186.54848	len=331 frame:-3 start:2123 end:1131 gi|763742401|gb|KJB09900.1| hypothetical protein B456_001G173700 [Gossypium raimondii]	Gossypium raimondii
912	14.24	24.7	Cluster-20186.47805	len=414 frame:-3 start:1549 end:308 gi|728835816|gb|KHG15259.1| TOM1-like protein 2 [Gossypium arboreum]	Gossypium arboreum
913	14.24	40.92	Cluster-20186.95728	len=326 frame:-2 start:1363 end:386 gi|590647432|ref|XP_007031900.1| Peroxidase superfamily protein [Theobroma cacao]>gi	Theobroma cacao
914	14.22	24.62	Cluster-20186.54456	len=265 frame:1 start:19 end:813 gi|823230270|ref|XP_012447863.1| PREDICTED: 50S ribosomal protein L10, chloroplastic [Gossypium raimondii]>gi	Gossypium raimondii
915	14.21	18.24	Cluster-20186.55948	len=615 frame:-1 start:2263 end:419 gi|823212937|ref|XP_012439211.1| PREDICTED: probable carotenoid cleavage dioxygenase 4, chloroplastic [Gossypium raimondii]>gi	Gossypium raimondii
916	14.2	36.17	Cluster-20186.64538	len=236 frame:-2 start:3168 end:2461 gi|823260560|ref|XP_012463003.1| PREDICTED: photosynthetic NDH subunit of lumenal location 3, chloroplastic isoform X1 [Gossypium raimondii]>gi	Gossypium raimondii
917	14.2	17.31	Cluster-20186.57711	len=573 frame:2 start:281 end:1999 gi|590712538|ref|XP_007049408.1| Uncharacterized protein TCM_002454 [Theobroma cacao]>gi	Theobroma cacao
918	14.18	37.43	Cluster-20186.53790	len=375 frame:-3 start:1265 end:141 gi|728837329|gb|KHG16772.1| 31 kDa ribonucleoprotein, chloroplastic -like protein [Gossypium arboreum]	Gossypium arboreum
919	14.18	9.341	Cluster-20186.49562	len=1200 frame:2 start:389 end:3988 gi|823208520|ref|XP_012437668.1| PREDICTED: K(+) efflux antiporter 2, chloroplastic-like [Gossypium raimondii]>gi	Gossypium raimondii
920	14.18	22.04	Cluster-20186.59578	len=432 frame:2 start:716 end:2011 gi|590676061|ref|XP_007039628.1| Placental protein 11 precursor [Theobroma cacao]>gi	Theobroma cacao
921	14.18	51.37	Cluster-20186.63971	len=184 frame:1 start:100 end:651 gi|823128672|ref|XP_012443932.1| PREDICTED: uncharacterized protein LOC105768518 [Gossypium raimondii]>gi	Gossypium raimondii
922	14.16	10	Cluster-20186.51965	len=1001 frame:3 start:84 end:3086 gi|823234784|ref|XP_012450016.1| PREDICTED: L-arabinokinase-like [Gossypium raimondii]>gi	Gossypium raimondii
923	14.16	8.718	Cluster-20186.61843	len=1343 frame:-3 start:4241 end:213 gi|823150417|ref|XP_012475027.1| PREDICTED: ABC transporter B family member 11-like [Gossypium raimondii]>gi	Gossypium raimondii
924	14.15	50	Cluster-20186.41859	len=129 frame:1 start:142 end:528 gi|823148313|ref|XP_012474065.1| PREDICTED: 60S ribosomal protein L22-2 [Gossypium raimondii]>gi	Gossypium raimondii
925	14.13	19.96	Cluster-20186.70944	len=507 frame:1 start:46 end:1566 gi|728836428|gb|KHG15871.1| histidine--trna ligase [Gossypium arboreum]	Gossypium arboreum
926	14.12	28.99	Cluster-20186.48899	len=377 frame:3 start:3 end:1133 gi|728842017|gb|KHG21460.1| Nitronate monooxygenase [Gossypium arboreum]	Gossypium arboreum
927	14.09	23.71	Cluster-20186.54356	len=427 frame:3 start:3 end:1283 gi|823253863|ref|XP_012459569.1| PREDICTED: uncharacterized protein LOC105780034 [Gossypium raimondii]>gi	Gossypium raimondii
928	14.07	25.15	Cluster-20186.44224	len=338 frame:-3 start:1014 end:1 gi|823161293|ref|XP_012480514.1| PREDICTED: endochitinase-like [Gossypium raimondii]>gi	Gossypium raimondii
929	14.06	37.81	Cluster-20186.76658	len=284 frame:2 start:104 end:955 gi|590622651|ref|XP_007025107.1| Urease accessory protein G [Theobroma cacao]>gi	Theobroma cacao
930	14.05	7.402	Cluster-20186.52139	len=1271 frame:-3 start:4320 end:508 gi|645238309|ref|XP_008225617.1| PREDICTED: LOW QUALITY PROTEIN: coatomer subunit alpha-1-like [Prunus mume]	Prunus mume
931	14.05	43.8	Cluster-20186.65740	len=259 frame:-3 start:1012 end:236 gi|823175551|ref|XP_012486158.1| PREDICTED: thioredoxin-like protein AAED1, chloroplastic isoform X1 [Gossypium raimondii]	Gossypium raimondii
932	14.04	23.44	Cluster-20186.52537	len=385 frame:-1 start:1419 end:265 gi|823168063|ref|XP_012483855.1| PREDICTED: heterogeneous nuclear ribonucleoprotein 1 isoform X1 [Gossypium raimondii]>gi	Gossypium raimondii
933	14.04	41.92	Cluster-20186.101811	len=366 frame:-1 start:1343 end:246 gi|728836941|gb|KHG16384.1| hypothetical protein F383_23696 [Gossypium arboreum]	Gossypium arboreum
934	14.03	46.96	Cluster-20186.47928	len=248 frame:2 start:113 end:856 gi|823260977|ref|XP_012463216.1| PREDICTED: proteasome subunit beta type-4-like [Gossypium raimondii]>gi	Gossypium raimondii
935	14.03	38.3	Cluster-20186.78672	len=236 frame:2 start:47 end:754 gi|823183909|ref|XP_012489016.1| PREDICTED: thylakoid lumenal 17.9 kDa protein, chloroplastic isoform X1 [Gossypium raimondii]	Gossypium raimondii
936	14.01	27.2	Cluster-20186.55944	len=376 frame:-1 start:1364 end:237 gi|823226682|ref|XP_012446166.1| PREDICTED: thiamine thiazole synthase 2, chloroplastic [Gossypium raimondii]>gi	Gossypium raimondii
937	13.99	22.03	Cluster-20186.57393	len=396 frame:-3 start:1783 end:596 gi|823160097|ref|XP_012479889.1| PREDICTED: ankyrin repeat domain-containing protein 2-like [Gossypium raimondii]>gi	Gossypium raimondii
938	13.99	15.36	Cluster-20186.11571	len=600 frame:-2 start:2366 end:567 gi|823255566|ref|XP_012460439.1| PREDICTED: probable LRR receptor-like serine/threonine-protein kinase At4g08850 [Gossypium raimondii]>gi	Gossypium raimondii
939	13.99	30.87	Cluster-20186.64447	len=380 frame:2 start:173 end:1312 gi|823254977|ref|XP_012460139.1| PREDICTED: uncharacterized oxidoreductase At1g06690, chloroplastic [Gossypium raimondii]>gi	Gossypium raimondii
940	13.98	64.64	Cluster-20186.58867	len=346 frame:1 start:85 end:1122 gi|590598079|ref|XP_007018794.1| Annexin 1 [Theobroma cacao]>gi	Theobroma cacao
941	13.98	14.43	Cluster-20186.66077	len=687 frame:-2 start:2467 end:407 gi|728847391|gb|KHG26834.1| Keratin, type II cytoskeletal 8 [Gossypium arboreum]	Gossypium arboreum
942	13.98	12.39	Cluster-20186.57471	len=800 frame:1 start:124 end:2523 gi|728831457|gb|KHG10900.1| hypothetical protein F383_04454 [Gossypium arboreum]	Gossypium arboreum
943	13.95	32.02	Cluster-20186.72307	len=357 frame:-3 start:1438 end:368 gi|743794652|ref|XP_011000799.1| PREDICTED: uncharacterized protein LOC105108231 isoform X5 [Populus euphratica]	Populus euphratica
944	13.89	49.12	Cluster-20186.44135	len=172 frame:-2 start:802 end:287 gi|590601175|ref|XP_007019598.1| S18 ribosomal protein [Theobroma cacao]>gi	Theobroma cacao
945	13.86	40.34	Cluster-20186.49615	len=291 frame:2 start:128 end:1000 gi|728843857|gb|KHG23300.1| hypothetical protein F383_08437 [Gossypium arboreum]	Gossypium arboreum
946	13.85	36.25	Cluster-20186.54739	len=310 frame:-3 start:1367 end:438 gi|1019946|gb|AAB52954.1| ascorbate peroxidase [Gossypium hirsutum]>gi	Gossypium hirsutum
947	13.82	30.03	Cluster-20186.55830	len=314 frame:-1 start:1325 end:384 gi|211906514|gb|ACJ11750.1| lactoylglutathione lyase [Gossypium hirsutum]	Gossypium hirsutum
948	13.82	19.37	Cluster-20186.87054	len=574 frame:2 start:212 end:1933 gi|823225320|ref|XP_012445459.1| PREDICTED: xylulose kinase isoform X2 [Gossypium raimondii]>gi	Gossypium raimondii
949	13.81	27.88	Cluster-20186.57763	len=453 frame:2 start:2 end:1360 gi|823136328|ref|XP_012467921.1| PREDICTED: aminoacylase-1-like [Gossypium raimondii]>gi	Gossypium raimondii
950	13.81	27.69	Cluster-20186.34344	len=391 frame:3 start:102 end:1274 gi|728849301|gb|KHG28744.1| Malonyl-CoA-acyl carrier transacylase, mitochondrial [Gossypium arboreum]	Gossypium arboreum
951	13.77	16.25	Cluster-20186.58011	len=752 frame:1 start:49 end:2304 gi|590576005|ref|XP_007012844.1| Beta-galactosidase [Theobroma cacao]>gi	Theobroma cacao
952	13.76	71.91	Cluster-20186.53746	len=325 frame:-2 start:1206 end:232 gi|823249020|ref|XP_012457164.1| PREDICTED: cationic peroxidase 1-like [Gossypium raimondii]>gi	Gossypium raimondii
953	13.76	23.36	Cluster-20186.1026	len=412 frame:2 start:26 end:1261 gi|224104031|ref|XP_002313289.1| DNA-damage-repair/toleration protein DRT100 precursor [Populus trichocarpa]>gi	Populus trichocarpa
954	13.75	13.72	Cluster-20186.11756	len=635 frame:-1 start:2197 end:293 gi|823264138|ref|XP_012464811.1| PREDICTED: peptide-N4-(N-acetyl-beta-glucosaminyl)asparagine amidase A-like [Gossypium raimondii]	Gossypium raimondii
955	13.74	38.2	Cluster-20186.56966	len=179 frame:2 start:2 end:538 gi|823130076|ref|XP_012451805.1| PREDICTED: photosystem II repair protein PSB27-H1, chloroplastic-like [Gossypium raimondii]>gi	Gossypium raimondii
956	13.72	63.69	Cluster-20186.55279	len=472 frame:2 start:113 end:1528 gi|590648150|ref|XP_007032095.1| Glyceraldehyde 3-phosphate dehydrogenase A subunit 2 [Theobroma cacao]>gi	Theobroma cacao
957	13.72	26.82	Cluster-20186.87341	len=359 frame:-2 start:1246 end:170 gi|728836495|gb|KHG15938.1| GDSL esterase/lipase APG -like protein [Gossypium arboreum]	Gossypium arboreum
958	13.72	31.17	Cluster-20186.51638	len=309 frame:2 start:92 end:1018 gi|728830772|gb|KHG10215.1| hypothetical protein F383_13541 [Gossypium arboreum]	Gossypium arboreum
959	13.71	28.14	Cluster-20186.82266	len=367 frame:-1 start:1444 end:344 gi|590631869|ref|XP_007027683.1| GDSL-like Lipase/Acylhydrolase superfamily protein, putative isoform 1 [Theobroma cacao]>gi	Theobroma cacao
960	13.68	20.38	Cluster-20186.65499	len=423 frame:1 start:64 end:1332 gi|823163333|ref|XP_012481606.1| PREDICTED: rRNA biogenesis protein RRP5 [Gossypium raimondii]>gi	Gossypium raimondii
961	13.67	39.53	Cluster-20186.95879	len=254 frame:1 start:127 end:888 gi|823256907|ref|XP_012461099.1| PREDICTED: miraculin-like [Gossypium raimondii]>gi	Gossypium raimondii
962	13.66	31.34	Cluster-20186.58702	len=269 frame:-2 start:1037 end:231 gi|823228607|ref|XP_012447054.1| PREDICTED: 30S ribosomal protein 2, chloroplastic [Gossypium raimondii]>gi	Gossypium raimondii
963	13.65	36.08	Cluster-20186.68439	len=292 frame:1 start:199 end:1074 gi|823148644|ref|XP_012474217.1| PREDICTED: mitochondrial outer membrane protein porin 4 [Gossypium raimondii]>gi	Gossypium raimondii
964	13.64	15.38	Cluster-16259.1	len=573 frame:-1 start:1930 end:212 gi|823225534|ref|XP_012445569.1| PREDICTED: pectinesterase-like [Gossypium raimondii]>gi	Gossypium raimondii
965	13.63	10.26	Cluster-20186.75940	len=985 frame:1 start:1 end:2955 gi|590670062|ref|XP_007037950.1| RNA-metabolising metallo-beta-lactamase family protein [Theobroma cacao]>gi	Theobroma cacao
966	13.62	27.73	Cluster-20186.53333	len=441 frame:2 start:26 end:1348 gi|698488243|ref|XP_009790731.1| PREDICTED: ATP-citrate synthase alpha chain protein 2-like [Nicotiana sylvestris]>gi	Nicotiana sylvestris
967	13.61	15.91	Cluster-20186.54237	len=573 frame:-1 start:2246 end:528 gi|590595778|ref|XP_007018153.1| Pyridoxin 5'-phosphate oxidase isoform 6 [Theobroma cacao]>gi	Theobroma cacao
968	13.61	40.49	Cluster-20186.54607	len=248 frame:-3 start:1296 end:553 gi|823253885|ref|XP_012459582.1| PREDICTED: NAD(P)H-quinone oxidoreductase subunit S, chloroplastic [Gossypium raimondii]	Gossypium raimondii
969	13.6	38.8	Cluster-20186.72124	len=300 frame:3 start:147 end:1046 gi|823229471|ref|XP_012447475.1| PREDICTED: nifU-like protein 4, mitochondrial [Gossypium raimondii]>gi	Gossypium raimondii
970	13.59	54.59	Cluster-20186.6992	len=219 frame:2 start:2 end:658 gi|27450759|gb|AAO14682.1|AF508263_1 actin [Pyrocystis lunula]	Pyrocystis lunula
971	13.57	19.66	Cluster-20186.39772	len=413 frame:2 start:77 end:1315 gi|728811458|gb|KHG00178.1| Hsp70 nucleotide exchange factor FES1 [Gossypium arboreum]	Gossypium arboreum
972	13.57	43.75	Cluster-20186.56195	len=209 frame:-2 start:1263 end:637 gi|823163933|ref|XP_012481912.1| PREDICTED: 1,2-dihydroxy-3-keto-5-methylthiopentene dioxygenase 2 [Gossypium raimondii]>gi	Gossypium raimondii
973	13.55	12.29	Cluster-20186.45024	len=888 frame:-2 start:3037 end:374 gi|823227279|ref|XP_012446474.1| PREDICTED: large proline-rich protein BAG6 isoform X1 [Gossypium raimondii]>gi	Gossypium raimondii
974	13.54	15.41	Cluster-20186.66032	len=624 frame:1 start:1 end:1872 gi|590684499|ref|XP_007041871.1| Subtilisin-like serine protease 2 [Theobroma cacao]>gi	Theobroma cacao
975	13.52	45.69	Cluster-20186.77009	len=233 frame:2 start:2 end:700 gi|255583323|ref|XP_002532424.1| ADP-ribosylation factor, putative [Ricinus communis]>gi	Ricinus communis
976	13.51	20.88	Cluster-20186.62925	len=499 frame:3 start:90 end:1586 gi|590656904|ref|XP_007034406.1| Glutathione-disulfide reductase isoform 1 [Theobroma cacao]>gi	Theobroma cacao
977	13.51	13.49	Cluster-20186.69912	len=505 frame:-1 start:1690 end:176 gi|590615896|ref|XP_007023353.1| Acetylornithine aminotransferase, mitochondrial [Theobroma cacao]>gi	Theobroma cacao
978	13.5	29.22	Cluster-20186.52600	len=220 frame:3 start:66 end:725 gi|743811329|ref|XP_010929132.1| PREDICTED: apolipoprotein D [Elaeis guineensis]	Elaeis guineensis
979	13.49	17.42	Cluster-20186.89235	len=598 frame:-1 start:2077 end:284 gi|823207835|ref|XP_012437458.1| PREDICTED: L-ascorbate oxidase-like [Gossypium raimondii]>gi	Gossypium raimondii
980	13.49	35.14	Cluster-20186.80915	len=351 frame:-2 start:1813 end:761 gi|823140108|ref|XP_012469915.1| PREDICTED: uncharacterized protein LOC105787872 isoform X1 [Gossypium raimondii]>gi	Gossypium raimondii
981	13.48	28.45	Cluster-20186.68569	len=363 frame:2 start:293 end:1381 gi|728847079|gb|KHG26522.1| Mitochondrial substrate carrier family protein B [Gossypium arboreum]	Gossypium arboreum
982	13.45	52.98	Cluster-20186.55672	len=152 frame:3 start:225 end:680 gi|590715020|ref|XP_007050077.1| Photosystem I subunit E-2 [Theobroma cacao]>gi	Theobroma cacao
983	13.45	36	Cluster-20186.65884	len=251 frame:-2 start:1055 end:303 gi|728835059|gb|KHG14502.1| Proteasome subunit alpha type-7 [Gossypium arboreum]	Gossypium arboreum
984	13.42	15.15	Cluster-20186.64314	len=582 frame:-2 start:2031 end:286 gi|823177345|ref|XP_012486757.1| PREDICTED: asparagine--tRNA ligase, chloroplastic/mitochondrial [Gossypium raimondii]>gi	Gossypium raimondii
985	13.42	8.63	Cluster-20186.60325	len=1125 frame:3 start:84 end:3458 gi|728829373|gb|KHG08816.1| Beta-galactosidase [Gossypium arboreum]	Gossypium arboreum
986	13.41	30.46	Cluster-20186.37445	len=372 frame:2 start:29 end:1144 gi|823233000|ref|XP_012449155.1| PREDICTED: uncharacterized protein LOC105772443 [Gossypium raimondii]>gi	Gossypium raimondii
987	13.4	14.68	Cluster-20186.60673	len=512 frame:-1 start:1911 end:376 gi|728822689|gb|KHG04952.1| UDP-sulfoquinovose synthase, chloroplastic [Gossypium arboreum]	Gossypium arboreum
988	13.4	22.93	Cluster-20186.62920	len=363 frame:1 start:1 end:1089 gi|728836949|gb|KHG16392.1| Eukaryotic translation initiation factor 3 subunit I -like protein [Gossypium arboreum]	Gossypium arboreum
989	13.4	32.26	Cluster-20186.54936	len=311 frame:1 start:169 end:1101 gi|590579050|ref|XP_007013680.1| Molybdenum cofactor sulfurase family protein isoform 1 [Theobroma cacao]>gi	Theobroma cacao
990	13.39	27.52	Cluster-20186.88788	len=368 frame:3 start:3 end:1106 gi|728841601|gb|KHG21044.1| hypothetical protein F383_27302 [Gossypium arboreum]	Gossypium arboreum
991	13.38	20.6	Cluster-20186.40891	len=433 frame:2 start:89 end:1387 gi|743928236|ref|XP_011008320.1| PREDICTED: 3-isopropylmalate dehydrogenase, chloroplastic-like [Populus euphratica]>gi	Populus euphratica
992	13.37	23.36	Cluster-20186.82935	len=442 frame:2 start:98 end:1423 gi|590711776|ref|XP_007049203.1| PDI-like 2-2 [Theobroma cacao]>gi	Theobroma cacao
993	13.35	57.63	Cluster-20186.54447	len=296 frame:-1 start:1084 end:197 gi|823254973|ref|XP_012460137.1| PREDICTED: oxygen-evolving enhancer protein 2, chloroplastic [Gossypium raimondii]>gi	Gossypium raimondii
994	13.35	26.46	Cluster-20186.54630	len=224 frame:-3 start:950 end:279 gi|823226523|ref|XP_012446083.1| PREDICTED: thioredoxin M-type, chloroplastic-like [Gossypium raimondii]>gi	Gossypium raimondii
995	13.34	28.41	Cluster-20186.67915	len=353 frame:2 start:20 end:1078 gi|590689376|ref|XP_007043210.1| Translocase of the outer mitochondrial membrane 40 [Theobroma cacao]>gi	Theobroma cacao
996	13.32	25.66	Cluster-20186.49546	len=418 frame:-1 start:1528 end:275 gi|823217080|ref|XP_012441211.1| PREDICTED: uroporphyrinogen decarboxylase 1, chloroplastic-like [Gossypium raimondii]>gi	Gossypium raimondii
997	13.32	19.69	Cluster-20186.28689	len=524 frame:3 start:219 end:1790 gi|823139637|ref|XP_012469683.1| PREDICTED: lysosomal Pro-X carboxypeptidase [Gossypium raimondii]>gi	Gossypium raimondii
998	13.29	18.29	Cluster-20186.48128	len=493 frame:-1 start:1930 end:452 gi|728842489|gb|KHG21932.1| DEAD-box ATP-dependent RNA helicase 8 [Gossypium arboreum]	Gossypium arboreum
999	13.28	14.91	Cluster-20186.67827	len=484 frame:-3 start:1728 end:277 gi|823236901|ref|XP_012451106.1| PREDICTED: ATP-dependent 6-phosphofructokinase 3-like [Gossypium raimondii]>gi	Gossypium raimondii
1000	13.28	17.28	Cluster-20186.25349	len=597 frame:-2 start:2235 end:445 gi|728843508|gb|KHG22951.1| hypothetical protein F383_10266 [Gossypium arboreum]	Gossypium arboreum
1001	13.27	21.41	Cluster-20186.52343	len=356 frame:-3 start:1284 end:217 gi|590600430|ref|XP_007019452.1| Inositol monophosphatase family protein isoform 3, partial [Theobroma cacao]>gi	Theobroma cacao
1002	13.25	11.84	Cluster-20186.66134	len=837 frame:1 start:112 end:2622 gi|823212787|ref|XP_012439139.1| PREDICTED: conserved oligomeric Golgi complex subunit 7 [Gossypium raimondii]>gi	Gossypium raimondii
1003	13.22	8.302	Cluster-20186.57594	len=1061 frame:1 start:220 end:3402 gi|225454589|ref|XP_002264216.1| PREDICTED: DNA-binding protein SMUBP-2 [Vitis vinifera]	Vitis vinifera
1004	13.21	9.227	Cluster-20186.65058	len=803 frame:-2 start:2688 end:280 gi|734422960|gb|KHN41881.1| Vacuolar protein sorting-associated protein 35A [Glycine soja]	Glycine soja
1005	13.2	31.36	Cluster-20186.46241	len=339 frame:3 start:153 end:1169 gi|823228705|ref|XP_012447095.1| PREDICTED: protein MEMO1-like [Gossypium raimondii]>gi	Gossypium raimondii
1006	13.2	20.34	Cluster-20186.39000	len=527 frame:1 start:1 end:1581 gi|823186940|ref|XP_012490020.1| PREDICTED: uncharacterized protein LOC105802744 isoform X1 [Gossypium raimondii]>gi	Gossypium raimondii
1007	13.19	64.86	Cluster-20186.68191	len=223 frame:-2 start:916 end:248 gi|823171519|ref|XP_012484827.1| PREDICTED: germin-like protein subfamily 3 member 1 [Gossypium raimondii]	Gossypium raimondii
1008	13.18	35.71	Cluster-20186.53022	len=533 frame:3 start:3 end:1601 gi|823244992|ref|XP_012455173.1| PREDICTED: threonine synthase, chloroplastic-like [Gossypium raimondii]	Gossypium raimondii
1009	13.16	40.23	Cluster-20186.68057	len=257 frame:3 start:3 end:773 gi|823247167|ref|XP_012456256.1| PREDICTED: cysteine-rich repeat secretory protein 38-like [Gossypium raimondii]>gi	Gossypium raimondii
1010	13.15	24.86	Cluster-29850.0	len=520 frame:1 start:226 end:1785 gi|823230815|ref|XP_012448127.1| PREDICTED: hexokinase-1-like isoform X1 [Gossypium raimondii]>gi	Gossypium raimondii
1011	13.15	25.07	Cluster-20186.17899	len=336 frame:1 start:76 end:1083 gi|728840874|gb|KHG20317.1| Chloroplast processing peptidase -like protein [Gossypium arboreum]	Gossypium arboreum
1012	13.15	25.14	Cluster-20186.24732	len=367 frame:1 start:115 end:1215 gi|823228144|ref|XP_012446843.1| PREDICTED: uncharacterized oxidoreductase At4g09670 [Gossypium raimondii]>gi	Gossypium raimondii
1013	13.13	4.252	Cluster-20186.56264	len=1859 frame:2 start:686 end:6262 gi|823252510|ref|XP_012458864.1| PREDICTED: clustered mitochondria protein homolog [Gossypium raimondii]>gi	Gossypium raimondii
1014	13.13	30.59	Cluster-20186.54563	len=256 frame:-2 start:1588 end:821 gi|728839870|gb|KHG19313.1| Proteasome subunit beta type-2-A -like protein [Gossypium arboreum]	Gossypium arboreum
1015	13.11	5.967	Cluster-20186.54486	len=1258 frame:-1 start:5450 end:1677 gi|728820620|gb|KHG03848.1| Soluble starch synthase 3, chloroplastic/amyloplastic [Gossypium arboreum]	Gossypium arboreum
1016	13.11	22.66	Cluster-20186.54330	len=354 frame:2 start:23 end:1084 gi|802599983|ref|XP_012072701.1| PREDICTED: probable 6-phosphogluconolactonase 4, chloroplastic [Jatropha curcas]>gi	Jatropha curcas
1017	13.1	11.84	Cluster-20186.59691	len=668 frame:-2 start:3087 end:1084 gi|823217601|ref|XP_012441459.1| PREDICTED: putative receptor-like protein kinase At4g00960 [Gossypium raimondii]>gi	Gossypium raimondii
1018	13.09	20.59	Cluster-20186.68388	len=438 frame:-1 start:1511 end:198 gi|590686807|ref|XP_007042487.1| Leucine-rich repeat family protein, putative [Theobroma cacao]>gi	Theobroma cacao
1019	13.08	19.27	Cluster-20186.56962	len=520 frame:-2 start:1966 end:407 gi|823160527|ref|XP_012480106.1| PREDICTED: 4-hydroxy-3-methylbut-2-enyl diphosphate reductase, chloroplastic-like [Gossypium raimondii]>gi	Gossypium raimondii
1020	13.06	12.86	Cluster-20186.33402	len=950 frame:2 start:230 end:3079 gi|823196145|ref|XP_012492834.1| PREDICTED: receptor-like protein 12 isoform X2 [Gossypium raimondii]	Gossypium raimondii
1021	13.06	6.29	Cluster-20186.70073	len=1082 frame:-2 start:4901 end:1656 gi|823215353|ref|XP_012440434.1| PREDICTED: uncharacterized protein LOC105765738 isoform X1 [Gossypium raimondii]>gi	Gossypium raimondii
1022	13.06	14.58	Cluster-20186.47389	len=536 frame:2 start:209 end:1816 gi|728850932|gb|KHG30375.1| Glycerol kinase [Gossypium arboreum]	Gossypium arboreum
1023	13.06	24.74	Cluster-20186.49192	len=288 frame:2 start:194 end:1057 gi|728817124|gb|KHG02358.1| hypothetical protein F383_26394 [Gossypium arboreum]	Gossypium arboreum
1024	13.03	59.84	Cluster-20186.55324	len=763 frame:-1 start:3476 end:1188 gi|823125128|ref|XP_012483003.1| PREDICTED: transketolase, chloroplastic [Gossypium raimondii]>gi	Gossypium raimondii
1025	13.03	39.31	Cluster-20186.54769	len=174 frame:-2 start:754 end:233 gi|823264526|ref|XP_012465010.1| PREDICTED: 40S ribosomal protein S19-3 [Gossypium raimondii]>gi	Gossypium raimondii
1026	13.02	19.29	Cluster-20186.82649	len=478 frame:3 start:3 end:1436 gi|728850093|gb|KHG29536.1| Succinate-semialdehyde dehydrogenase [Gossypium arboreum]	Gossypium arboreum
1027	13.01	31.79	Cluster-20186.44832	len=303 frame:1 start:1 end:909 gi|590629139|ref|XP_007026907.1| Uracil phosphoribosyltransferase [Theobroma cacao]>gi	Theobroma cacao
1028	13	47.8	Cluster-20186.59722	len=206 frame:2 start:2 end:619 gi|590642286|ref|XP_007030475.1| Rotamase cyclophilin 2 [Theobroma cacao]>gi	Theobroma cacao
1029	13	38.89	Cluster-20186.54240	len=253 frame:2 start:5 end:763 gi|823136508|ref|XP_012468016.1| PREDICTED: 60S ribosomal protein L6-1-like [Gossypium raimondii]>gi	Gossypium raimondii
1030	13	26.98	Cluster-20186.56761	len=405 frame:-3 start:1618 end:404 gi|728830481|gb|KHG09924.1| Intracellular protease 1 [Gossypium arboreum]	Gossypium arboreum
1031	12.99	25.8	Cluster-20186.62156	len=377 frame:2 start:2 end:1132 gi|685358634|ref|XP_009113962.1| PREDICTED: alcohol dehydrogenase class-3-like isoform X1 [Brassica rapa]	Brassica rapa
1032	12.96	17.08	Cluster-20186.12159	len=364 frame:-3 start:1826 end:735 gi|823226416|ref|XP_012446027.1| PREDICTED: GDSL esterase/lipase 1-like [Gossypium raimondii]>gi	Gossypium raimondii
1033	12.93	51.63	Cluster-20186.97396	len=338 frame:-3 start:1266 end:253 gi|823216940|ref|XP_012441150.1| PREDICTED: peroxidase P7-like [Gossypium raimondii]>gi	Gossypium raimondii
1034	12.93	17.56	Cluster-20186.84047	len=485 frame:3 start:183 end:1637 gi|728851283|gb|KHG30726.1| IAA-amino acid hydrolase ILR1-like 4 [Gossypium arboreum]	Gossypium arboreum
1035	12.92	23.56	Cluster-20186.59061	len=383 frame:-1 start:1306 end:158 gi|590686815|ref|XP_007042489.1| Leucine-rich repeat family protein, putative [Theobroma cacao]>gi	Theobroma cacao
1036	12.92	25.67	Cluster-20186.33991	len=449 frame:2 start:2 end:1348 gi|823132295|ref|XP_012461784.1| PREDICTED: fasciclin-like arabinogalactan protein 1 [Gossypium raimondii]>gi	Gossypium raimondii
1037	12.91	13.79	Cluster-20186.72877	len=581 frame:2 start:1037 end:2779 gi|823223828|ref|XP_012444666.1| PREDICTED: protein TIC 55, chloroplastic [Gossypium raimondii]>gi	Gossypium raimondii
1038	12.89	18.72	Cluster-20186.80263	len=455 frame:-1 start:1697 end:333 gi|823193286|ref|XP_012492027.1| PREDICTED: branched-chain-amino-acid aminotransferase 3, chloroplastic-like isoform X2 [Gossypium raimondii]>gi	Gossypium raimondii
1039	12.88	26.24	Cluster-20186.57561	len=405 frame:-2 start:1565 end:351 gi|823227841|ref|XP_012446695.1| PREDICTED: protein LOW PSII ACCUMULATION 3, chloroplastic [Gossypium raimondii]>gi	Gossypium raimondii
1040	12.87	14.68	Cluster-20186.63153	len=512 frame:2 start:89 end:1624 gi|823135666|ref|XP_012467591.1| PREDICTED: probable 26S proteasome non-ATPase regulatory subunit 3 [Gossypium raimondii]>gi	Gossypium raimondii
1041	12.87	16.49	Cluster-20186.46725	len=552 frame:-3 start:1657 end:2 gi|763764756|gb|KJB32010.1| hypothetical protein B456_005G218800 [Gossypium raimondii]	Gossypium raimondii
1042	12.85	37.5	Cluster-20186.68133	len=209 frame:2 start:2 end:628 gi|823147148|ref|XP_012473484.1| PREDICTED: 60S ribosomal protein L18-2-like [Gossypium raimondii]>gi	Gossypium raimondii
1043	12.84	19.04	Cluster-20186.58743	len=416 frame:2 start:53 end:1300 gi|729390132|ref|XP_010551940.1| PREDICTED: mitochondrial phosphate carrier protein 3, mitochondrial-like [Tarenaya hassleriana]	Tarenaya hassleriana
1044	12.83	27.36	Cluster-20186.40302	len=319 frame:-3 start:2619 end:1663 gi|728839893|gb|KHG19336.1| Nuclease S1 [Gossypium arboreum]	Gossypium arboreum
1045	12.79	35.25	Cluster-20186.51472	len=296 frame:3 start:96 end:983 gi|595938484|ref|XP_007215668.1| hypothetical protein PRUPE_ppa008585mg [Prunus persica]>gi	Prunus persica
1046	12.79	18.99	Cluster-20186.56037	len=396 frame:2 start:413 end:1600 gi|590618353|ref|XP_007024022.1| Pyridoxal phosphate (PLP)-dependent transferases superfamily protein isoform 1 [Theobroma cacao]>gi	Theobroma cacao
1047	12.77	28.4	Cluster-20186.49658	len=339 frame:1 start:1 end:1017 gi|590619586|ref|XP_007024339.1| Mitochondrial-processing peptidase subunit alpha isoform 1 [Theobroma cacao]>gi	Theobroma cacao
1048	12.76	13.4	Cluster-20186.56990	len=710 frame:-3 start:2494 end:365 gi|590679199|ref|XP_007040513.1| AMP-dependent synthetase and ligase family protein isoform 1 [Theobroma cacao]>gi	Theobroma cacao
1049	12.76	59.21	Cluster-20186.60646	len=153 frame:2 start:227 end:685 gi|823182974|ref|XP_012488692.1| PREDICTED: monothiol glutaredoxin-S14, chloroplastic [Gossypium raimondii]>gi	Gossypium raimondii
1050	12.76	11.68	Cluster-20186.79172	len=720 frame:2 start:164 end:2323 gi|823140968|ref|XP_012470306.1| PREDICTED: HIPL1 protein [Gossypium raimondii]>gi	Gossypium raimondii
1051	12.75	19.8	Cluster-20186.53190	len=405 frame:-2 start:1905 end:691 gi|823259917|ref|XP_012462674.1| PREDICTED: NAD(P)H-quinone oxidoreductase subunit N, chloroplastic [Gossypium raimondii]>gi	Gossypium raimondii
1052	12.75	39.09	Cluster-20186.20474	len=198 frame:-2 start:867 end:274 gi|823204703|ref|XP_012436561.1| PREDICTED: 14 kDa zinc-binding protein [Gossypium raimondii]>gi	Gossypium raimondii
1053	12.73	21.71	Cluster-20186.65825	len=540 frame:2 start:2 end:1621 gi|728833047|gb|KHG12490.1| 3-oxoacyl-[acyl-carrier-protein] synthase I, chloroplastic [Gossypium arboreum]
1054	12.72	12.46	Cluster-20186.54907	len=691 frame:2 start:2 end:2074 gi|1130684|emb|CAA87084.1| acetohydroxyacid synthase [Gossypium hirsutum]	Gossypium hirsutum
1055	12.71	11.44	Cluster-20186.86377	len=884 frame:1 start:169 end:2820 gi|590643490|ref|XP_007030817.1| Lipoxygenase 1 [Theobroma cacao]>gi	Theobroma cacao
1056	12.71	43.71	Cluster-20186.68365	len=168 frame:-1 start:797 end:294 gi|763816942|gb|KJB83794.1| hypothetical protein B456_013G265000 [Gossypium raimondii]	Gossypium raimondii
1057	12.7	21.88	Cluster-20186.61764	len=330 frame:-1 start:1280 end:291 gi|823130715|ref|XP_012454378.1| PREDICTED: persulfide dioxygenase ETHE1 homolog, mitochondrial isoform X1 [Gossypium raimondii]>gi	Gossypium raimondii
1058	12.65	23.42	Cluster-20186.82359	len=381 frame:3 start:12 end:1154 gi|823242492|ref|XP_012453921.1| PREDICTED: benzoate carboxyl methyltransferase-like [Gossypium raimondii]	Gossypium raimondii
1059	12.62	16.65	Cluster-20186.47538	len=998 frame:3 start:210 end:3203 gi|728813016|gb|KHG01050.1| nuclease domain-containing 1 [Gossypium arboreum]	Gossypium arboreum
1060	12.61	31.84	Cluster-20186.90102	len=224 frame:-1 start:1100 end:429 gi|590655546|ref|XP_007034019.1| Phosphoenolpyruvate carboxylase family protein isoform 2 [Theobroma cacao]>gi	Theobroma cacao
1061	12.6	39.75	Cluster-20186.59346	len=240 frame:-2 start:1150 end:431 gi|590678610|ref|XP_007040351.1| 2-C-methyl-D-erythritol 2,4-cyclodiphosphate synthase [Theobroma cacao]>gi	Theobroma cacao
1062	12.58	9.451	Cluster-20186.57278	len=657 frame:-1 start:3181 end:1211 gi|728813600|gb|KHG01262.1| Phototropin-2 -like protein [Gossypium arboreum]	Gossypium arboreum
1063	12.57	22.83	Cluster-20186.65298	len=474 frame:3 start:441 end:1862 gi|823235549|ref|XP_012450413.1| PREDICTED: ornithine aminotransferase, mitochondrial [Gossypium raimondii]>gi	Gossypium raimondii
1064	12.57	28.66	Cluster-20186.46896	len=329 frame:2 start:2 end:988 gi|823218060|ref|XP_012441680.1| PREDICTED: 1-(5-phosphoribosyl)-5-[(5-phosphoribosylamino)methylideneamino] imidazole-4-carboxamide isomerase, chloroplastic [Gossypium raimondii]>gi
1065	12.55	62.84	Cluster-20186.55417	len=149 frame:2 start:140 end:586 gi|702468994|ref|XP_010030127.1| PREDICTED: ferredoxin-like [Eucalyptus grandis]	Eucalyptus grandis
1066	12.51	8.981	Cluster-20186.73740	len=1081 frame:3 start:216 end:3458 gi|823164953|ref|XP_012482420.1| PREDICTED: exocyst complex component SEC5A-like isoform X1 [Gossypium raimondii]>gi	Gossypium raimondii
1067	12.5	21.7	Cluster-20186.52284	len=365 frame:-2 start:1404 end:310 gi|823254042|ref|XP_012459661.1| PREDICTED: activator of 90 kDa heat shock protein ATPase homolog [Gossypium raimondii]>gi	Gossypium raimondii
1068	12.5	18.06	Cluster-20186.55898	len=372 frame:-3 start:1379 end:264 gi|823178843|ref|XP_012487278.1| PREDICTED: 1-aminocyclopropane-1-carboxylate oxidase homolog 1-like [Gossypium raimondii]>gi	Gossypium raimondii
1069	12.48	29.61	Cluster-20186.61046	len=700 frame:-3 start:2465 end:366 gi|567907645|ref|XP_006446136.1| hypothetical protein CICLE_v10014382mg [Citrus clementina]>gi	Citrus clementina
1070	12.48	21.93	Cluster-20186.62472	len=384 frame:-1 start:1440 end:289 gi|823148981|ref|XP_012474369.1| PREDICTED: 3-hydroxyisobutyryl-CoA hydrolase 1-like isoform X1 [Gossypium raimondii]>gi	Gossypium raimondii
1071	12.48	29.29	Cluster-20186.55259	len=141 frame:-2 start:1399 end:977 gi|823216746|ref|XP_012441066.1| PREDICTED: photosystem II 10 kDa polypeptide, chloroplastic [Gossypium raimondii]>gi	Gossypium raimondii
1072	12.47	17.74	Cluster-20186.64484	len=452 frame:3 start:198 end:1553 gi|823123382|ref|XP_012475369.1| PREDICTED: UDP-glucose iridoid glucosyltransferase-like [Gossypium raimondii]>gi	Gossypium raimondii
1073	12.46	37.45	Cluster-20186.53167	len=236 frame:2 start:2 end:709 gi|823163732|ref|XP_012481807.1| PREDICTED: uncharacterized protein LOC105796604 [Gossypium raimondii]	Gossypium raimondii
1074	12.45	18.07	Cluster-20186.67246	len=333 frame:-2 start:1240 end:242 gi|728841672|gb|KHG21115.1| hypothetical protein F383_27774 [Gossypium arboreum]	Gossypium arboreum
1075	12.44	18.57	Cluster-20186.13420	len=448 frame:-2 start:1644 end:301 gi|590714369|ref|XP_007049895.1| Uncharacterized protein isoform 1 [Theobroma cacao]>gi	Theobroma cacao
1076	12.43	22.32	Cluster-20186.63661	len=440 frame:-3 start:1681 end:362 gi|590666813|ref|XP_007037066.1| D-cysteine desulfhydrase isoform 1 [Theobroma cacao]>gi	Theobroma cacao
1077	12.43	25.72	Cluster-20186.45462	len=277 frame:-1 start:1202 end:372 gi|823247041|ref|XP_012456194.1| PREDICTED: haloacid dehalogenase-like hydrolase domain-containing protein At2g33255 [Gossypium raimondii]>gi	Gossypium raimondii
1078	12.41	8.518	Cluster-20186.45474	len=905 frame:2 start:2 end:2716 gi|590587378|ref|XP_007015948.1| MORN repeat-containing protein isoform 1 [Theobroma cacao]>gi	Theobroma cacao
1079	12.38	26.06	Cluster-20186.63793	len=565 frame:-1 start:2044 end:350 gi|823132657|ref|XP_012463552.1| PREDICTED: succinate-semialdehyde dehydrogenase, mitochondrial [Gossypium raimondii]>gi	Gossypium raimondii
1080	12.36	9.98	Cluster-20186.59745	len=1013 frame:-3 start:3360 end:322 gi|823157092|ref|XP_012478451.1| PREDICTED: pumilio homolog 5 [Gossypium raimondii]>gi	Gossypium raimondii
1081	12.35	5.637	Cluster-20186.49018	len=1296 frame:-1 start:4492 end:605 gi|702468561|ref|XP_010030020.1| PREDICTED: splicing factor 3B subunit 1 [Eucalyptus grandis]>gi	Eucalyptus grandis
1082	12.35	12.52	Cluster-20186.76809	len=664 frame:-3 start:3854 end:1863 gi|823182691|ref|XP_012488596.1| PREDICTED: pentatricopeptide repeat-containing protein At3g49240 [Gossypium raimondii]>gi	Gossypium raimondii
1083	12.33	14.29	Cluster-20186.66004	len=519 frame:-2 start:1936 end:380 gi|823247435|ref|XP_012456389.1| PREDICTED: cytochrome P450 71A1-like [Gossypium raimondii]>gi	Gossypium raimondii
1084	12.32	18.6	Cluster-20186.58123	len=700 frame:-3 start:2362 end:263 gi|728838168|gb|KHG17611.1| Uridine-cytidine kinase C [Gossypium arboreum]	Gossypium arboreum
1085	12.32	11.23	Cluster-20186.64177	len=856 frame:2 start:2 end:2569 gi|590685339|ref|XP_007042074.1| Vacuolar proton ATPase A3 isoform 1 [Theobroma cacao]>gi	Theobroma cacao
1086	12.29	34.7	Cluster-20186.51548	len=269 frame:-3 start:1203 end:397 gi|728828218|gb|KHG07661.1| hypothetical protein F383_15630 [Gossypium arboreum]	Gossypium arboreum
1087	12.28	35.82	Cluster-20186.48447	len=202 frame:3 start:3 end:608 gi|763804030|gb|KJB70968.1| hypothetical protein B456_011G099300 [Gossypium raimondii]	Gossypium raimondii
1088	12.27	35.66	Cluster-20186.39762	len=143 frame:-1 start:429 end:1 gi|823129822|ref|XP_012450481.1| PREDICTED: uncharacterized protein At4g06744-like [Gossypium raimondii]>gi	Gossypium raimondii
1089	12.25	19.35	Cluster-20186.72438	len=373 frame:3 start:228 end:1346 gi|823254577|ref|XP_012459930.1| PREDICTED: hsp70 nucleotide exchange factor fes1 [Gossypium raimondii]>gi	Gossypium raimondii
1090	12.25	32.16	Cluster-20186.45873	len=228 frame:3 start:78 end:761 gi|728809824|gb|KHF99285.1| Zeaxanthin epoxidase, chloroplastic [Gossypium arboreum]	Gossypium arboreum
1091	12.25	33.87	Cluster-20186.95541	len=314 frame:1 start:1 end:942 gi|728832687|gb|KHG12130.1| Pyrroline-5-carboxylate reductase [Gossypium arboreum]	Gossypium arboreum
1092	12.23	7.322	Cluster-20186.54564	len=957 frame:3 start:108 end:2978 gi|728832693|gb|KHG12136.1| hypothetical protein F383_07635 [Gossypium arboreum]	Gossypium arboreum
1093	12.22	23.35	Cluster-20186.61714	len=365 frame:1 start:208 end:1302 gi|728843103|gb|KHG22546.1| NADP-dependent alkenal double bond reductase P2 -like protein [Gossypium arboreum]	Gossypium arboreum
1094	12.22	30.45	Cluster-20186.65037	len=336 frame:2 start:53 end:1060 gi|823263902|ref|XP_012464707.1| PREDICTED: uncharacterized protein LOC105783671 [Gossypium raimondii]>gi	Gossypium raimondii
1095	12.18	15.7	Cluster-20186.59238	len=466 frame:-3 start:1866 end:469 gi|823143133|ref|XP_012471367.1| PREDICTED: inner membrane protein PPF-1, chloroplastic isoform X1 [Gossypium raimondii]>gi	Gossypium raimondii
1096	12.16	40.65	Cluster-20186.84915	len=557 frame:2 start:50 end:1720 gi|823167116|ref|XP_012483506.1| PREDICTED: probable mitochondrial-processing peptidase subunit beta isoform X1 [Gossypium raimondii]>gi	Gossypium raimondii
1097	12.16	26.33	Cluster-20186.72833	len=472 frame:-1 start:1728 end:313 gi|590720328|ref|XP_007051302.1| Pectin lyase-like superfamily protein isoform 1 [Theobroma cacao]>gi	Theobroma cacao
1098	12.16	19.69	Cluster-20186.63675	len=326 frame:-2 start:1666 end:689 gi|728850885|gb|KHG30328.1| Ubiquitin carboxyl-terminal hydrolase isozyme L5 [Gossypium arboreum]	Gossypium arboreum
1099	12.16	40.07	Cluster-20186.55625	len=293 frame:1 start:100 end:978 gi|823227621|ref|XP_012446610.1| PREDICTED: uncharacterized protein LOC105770101 [Gossypium raimondii]>gi	Gossypium raimondii
1100	12.15	8.675	Cluster-20186.77167	len=1050 frame:1 start:130 end:3279 gi|763766265|gb|KJB33480.1| hypothetical protein B456_006G012900 [Gossypium raimondii]	Gossypium raimondii
1101	12.15	10.4	Cluster-20186.73490	len=1088 frame:-1 start:3916 end:653 gi|590639002|ref|XP_007029549.1| Exportin 1A isoform 1 [Theobroma cacao]>gi	Theobroma cacao
1102	12.14	21.28	Cluster-20186.53760	len=485 frame:2 start:2 end:1456 gi|802621477|ref|XP_012076008.1| PREDICTED: cysteine desulfurase 1, chloroplastic isoform X1 [Jatropha curcas]	Jatropha curcas
1103	12.14	16.91	Cluster-20186.59344	len=415 frame:-2 start:1470 end:226 gi|763775600|gb|KJB42723.1| hypothetical protein B456_007G165300 [Gossypium raimondii]	Gossypium raimondii
1104	12.13	11.03	Cluster-20186.55451	len=826 frame:-2 start:2832 end:355 gi|823176704|ref|XP_012486537.1| PREDICTED: ATP-dependent zinc metalloprotease FTSH 11, chloroplastic/mitochondrial-like [Gossypium raimondii]>gi	Gossypium raimondii
1105	12.12	20.27	Cluster-20186.54735	len=302 frame:-1 start:1588 end:683 gi|283488485|gb|ADB24764.1| UDP-L-rhamnose synthase [Gossypium hirsutum]	Gossypium hirsutum
1106	12.12	8.044	Cluster-20186.53859	len=1008 frame:2 start:1685 end:4708 gi|823235113|ref|XP_012450192.1| PREDICTED: receptor-like protein 12 isoform X1 [Gossypium raimondii]	Gossypium raimondii
1107	12.1	38.38	Cluster-20186.50923	len=186 frame:-2 start:2059 end:1502 gi|590590462|ref|XP_007016741.1| Ribosomal protein L11 family protein [Theobroma cacao]>gi	Theobroma cacao
1108	12.07	13.2	Cluster-20186.90372	len=622 frame:3 start:240 end:2105 gi|728819759|gb|KHG03386.1| Cytosolic purine 5'-nucleotidase [Gossypium arboreum]	Gossypium arboreum
1109	12.06	33.67	Cluster-20186.61129	len=298 frame:-3 start:1123 end:230 gi|823242215|ref|XP_012453802.1| PREDICTED: alpha-soluble NSF attachment protein-like [Gossypium raimondii]>gi	Gossypium raimondii
1110	12.06	21.84	Cluster-20186.71845	len=404 frame:2 start:2 end:1213 gi|823158938|ref|XP_012479303.1| PREDICTED: GDSL esterase/lipase At3g26430-like [Gossypium raimondii]>gi	Gossypium raimondii
1111	12.06	16.37	Cluster-20186.46608	len=612 frame:-3 start:2239 end:404 gi|823157315|ref|XP_012478553.1| PREDICTED: putative 3,4-dihydroxy-2-butanone kinase [Gossypium raimondii]>gi	Gossypium raimondii
1112	12.05	47.86	Cluster-20186.25315	len=235 frame:3 start:3 end:707 gi|823221820|ref|XP_012443607.1| PREDICTED: probable NAD(P)H dehydrogenase (quinone) FQR1-like 1 [Gossypium raimondii]>gi	Gossypium raimondii
1113	12.04	31.38	Cluster-20186.3653	len=377 frame:-1 start:1286 end:156 gi|728849222|gb|KHG28665.1| hypothetical protein F383_15485 [Gossypium arboreum]	Gossypium arboreum
1114	12.03	50	Cluster-20186.47900	len=155 frame:-3 start:791 end:327 gi|728809477|gb|KHF99043.1| Glycine-rich RNA-binding 2, mitochondrial -like protein [Gossypium arboreum]	Gossypium arboreum
1115	12.03	20.61	Cluster-20186.13826	len=360 frame:1 start:82 end:1161 gi|19698448|gb|AAL93152.1|AF485266_1 gaiacol peroxidase [Gossypium hirsutum]	Gossypium hirsutum
1116	12.03	40.24	Cluster-20186.57490	len=247 frame:-1 start:1035 end:295 gi|728807901|gb|KHF97893.1| Heme-binding 2 [Gossypium arboreum]	Gossypium arboreum
1117	12.02	38.46	Cluster-20186.57973	len=209 frame:2 start:65 end:691 gi|590711285|ref|XP_007049063.1| 60S ribosomal protein L13 [Theobroma cacao]>gi	Theobroma cacao
1118	12.02	26.58	Cluster-20186.45496	len=238 frame:3 start:150 end:863 gi|823243047|ref|XP_012454186.1| PREDICTED: vesicle-associated membrane protein 721-like [Gossypium raimondii]>gi	Gossypium raimondii
1119	12.02	28.52	Cluster-20186.63312	len=306 frame:-3 start:1218 end:301 gi|823131063|ref|XP_012456213.1| PREDICTED: ER membrane protein complex subunit 10 [Gossypium raimondii]>gi	Gossypium raimondii
1120	12.01	25.42	Cluster-20186.42202	len=418 frame:-3 start:1463 end:210 gi|590590079|ref|XP_007016632.1| Polyketide synthase, enoylreductase family protein isoform 1 [Theobroma cacao]>gi	Theobroma cacao
1121	12.01	11.16	Cluster-20186.51168	len=754 frame:1 start:151 end:2412 gi|823233638|ref|XP_012449456.1| PREDICTED: acetyl-coenzyme A synthetase, chloroplastic/glyoxysomal-like [Gossypium raimondii]>gi	Gossypium raimondii
1122	12.01	28.57	Cluster-20186.68045	len=274 frame:-3 start:1055 end:234 gi|823192887|ref|XP_012491901.1| PREDICTED: haloacid dehalogenase-like hydrolase domain-containing protein 3 [Gossypium raimondii]>gi	Gossypium raimondii
1123	12	11.17	Cluster-20186.82918	len=610 frame:2 start:53 end:1882 gi|823238184|ref|XP_012451739.1| PREDICTED: peptide-N4-(N-acetyl-beta-glucosaminyl)asparagine amidase A [Gossypium raimondii]>gi	Gossypium raimondii
1124	12	53.33	Cluster-20186.50895	len=151 frame:1 start:184 end:636 gi|728846099|gb|KHG25542.1| Cytochrome b5 [Gossypium arboreum]	Gossypium arboreum
1125	11.99	30.23	Cluster-20186.44665	len=355 frame:3 start:249 end:1313 gi|823178170|ref|XP_012487044.1| PREDICTED: probable hydroxyacylglutathione hydrolase 2, chloroplast [Gossypium raimondii]>gi	Gossypium raimondii
1126	11.98	25.13	Cluster-20186.52317	len=383 frame:-3 start:1454 end:306 gi|823167602|ref|XP_012483715.1| PREDICTED: V-type proton ATPase subunit d2 [Gossypium raimondii]>gi	Gossypium raimondii
1127	11.97	11.57	Cluster-20186.73800	len=563 frame:2 start:98 end:1786 gi|728849015|gb|KHG28458.1| Nucleolar 56 [Gossypium arboreum]	Gossypium arboreum
1128	11.95	45.05	Cluster-20186.53731	len=183 frame:1 start:43 end:591 gi|802665682|ref|XP_012081114.1| PREDICTED: 40S ribosomal protein S11-like [Jatropha curcas]>gi	Jatropha curcas
1129	11.95	48.07	Cluster-20186.46018	len=182 frame:2 start:2 end:547 gi|747059828|ref|XP_011076314.1| PREDICTED: 40S ribosomal protein S20-2 [Sesamum indicum]	Sesamum indicum
1130	11.94	15.35	Cluster-20186.53642	len=405 frame:1 start:73 end:1287 gi|763758309|gb|KJB25640.1| hypothetical protein B456_004G201800 [Gossypium raimondii]	Gossypium raimondii
1131	11.92	22.44	Cluster-20186.56853	len=460 frame:-2 start:2574 end:1195 gi|728850373|gb|KHG29816.1| Dual specificity protein kinase splA [Gossypium arboreum]	Gossypium arboreum
1132	11.91	17.18	Cluster-20186.56024	len=548 frame:-2 start:2981 end:1338 gi|823141676|ref|XP_012470661.1| PREDICTED: NADPH-dependent thioredoxin reductase 3 [Gossypium raimondii]>gi	Gossypium raimondii
1133	11.9	31.11	Cluster-20186.70351	len=361 frame:2 start:365 end:1447 gi|502139392|ref|XP_004503750.1| PREDICTED: bifunctional UDP-glucose 4-epimerase and UDP-xylose 4-epimerase 1 [Cicer arietinum]	Cicer arietinum
1134	11.88	26.75	Cluster-20186.97264	len=330 frame:2 start:89 end:1078 gi|823266339|ref|XP_012465870.1| PREDICTED: peroxidase 3-like [Gossypium raimondii]>gi	Gossypium raimondii
1135	11.88	48.34	Cluster-20186.64270	len=152 frame:2 start:53 end:508 gi|823160744|ref|XP_012480222.1| PREDICTED: 40S ribosomal protein S16 [Gossypium raimondii]>gi	Gossypium raimondii
1136	11.87	17.43	Cluster-20186.48596	len=414 frame:3 start:210 end:1451 gi|823264988|ref|XP_012465234.1| PREDICTED: uncharacterized protein LOC105784026 [Gossypium raimondii]>gi	Gossypium raimondii
1137	11.86	25.53	Cluster-20186.54511	len=283 frame:3 start:3 end:851 gi|823255259|ref|XP_012460282.1| PREDICTED: tropinone reductase homolog At5g06060-like [Gossypium raimondii]>gi	Gossypium raimondii
1138	11.81	11.52	Cluster-20186.72443	len=904 frame:2 start:218 end:2929 gi|731398863|ref|XP_010653407.1| PREDICTED: importin subunit beta-1 [Vitis vinifera]>gi	Vitis vinifera
1139	11.8	10.11	Cluster-20186.60318	len=1000 frame:-2 start:3332 end:333 gi|590708781|ref|XP_007048374.1| Eukaryotic translation initiation factor 3 subunit A isoform 1 [Theobroma cacao]>gi	Theobroma cacao
1140	11.8	26.5	Cluster-20186.95099	len=484 frame:3 start:603 end:2054 gi|728819580|gb|KHG03245.1| Serine carboxypeptidase 1 [Gossypium arboreum]	Gossypium arboreum
1141	11.8	23.04	Cluster-20186.54894	len=409 frame:-3 start:1488 end:262 gi|728835980|gb|KHG15423.1| putative cadmium-transporting ATPase [Gossypium arboreum]	Gossypium arboreum
1142	11.8	35.75	Cluster-20186.60184	len=180 frame:3 start:48 end:587 gi|823245381|ref|XP_012455353.1| PREDICTED: 60S ribosomal protein L18a-like [Gossypium raimondii]>gi	Gossypium raimondii
1143	11.79	32.96	Cluster-20186.49042	len=180 frame:3 start:216 end:755 gi|823160085|ref|XP_012479883.1| PREDICTED: ferredoxin-thioredoxin reductase, variable chain [Gossypium raimondii]>gi	Gossypium raimondii
1144	11.77	84.8	Cluster-20186.61400	len=126 frame:2 start:2 end:379 gi|769810321|ref|XP_006845496.2| PREDICTED: EG45-like domain containing protein [Amborella trichopoda]	Amborella trichopoda
1145	11.76	21.25	Cluster-20186.43766	len=514 frame:-2 start:1805 end:264 gi|823252879|ref|XP_012459054.1| PREDICTED: glucan endo-1,3-beta-glucosidase 6-like [Gossypium raimondii]>gi	Gossypium raimondii
1146	11.73	15.24	Cluster-20186.59490	len=421 frame:1 start:1 end:1263 gi|823130599|ref|XP_012453826.1| PREDICTED: mediator-associated protein 1-like isoform X1 [Gossypium raimondii]>gi	Gossypium raimondii
1147	11.71	26.91	Cluster-20186.40367	len=302 frame:-3 start:1131 end:226 gi|823256006|ref|XP_012460662.1| PREDICTED: probable inactive shikimate kinase like 1, chloroplastic isoform X2 [Gossypium raimondii]>gi	Gossypium raimondii
1148	11.7	15.44	Cluster-20186.44800	len=545 frame:2 start:179 end:1813 gi|823140823|ref|XP_012470235.1| PREDICTED: ferrochelatase-2, chloroplastic-like [Gossypium raimondii]	Gossypium raimondii
1149	11.69	28.12	Cluster-20186.65913	len=378 frame:-2 start:1332 end:199 gi|823265829|ref|XP_012465636.1| PREDICTED: DNA-damage-repair/toleration protein DRT100-like [Gossypium raimondii]>gi	Gossypium raimondii
1150	11.68	14.89	Cluster-20186.84377	len=518 frame:-2 start:1910 end:357 gi|728844761|gb|KHG24204.1| DEAD-box ATP-dependent RNA helicase 20 -like protein [Gossypium arboreum]	Gossypium arboreum
1151	11.68	14.73	Cluster-20186.12623	len=544 frame:3 start:3 end:1634 gi|823240828|ref|XP_012453021.1| PREDICTED: reticuline oxidase-like protein [Gossypium raimondii]>gi	Gossypium raimondii
1152	11.67	19.06	Cluster-20186.58205	len=384 frame:-1 start:1480 end:329 gi|728819969|gb|KHG03504.1| hypothetical protein F383_27679 [Gossypium arboreum]	Gossypium arboreum
1153	11.67	29.65	Cluster-20186.18252	len=200 frame:3 start:3 end:602 gi|316996006|dbj|BAD83452.2| hypothetical protein (mitochondrion) [Nicotiana tabacum]	Nicotiana tabacum
1154	11.66	17.13	Cluster-20186.14259	len=544 frame:1 start:1 end:1632 gi|823214850|ref|XP_012440185.1| PREDICTED: cannabidiolic acid synthase-like 2 [Gossypium raimondii]	Gossypium raimondii
1155	11.65	30.92	Cluster-20186.67527	len=305 frame:-3 start:1591 end:677 gi|728833649|gb|KHG13092.1| ATP-dependent Clp protease proteolytic subunit 5, chloroplastic -like protein [Gossypium arboreum]	Gossypium arboreum
1156	11.63	8.832	Cluster-20186.58030	len=703 frame:-3 start:2350 end:242 gi|823132144|ref|XP_012461309.1| PREDICTED: fimbrin-1 [Gossypium raimondii]>gi	Gossypium raimondii
1157	11.6	84.62	Cluster-20186.54137	len=105 frame:2 start:2 end:316 gi|823128962|ref|XP_012445465.1| PREDICTED: glyceraldehyde-3-phosphate dehydrogenase 2, cytosolic-like [Gossypium raimondii]>gi	Gossypium raimondii
1158	11.6	13.71	Cluster-20186.65888	len=548 frame:-3 start:2167 end:524 gi|728810068|gb|KHF99428.1| Serine carboxypeptidase-like 51 [Gossypium arboreum]	Gossypium arboreum
1159	11.59	19.01	Cluster-20186.54660	len=506 frame:-2 start:1877 end:360 gi|823123239|ref|XP_012474721.1| PREDICTED: NADH dehydrogenase [ubiquinone] flavoprotein 1, mitochondrial [Gossypium raimondii]>gi
1160	11.59	27.41	Cluster-20186.45954	len=260 frame:-2 start:1267 end:488 gi|728827300|gb|KHG07123.1| putative ycf54 [Gossypium arboreum]	Gossypium arboreum
1161	11.58	27.83	Cluster-20186.38416	len=346 frame:-3 start:1170 end:133 gi|590723822|ref|XP_007052292.1| Pentatricopeptide repeat superfamily protein isoform 1 [Theobroma cacao]>gi	Theobroma cacao
1162	11.56	39.69	Cluster-20186.79845	len=195 frame:3 start:180 end:764 gi|823150310|ref|XP_012474982.1| PREDICTED: GTP-binding protein SAR1A-like [Gossypium raimondii]>gi	Gossypium raimondii
1163	11.54	13.68	Cluster-20186.40687	len=593 frame:-1 start:2090 end:312 gi|255571524|ref|XP_002526709.1| asparagine synthetase, putative [Ricinus communis]>gi	Ricinus communis
1164	11.53	18.13	Cluster-20186.47474	len=375 frame:-2 start:1127 end:3 gi|763806084|gb|KJB73022.1| hypothetical protein B456_011G209900 [Gossypium raimondii]	Gossypium raimondii
1165	11.49	36.39	Cluster-20186.56508	len=295 frame:-3 start:1566 end:682 gi|823262434|ref|XP_012463967.1| PREDICTED: xanthoxin dehydrogenase [Gossypium raimondii]>gi	Gossypium raimondii
1166	11.48	11.4	Cluster-20186.63647	len=764 frame:-3 start:4105 end:1814 gi|823258683|ref|XP_012462036.1| PREDICTED: probable acyl-activating enzyme 18, peroxisomal isoform X1 [Gossypium raimondii]>gi	Gossypium raimondii
1167	11.46	8.546	Cluster-20186.73616	len=785 frame:-3 start:2527 end:173 gi|823134065|ref|XP_012466866.1| PREDICTED: probable galactinol--sucrose galactosyltransferase 2 [Gossypium raimondii]>gi	Gossypium raimondii
1168	11.46	19.57	Cluster-20186.62548	len=369 frame:3 start:3 end:1109 gi|823129028|ref|XP_012445824.1| PREDICTED: uncharacterized protein LOC105769614 isoform X1 [Gossypium raimondii]>gi	Gossypium raimondii
1169	11.44	13.99	Cluster-20186.76144	len=687 frame:3 start:3 end:2063 gi|823136065|ref|XP_012467785.1| PREDICTED: aspartate--tRNA ligase, mitochondrial [Gossypium raimondii]>gi	Gossypium raimondii
1170	11.43	7.965	Cluster-20186.49052	len=1156 frame:2 start:2 end:3469 gi|571778073|gb|AHF46710.1| argonaute 1 [Hibiscus cannabinus]	Hibiscus cannabinus
1171	11.43	25.61	Cluster-20186.46226	len=329 frame:2 start:23 end:1009 gi|763774561|gb|KJB41684.1| hypothetical protein B456_007G114900 [Gossypium raimondii]	Gossypium raimondii
1172	11.4	44.37	Cluster-20186.76062	len=152 frame:1 start:46 end:501 gi|823220542|ref|XP_012442971.1| PREDICTED: photosystem I reaction center subunit VI, chloroplastic-like [Gossypium raimondii]>gi	Gossypium raimondii
1173	11.36	17.16	Cluster-20186.37329	len=374 frame:1 start:262 end:1383 gi|590668747|ref|XP_007037580.1| PLC-like phosphodiesterases superfamily protein isoform 1 [Theobroma cacao]>gi	Theobroma cacao
1174	11.35	19.54	Cluster-20186.21764	len=349 frame:-2 start:1363 end:317 gi|823217945|ref|XP_012441621.1| PREDICTED: alpha/beta hydrolase domain-containing protein 11 isoform X1 [Gossypium raimondii]	Gossypium raimondii
1175	11.33	30.27	Cluster-20186.50528	len=186 frame:-3 start:811 end:254 gi|823247086|ref|XP_012456216.1| PREDICTED: 60S ribosomal protein L23a [Gossypium raimondii]>gi	Gossypium raimondii
1176	11.33	30.1	Cluster-20186.73221	len=413 frame:2 start:65 end:1303 gi|728834271|gb|KHG13714.1| Phosphoribosylformylglycinamidine cyclo-ligase, chloroplastic -like protein [Gossypium arboreum]	Gossypium arboreum
1177	11.32	44.69	Cluster-13475.0	len=180 frame:1 start:1 end:540 gi|565355612|ref|XP_006344679.1| PREDICTED: 26S protease regulatory subunit 6A homolog [Solanum tuberosum]	Solanum tuberosum
1178	11.32	17.43	Cluster-20186.25566	len=523 frame:-1 start:2161 end:593 gi|823124636|ref|XP_012480992.1| PREDICTED: protein ASPARTIC PROTEASE IN GUARD CELL 2-like [Gossypium raimondii]>gi	Gossypium raimondii
1179	11.32	15.16	Cluster-20186.64818	len=509 frame:-1 start:1854 end:328 gi|728843031|gb|KHG22474.1| hypothetical protein F383_01382 [Gossypium arboreum]	Gossypium arboreum
1180	11.31	24.39	Cluster-20186.19317	len=288 frame:-1 start:1109 end:246 gi|697126348|ref|XP_009617208.1| PREDICTED: hypersensitive-induced response protein 1-like [Nicotiana tomentosiformis]>gi	Nicotiana tomentosiformis
1181	11.31	40.59	Cluster-20186.59322	len=373 frame:-1 start:1579 end:461 gi|823260527|ref|XP_012462986.1| PREDICTED: thiol protease aleurain-like [Gossypium raimondii]>gi	Gossypium raimondii
1182	11.31	22.28	Cluster-20186.83438	len=360 frame:1 start:1 end:1080 gi|728811822|gb|KHG00471.1| Eukaryotic translation initiation factor 3 subunit H -like protein [Gossypium arboreum]	Gossypium arboreum
1183	11.3	26.38	Cluster-20186.76490	len=346 frame:-1 start:1505 end:468 gi|823224098|ref|XP_012444811.1| PREDICTED: probable protein phosphatase 2C 26 isoform X2 [Gossypium raimondii]>gi	Gossypium raimondii
1184	11.3	26.88	Cluster-20186.73467	len=280 frame:-2 start:1036 end:197 gi|763788659|gb|KJB55655.1| hypothetical protein B456_009G087400 [Gossypium raimondii]	Gossypium raimondii
1185	11.29	48.16	Cluster-20186.50226	len=246 frame:2 start:2 end:739 gi|743780315|ref|XP_011026645.1| PREDICTED: UDP-glucuronic acid decarboxylase 6-like [Populus euphratica]>gi	Populus euphratica
1186	11.29	19.3	Cluster-20186.63905	len=400 frame:3 start:117 end:1316 gi|728826083|gb|KHG06555.1| Gamma-glutamyl hydrolase -like protein [Gossypium arboreum]	Gossypium arboreum
1187	11.29	10.06	Cluster-20186.86874	len=697 frame:-3 start:2717 end:627 gi|728818003|gb|KHG02653.1| COBRA-like protein 7 [Gossypium arboreum]	Gossypium arboreum
1188	11.28	20.94	Cluster-20186.54212	len=383 frame:1 start:1 end:1149 gi|823190063|ref|XP_012491024.1| PREDICTED: fasciclin-like arabinogalactan protein 2 [Gossypium raimondii]>gi	Gossypium raimondii
1189	11.28	17.71	Cluster-20186.66027	len=402 frame:-1 start:1482 end:277 gi|590606401|ref|XP_007020726.1| Pyrimidine b [Theobroma cacao]>gi	Theobroma cacao
1190	11.28	27.85	Cluster-20186.43008	len=378 frame:-1 start:1460 end:327 gi|763798197|gb|KJB65152.1| hypothetical protein B456_010G084100 [Gossypium raimondii]	Gossypium raimondii
1191	11.27	15.09	Cluster-20186.20507	len=571 frame:3 start:21 end:1733 gi|823188067|ref|XP_012490390.1| PREDICTED: pectinesterase-like [Gossypium raimondii]>gi	Gossypium raimondii
1192	11.27	8.033	Cluster-20186.26585	len=972 frame:1 start:199 end:3114 gi|823262931|ref|XP_012464224.1| PREDICTED: non-lysosomal glucosylceramidase isoform X1 [Gossypium raimondii]>gi	Gossypium raimondii
1193	11.26	22.84	Cluster-20186.37197	len=430 frame:1 start:49 end:1338 gi|590565238|ref|XP_007009893.1| P-loop containing nucleoside triphosphate hydrolases superfamily protein [Theobroma cacao]>gi	Theobroma cacao
1194	11.25	42.33	Cluster-20186.64686	len=190 frame:-3 start:843 end:274 gi|728821512|gb|KHG04372.1| SODCC.2: Superoxide dismutase [Cu-Zn] 2 [Gossypium arboreum]	Cu-Zn
1195	11.23	15.57	Cluster-20186.57239	len=669 frame:-1 start:2383 end:377 gi|823158158|ref|XP_012478955.1| PREDICTED: putative receptor-like protein kinase At4g00960 isoform X1 [Gossypium raimondii]>gi	Gossypium raimondii
1196	11.23	16.97	Cluster-20186.86049	len=443 frame:-2 start:1557 end:229 gi|590720560|ref|XP_007051363.1| Purple acid phosphatase 29 isoform 1 [Theobroma cacao]>gi	Theobroma cacao
1197	11.22	18.25	Cluster-20186.56561	len=516 frame:3 start:45 end:1592 gi|823237794|ref|XP_012451543.1| PREDICTED: aldehyde dehydrogenase family 2 member C4 [Gossypium raimondii]>gi	Gossypium raimondii
1198	11.2	14.64	Cluster-20186.45782	len=971 frame:2 start:140 end:3052 gi|823236641|ref|XP_012450973.1| PREDICTED: chaperone protein ClpB4, mitochondrial isoform X1 [Gossypium raimondii]>gi	Gossypium raimondii
1199	11.19	25.37	Cluster-20186.69766	len=269 frame:3 start:33 end:839 gi|821325027|ref|NP_001295737.1| stem-specific protein TSJT1-like [Jatropha curcas]>gi	Jatropha curcas
1200	11.18	51.9	Cluster-20186.56162	len=211 frame:-2 start:1182 end:550 gi|590722227|ref|XP_007051837.1| Ripening-related protein 1 [Theobroma cacao]>gi	Theobroma cacao
1201	11.16	6.609	Cluster-20186.54833	len=1045 frame:2 start:389 end:3523 gi|641821109|gb|KDO40875.1| hypothetical protein CISIN_1g001036mg [Citrus sinensis]	Citrus sinensis
1202	11.16	22.51	Cluster-20186.58389	len=343 frame:-3 start:1746 end:718 gi|763786849|gb|KJB53845.1| hypothetical protein B456_009G008600 [Gossypium raimondii]	Gossypium raimondii
1203	11.16	31.44	Cluster-20186.60742	len=195 frame:1 start:136 end:720 gi|590623493|ref|XP_007025337.1| Ribosomal protein large subunit 16A [Theobroma cacao]>gi	Theobroma cacao
1204	11.15	12.5	Cluster-20186.84527	len=529 frame:-3 start:2176 end:590 gi|823120410|ref|XP_012481402.1| PREDICTED: protein trichome birefringence-like 16 isoform X2 [Gossypium raimondii]>gi	Gossypium raimondii
1205	11.13	25.19	Cluster-20186.74659	len=386 frame:1 start:1996 end:3153 gi|296088722|emb|CBI38172.3| unnamed protein product [Vitis vinifera]	Vitis vinifera
1206	11.13	31.78	Cluster-20186.36644	len=237 frame:2 start:68 end:778 gi|823179824|ref|XP_012487620.1| PREDICTED: nucleoside diphosphate kinase 2, chloroplastic [Gossypium raimondii]>gi	Gossypium raimondii
1207	11.13	16.15	Cluster-20186.54995	len=422 frame:3 start:147 end:1412 gi|763799535|gb|KJB66490.1| hypothetical protein B456_010G141500 [Gossypium raimondii]	Gossypium raimondii
1208	11.12	30.79	Cluster-20186.53201	len=329 frame:1 start:10 end:996 gi|224103819|ref|XP_002313206.1| L-galactose dehydrogenase family protein [Populus trichocarpa]>gi	Populus trichocarpa
1209	11.11	8.824	Cluster-20186.57649	len=545 frame:1 start:31 end:1665 gi|823224934|ref|XP_012445252.1| PREDICTED: eukaryotic translation initiation factor 3 subunit L-like [Gossypium raimondii]>gi	Gossypium raimondii
1210	11.1	34.98	Cluster-20186.75523	len=284 frame:-1 start:1522 end:671 gi|728844725|gb|KHG24168.1| Aspartate aminotransferase, cytoplasmic [Gossypium arboreum]	Gossypium arboreum
1211	11.09	21.66	Cluster-20186.48167	len=338 frame:3 start:297 end:1310 gi|719983930|ref|XP_010250910.1| PREDICTED: very-long-chain 3-oxoacyl-CoA reductase 1 [Nelumbo nucifera]	Nelumbo nucifera
1212	11.05	36.82	Cluster-20186.53669	len=278 frame:-2 start:1570 end:737 gi|728846877|gb|KHG26320.1| Ferritin-3, chloroplastic [Gossypium arboreum]	Gossypium arboreum
1213	11.05	44.37	Cluster-20186.58371	len=152 frame:3 start:3 end:458 gi|590642711|ref|XP_007030594.1| NAD(P)-linked oxidoreductase superfamily protein [Theobroma cacao]>gi	Theobroma cacao
1214	11.05	7.486	Cluster-20186.73243	len=896 frame:1 start:1501 end:4188 gi|297837511|ref|XP_002886637.1| clathrin binding protein [Arabidopsis lyrata subsp. lyrata]>gi	Arabidopsis lyrata subsp. lyrata
1215	11.03	17.1	Cluster-20186.51885	len=545 frame:3 start:21 end:1655 gi|802583745|ref|XP_012070116.1| PREDICTED: phospho-2-dehydro-3-deoxyheptonate aldolase 2, chloroplastic-like [Jatropha curcas]>gi	Jatropha curcas
1216	11.03	8.767	Cluster-20186.78476	len=1039 frame:-1 start:4616 end:1500 gi|823216758|ref|XP_012441073.1| PREDICTED: conserved oligomeric Golgi complex subunit 1-like [Gossypium raimondii]	Gossypium raimondii
1217	11.01	34.65	Cluster-15864.1	len=532 frame:1 start:61 end:1656 gi|255070295|ref|XP_002507229.1| H+-or Na+-translocating f-type, v-type and A-type ATPase superfamily [Micromonas sp. RCC299]>gi	Micromonas sp. RCC299
1218	11	50.83	Cluster-20186.54712	len=121 frame:3 start:18 end:380 gi|308799807|ref|XP_003074685.1| Histone H4 (ISS) [Ostreococcus tauri]	Ostreococcus tauri
1219	10.97	14.66	Cluster-20186.55048	len=458 frame:-1 start:1588 end:215 gi|823205473|ref|XP_012436798.1| PREDICTED: 3-dehydroquinate synthase, chloroplastic-like [Gossypium raimondii]>gi	Gossypium raimondii
1220	10.96	19.01	Cluster-20186.75319	len=385 frame:-2 start:1378 end:224 gi|823223474|ref|XP_012444480.1| PREDICTED: tyrosine--tRNA ligase, cytoplasmic [Gossypium raimondii]>gi	Gossypium raimondii
1221	10.95	13.95	Cluster-20186.49676	len=510 frame:-2 start:1869 end:340 gi|590620043|ref|XP_007024437.1| Ubiquitin-specific protease 6 [Theobroma cacao]>gi	Theobroma cacao
1222	10.95	16.42	Cluster-20186.59144	len=470 frame:1 start:175 end:1584 gi|823144112|ref|XP_012471877.1| PREDICTED: hydroxymethylglutaryl-CoA synthase-like [Gossypium raimondii]>gi	Gossypium raimondii
1223	10.95	20.97	Cluster-20186.96885	len=330 frame:3 start:3 end:992 gi|823135535|ref|XP_012467527.1| PREDICTED: uncharacterized protein LOC105785879 [Gossypium raimondii]>gi	Gossypium raimondii
1224	10.95	17.82	Cluster-20186.55913	len=276 frame:1 start:19 end:846 gi|763804235|gb|KJB71173.1| hypothetical protein B456_011G126300 [Gossypium raimondii]	Gossypium raimondii
1225	10.94	23.77	Cluster-20186.84182	len=510 frame:-1 start:2144 end:615 gi|802786627|ref|XP_012091717.1| PREDICTED: pyruvate kinase, cytosolic isozyme [Jatropha curcas]>gi	Jatropha curcas
1226	10.94	30.88	Cluster-20186.78644	len=273 frame:2 start:143 end:961 gi|590706069|ref|XP_007047619.1| Uncharacterized protein isoform 1 [Theobroma cacao]>gi	Theobroma cacao
1227	10.93	11.71	Cluster-20186.50682	len=838 frame:2 start:287 end:2800 gi|823143245|ref|XP_012471422.1| PREDICTED: receptor-like protein kinase HERK 1 [Gossypium raimondii]>gi	Gossypium raimondii
1228	10.9	31.9	Cluster-20186.48151	len=164 frame:-2 start:807 end:316 gi|823151117|ref|XP_012475387.1| PREDICTED: 20 kDa chaperonin, chloroplastic [Gossypium raimondii]>gi	Gossypium raimondii
1229	10.89	40.34	Cluster-20186.54877	len=234 frame:2 start:344 end:1045 gi|823158633|ref|XP_012479148.1| PREDICTED: REF/SRPP-like protein At1g67360 [Gossypium raimondii]>gi	Gossypium raimondii
1230	10.87	20.69	Cluster-20186.66991	len=436 frame:-2 start:1620 end:313 gi|728845362|gb|KHG24805.1| dna damage-inducible 1 [Gossypium arboreum]	Gossypium arboreum
1231	10.86	27.78	Cluster-20186.57697	len=217 frame:-2 start:1226 end:576 gi|763767114|gb|KJB34329.1| hypothetical protein B456_006G060200 [Gossypium raimondii]	Gossypium raimondii
1232	10.85	11.28	Cluster-20186.65042	len=879 frame:2 start:2 end:2638 gi|763751153|gb|KJB18541.1| hypothetical protein B456_003G058700 [Gossypium raimondii]	Gossypium raimondii
1233	10.85	28.34	Cluster-20186.58395	len=247 frame:-1 start:743 end:3 gi|728830581|gb|KHG10024.1| DAZ-associated 1 [Gossypium arboreum]	Gossypium arboreum
1234	10.85	49.75	Cluster-20186.64964	len=204 frame:1 start:73 end:684 gi|763800885|gb|KJB67840.1| hypothetical protein B456_010G214300 [Gossypium raimondii]	Gossypium raimondii
1235	10.85	36	Cluster-20186.56331	len=276 frame:-3 start:1106 end:279 gi|823135501|ref|XP_012467512.1| PREDICTED: proteasome subunit beta type-5 [Gossypium raimondii]>gi	Gossypium raimondii
1236	10.84	11.17	Cluster-20186.69745	len=574 frame:-1 start:3866 end:2145 gi|590686035|ref|XP_007042262.1| Thiamin biosynthesis protein isoform 1 [Theobroma cacao]>gi	Theobroma cacao
1237	10.84	19.02	Cluster-20186.55614	len=390 frame:-3 start:1595 end:426 gi|823129016|ref|XP_012445759.1| PREDICTED: sulfite oxidase-like isoform X3 [Gossypium raimondii]>gi	Gossypium raimondii
1238	10.83	33.66	Cluster-20186.59818	len=203 frame:3 start:543 end:1151 gi|823209745|ref|XP_012438042.1| PREDICTED: 21 kDa protein [Gossypium raimondii]>gi	Gossypium raimondii
1239	10.82	15.5	Cluster-20186.21852	len=556 frame:-3 start:1969 end:302 gi|823143999|ref|XP_012471816.1| PREDICTED: GMP synthase [glutamine-hydrolyzing]-like [Gossypium raimondii]>gi
1240	10.81	29.2	Cluster-20186.68783	len=275 frame:3 start:72 end:896 gi|255555313|ref|XP_002518693.1| conserved hypothetical protein [Ricinus communis]>gi	Ricinus communis
1241	10.79	20.68	Cluster-20186.8319	len=354 frame:2 start:2 end:1063 gi|823244579|ref|XP_012454954.1| PREDICTED: reticuline oxidase-like protein [Gossypium raimondii]>gi	Gossypium raimondii
1242	10.79	34.74	Cluster-20186.55648	len=191 frame:-2 start:964 end:392 gi|823263519|ref|XP_012464523.1| PREDICTED: uncharacterized protein LOC105783545 [Gossypium raimondii]>gi	Gossypium raimondii
1243	10.76	9.731	Cluster-20186.40762	len=782 frame:-2 start:2540 end:195 gi|823189918|ref|XP_012490991.1| PREDICTED: subtilisin-like protease SBT5.3 [Gossypium raimondii]>gi	Gossypium raimondii
1244	10.75	14.16	Cluster-20186.20410	len=347 frame:-3 start:1303 end:263 gi|823242429|ref|XP_012453895.1| PREDICTED: uncharacterized protein LOC105775958 [Gossypium raimondii]>gi	Gossypium raimondii
1245	10.73	18.14	Cluster-20186.86171	len=431 frame:-3 start:3161 end:1869 gi|590705002|ref|XP_007047314.1| PLC-like phosphodiesterases superfamily protein isoform 1 [Theobroma cacao]>gi	Theobroma cacao
1246	10.72	29.73	Cluster-20186.67259	len=223 frame:-2 start:1103 end:435 gi|590676631|ref|XP_007039791.1| Ribosomal protein L23/L15e family protein isoform 1 [Theobroma cacao]>gi	Theobroma cacao
1247	10.71	34.55	Cluster-20186.102488	len=276 frame:2 start:2 end:829 gi|377774276|gb|AFB75324.1| leucine-rich repeat receptor-like protein [Malus domestica]	Malus domestica
1248	10.71	39.04	Cluster-20186.10347	len=229 frame:-3 start:835 end:149 gi|731372285|ref|XP_010666300.1| PREDICTED: thiol protease aleurain-like [Beta vulgaris subsp. vulgaris]>gi	Beta vulgaris subsp. vulgaris
1249	10.7	13.52	Cluster-20186.64528	len=800 frame:3 start:198 end:2597 gi|823126699|ref|XP_012490256.1| PREDICTED: heat shock protein 90-1 [Gossypium raimondii]>gi	Gossypium raimondii
1250	10.67	38.61	Cluster-20186.86096	len=159 frame:-1 start:780 end:304 gi|823151080|ref|XP_012475368.1| PREDICTED: nucleoside diphosphate kinase B [Gossypium raimondii]>gi	Gossypium raimondii
1251	10.66	55.58	Cluster-20186.50876	len=503 frame:1 start:163 end:1671 gi|823226189|ref|XP_012445910.1| PREDICTED: protein disulfide-isomerase-like [Gossypium raimondii]>gi	Gossypium raimondii
1252	10.65	6.061	Cluster-20186.55969	len=958 frame:2 start:17 end:2890 gi|823184968|ref|XP_012489373.1| PREDICTED: probable glucan 1,3-alpha-glucosidase [Gossypium raimondii]>gi	Gossypium raimondii
1253	10.65	9.524	Cluster-20186.30398	len=631 frame:3 start:3 end:1895 gi|823156520|ref|XP_012478180.1| PREDICTED: dolichyl-diphosphooligosaccharide--protein glycosyltransferase subunit 1A-like [Gossypium raimondii]>gi	Gossypium raimondii
1254	10.65	42.25	Cluster-20186.83405	len=188 frame:1 start:94 end:657 gi|728825222|gb|KHG06154.1| Major allergen Pru ar 1 [Gossypium arboreum]	Gossypium arboreum
1255	10.64	32.18	Cluster-20186.54872	len=203 frame:-3 start:1215 end:607 gi|763779793|gb|KJB46864.1| hypothetical protein B456_008G061400 [Gossypium raimondii]	Gossypium raimondii
1256	10.63	18.53	Cluster-20186.54826	len=260 frame:-3 start:1035 end:256 gi|728837197|gb|KHG16640.1| High molecular mass early light-inducible HV58, chloroplastic [Gossypium arboreum]	Gossypium arboreum
1257	10.61	22.15	Cluster-20186.47147	len=307 frame:-2 start:922 end:2 gi|728826023|gb|KHG06528.1| Heme oxygenase 1, chloroplastic -like protein [Gossypium arboreum]	Gossypium arboreum
1258	10.6	32.26	Cluster-20186.35642	len=249 frame:-1 start:936 end:190 gi|255577143|ref|XP_002529455.1| proline synthetase associated protein, putative [Ricinus communis]>gi	Ricinus communis
1259	10.59	27.73	Cluster-20186.81652	len=257 frame:1 start:1 end:771 gi|728813851|gb|KHG01352.1| putative ycf37 [Gossypium arboreum]	Gossypium arboreum
1260	10.58	11.22	Cluster-20186.77637	len=598 frame:1 start:28 end:1821 gi|823247526|ref|XP_012456429.1| PREDICTED: cysteine--tRNA ligase, cytoplasmic isoform X1 [Gossypium raimondii]>gi	Gossypium raimondii
1261	10.58	17.54	Cluster-20186.55861	len=457 frame:-2 start:2562 end:1192 gi|590638995|ref|XP_007029547.1| UDP-glucosyl transferase 78D2, putative isoform 1 [Theobroma cacao]>gi	Theobroma cacao
1262	10.57	37.69	Cluster-20186.75333	len=321 frame:-1 start:964 end:2 gi|590594287|ref|XP_007017809.1| Tubulin beta-1 chain [Theobroma cacao]>gi	Theobroma cacao
1263	10.56	13.71	Cluster-20186.45058	len=621 frame:3 start:18 end:1880 gi|590621367|ref|XP_007024770.1| Pectin methylesterase 3 isoform 1 [Theobroma cacao]>gi	Theobroma cacao
1264	10.56	22.26	Cluster-20186.58501	len=266 frame:2 start:53 end:850 gi|823160937|ref|XP_012480324.1| PREDICTED: NADH dehydrogenase [ubiquinone] iron-sulfur protein 8-B, mitochondrial-like [Gossypium raimondii]>gi
1265	10.56	20.67	Cluster-20186.44076	len=388 frame:-3 start:1474 end:311 gi|728811509|gb|KHG00224.1| SAL1 phosphatase -like protein [Gossypium arboreum]	Gossypium arboreum
1266	10.56	14.54	Cluster-20186.77479	len=448 frame:1 start:112 end:1455 gi|823258904|ref|XP_012462152.1| PREDICTED: cell division protein FtsZ homolog 1, chloroplastic-like [Gossypium raimondii]>gi	Gossypium raimondii
1267	10.55	24.72	Cluster-20186.67117	len=361 frame:1 start:49 end:1131 gi|566198370|ref|XP_002318842.2| hypothetical protein POPTR_0012s13780g [Populus trichocarpa]>gi	Populus trichocarpa
1268	10.54	21.56	Cluster-17231.3	len=451 frame:1 start:1 end:1353 gi|823228991|ref|XP_012447240.1| PREDICTED: protein ASPARTIC PROTEASE IN GUARD CELL 2-like [Gossypium raimondii]>gi	Gossypium raimondii
1269	10.54	38.93	Cluster-20186.59343	len=244 frame:-1 start:732 end:1 gi|728836976|gb|KHG16419.1| Pyrophosphate--fructose 6-phosphate 1-phosphotransferase subunit beta [Gossypium arboreum]	Gossypium arboreum
1270	10.53	17.69	Cluster-20186.47997	len=442 frame:1 start:22 end:1347 gi|823237619|ref|XP_012451452.1| PREDICTED: acetyl-CoA acetyltransferase, cytosolic 1 isoform X1 [Gossypium raimondii]>gi	Gossypium raimondii
1271	10.52	17.29	Cluster-20186.49612	len=296 frame:-3 start:1397 end:510 gi|823207469|ref|XP_012437356.1| PREDICTED: golgin subfamily A member 6-like protein 2 [Gossypium raimondii]>gi	Gossypium raimondii
1272	10.51	19.61	Cluster-20186.44510	len=409 frame:-3 start:1475 end:249 gi|802536527|ref|XP_012074163.1| PREDICTED: uncharacterized protein At2g17340-like isoform X1 [Jatropha curcas]>gi	Jatropha curcas
1273	10.51	28.27	Cluster-20186.57485	len=238 frame:-2 start:2068 end:1355 gi|823265558|ref|XP_012465506.1| PREDICTED: photosynthetic NDH subunit of lumenal location 2, chloroplastic [Gossypium raimondii]>gi	Gossypium raimondii
1274	10.5	15.61	Cluster-20186.58432	len=571 frame:-1 start:1910 end:198 gi|298204937|emb|CBI34244.3| unnamed protein product [Vitis vinifera]	Vitis vinifera
1275	10.5	19.78	Cluster-20186.51785	len=274 frame:-1 start:2083 end:1262 gi|590674564|ref|XP_007039204.1| Plastid-specific 30S ribosomal protein 1 [Theobroma cacao]>gi	Theobroma cacao
1276	10.5	15.65	Cluster-20186.66899	len=295 frame:2 start:113 end:997 gi|823172231|ref|XP_012485064.1| PREDICTED: histone deacetylase HDT1-like isoform X2 [Gossypium raimondii]	Gossypium raimondii
1277	10.48	10.65	Cluster-20186.63338	len=480 frame:2 start:95 end:1534 gi|359807371|ref|NP_001241126.1| uncharacterized protein LOC100798372 [Glycine max]>gi	Glycine max
1278	10.47	10.23	Cluster-20186.77122	len=519 frame:1 start:106 end:1662 gi|568845485|ref|XP_006476603.1| PREDICTED: probable serine/threonine-protein kinase At5g41260-like isoform X1 [Citrus sinensis]>gi	Citrus sinensis
1279	10.47	17.09	Cluster-20186.54783	len=358 frame:-1 start:1418 end:345 gi|728835744|gb|KHG15187.1| PGR5-like protein 1B, chloroplastic [Gossypium arboreum]	Gossypium arboreum
1280	10.46	7.117	Cluster-8218.0	len=816 frame:-3 start:2962 end:515 gi|823193402|ref|XP_012492057.1| PREDICTED: probable beta-D-xylosidase 6 [Gossypium raimondii]>gi	Gossypium raimondii
1281	10.46	32.64	Cluster-20186.31593	len=289 frame:-1 start:1243 end:377 gi|823217629|ref|XP_012441472.1| PREDICTED: 3-deoxy-manno-octulosonate cytidylyltransferase, mitochondrial [Gossypium raimondii]>gi	Gossypium raimondii
1282	10.44	27.03	Cluster-20186.39850	len=223 frame:-1 start:905 end:237 gi|823128039|ref|XP_012441395.1| PREDICTED: vesicle transport v-SNARE 13-like [Gossypium raimondii]>gi	Gossypium raimondii
1283	10.44	18.42	Cluster-20186.60151	len=418 frame:2 start:77 end:1330 gi|823243705|ref|XP_012454506.1| PREDICTED: polyadenylate-binding protein RBP45B isoform X1 [Gossypium raimondii]>gi	Gossypium raimondii
1284	10.43	5.892	Cluster-20186.54600	len=1240 frame:1 start:442 end:4161 gi|590715792|ref|XP_007050290.1| Structural maintenance of chromosome 1 protein, putative isoform 2 [Theobroma cacao]>gi	Theobroma cacao
1285	10.43	27.89	Cluster-20186.54310	len=295 frame:1 start:154 end:1038 gi|823140229|ref|XP_012469972.1| PREDICTED: uncharacterized protein LOC105787912 isoform X2 [Gossypium raimondii]>gi	Gossypium raimondii
1286	10.42	8.185	Cluster-20186.73997	len=844 frame:-2 start:2726 end:195 gi|590662894|ref|XP_007036056.1| Plastid transcriptionally active 2 isoform 3 [Theobroma cacao]>gi	Theobroma cacao
1287	10.4	19.49	Cluster-20186.54441	len=278 frame:-3 start:1383 end:550 gi|823148779|ref|XP_012474273.1| PREDICTED: tetraspanin-8-like [Gossypium raimondii]>gi	Gossypium raimondii
1288	10.39	32.18	Cluster-20186.70529	len=203 frame:3 start:120 end:728 gi|823246787|ref|XP_012456069.1| PREDICTED: photosynthetic NDH subunit of subcomplex B 3, chloroplastic isoform X1 [Gossypium raimondii]>gi	Gossypium raimondii
1289	10.38	11.59	Cluster-20186.68571	len=631 frame:3 start:237 end:2129 gi|802716869|ref|XP_012085156.1| PREDICTED: sterol 3-beta-glucosyltransferase UGT80A2 isoform X1 [Jatropha curcas]>gi	Jatropha curcas
1290	10.38	28.51	Cluster-16472.0	len=249 frame:-1 start:747 end:1 gi|823165488|ref|XP_012482656.1| PREDICTED: aspartic proteinase nepenthesin-1-like [Gossypium raimondii]>gi	Gossypium raimondii
1291	10.37	6.591	Cluster-20186.54072	len=1063 frame:3 start:552 end:3740 gi|823247190|ref|XP_012456267.1| PREDICTED: probable sucrose-phosphate synthase 3 [Gossypium raimondii]>gi	Gossypium raimondii
1292	10.35	26.55	Cluster-20186.88674	len=291 frame:1 start:1 end:873 gi|590686871|ref|XP_007042505.1| Cyclase family protein isoform 1 [Theobroma cacao]>gi	Theobroma cacao
1293	10.33	20	Cluster-20186.61528	len=661 frame:-1 start:2389 end:407 gi|823224857|ref|XP_012445210.1| PREDICTED: polyadenylate-binding protein 2-like [Gossypium raimondii]>gi	Gossypium raimondii
1294	10.32	20.76	Cluster-20186.51379	len=473 frame:3 start:195 end:1613 gi|823215624|ref|XP_012440558.1| PREDICTED: UDP-glycosyltransferase 91C1-like [Gossypium raimondii]	Gossypium raimondii
1295	10.31	43.61	Cluster-20186.84647	len=134 frame:2 start:2 end:403 gi|74273314|gb|ABA01325.1| VDRG6 [Gossypium hirsutum]>gi	Gossypium hirsutum
1296	10.31	8.844	Cluster-20186.29682	len=736 frame:2 start:533 end:2740 gi|823238774|ref|XP_012452041.1| PREDICTED: probable inactive receptor kinase At2g26730 [Gossypium raimondii]>gi	Gossypium raimondii
1297	10.31	14.87	Cluster-20186.54242	len=270 frame:2 start:2 end:811 gi|823214062|ref|XP_012439779.1| PREDICTED: nucleoside diphosphate kinase 3-like [Gossypium raimondii]>gi	Gossypium raimondii
1298	10.29	26.3	Cluster-20186.58010	len=963 frame:-3 start:3285 end:397 gi|823141817|ref|XP_012470725.1| PREDICTED: ATPase 11, plasma membrane-type [Gossypium raimondii]>gi	Gossypium raimondii
1299	10.29	5.852	Cluster-20186.40921	len=958 frame:-2 start:3165 end:292 gi|823224743|ref|XP_012445149.1| PREDICTED: protein WEAK CHLOROPLAST MOVEMENT UNDER BLUE LIGHT 1 [Gossypium raimondii]>gi	Gossypium raimondii
1300	10.28	12.2	Cluster-20186.31330	len=714 frame:3 start:183 end:2324 gi|823194089|ref|XP_012492239.1| PREDICTED: uncharacterized protein LOC105804263 isoform X1 [Gossypium raimondii]>gi	Gossypium raimondii
1301	10.28	16.5	Cluster-20186.38572	len=303 frame:-1 start:910 end:2 gi|763770728|gb|KJB37943.1| hypothetical protein B456_006G227800 [Gossypium raimondii]	Gossypium raimondii
1302	10.28	15.37	Cluster-20186.55181	len=398 frame:-2 start:1492 end:299 gi|823127029|ref|XP_012492254.1| PREDICTED: cytochrome b561 and DOMON domain-containing protein At3g25290-like [Gossypium raimondii]>gi	Gossypium raimondii
1303	10.27	11.15	Cluster-20186.52368	len=566 frame:-1 start:2066 end:369 gi|823123087|ref|XP_012473959.1| PREDICTED: galacturonosyltransferase 8 isoform X1 [Gossypium raimondii]>gi	Gossypium raimondii
1304	10.27	29.73	Cluster-20186.85353	len=186 frame:-1 start:931 end:374 gi|728841220|gb|KHG20663.1| Uncharacterized protein F383_05442 [Gossypium arboreum]	Gossypium arboreum
1305	10.25	33.47	Cluster-20186.34613	len=476 frame:2 start:32 end:1459 gi|823176236|ref|XP_012486378.1| PREDICTED: dihydropyrimidine dehydrogenase (NADP(+)), chloroplastic [Gossypium raimondii]>gi	Gossypium raimondii
1306	10.25	64.97	Cluster-20186.105786	len=158 frame:2 start:2 end:475 gi|823165488|ref|XP_012482656.1| PREDICTED: aspartic proteinase nepenthesin-1-like [Gossypium raimondii]>gi	Gossypium raimondii
1307	10.25	24.48	Cluster-20186.30450	len=291 frame:3 start:66 end:938 gi|823222863|ref|XP_012444157.1| PREDICTED: uncharacterized protein At1g32220, chloroplastic [Gossypium raimondii]>gi	Gossypium raimondii
1308	10.22	21.87	Cluster-20186.83649	len=376 frame:-3 start:2092 end:965 gi|823128386|ref|XP_012442554.1| PREDICTED: protein SLOW GREEN 1, chloroplastic-like [Gossypium raimondii]>gi	Gossypium raimondii
1309	10.22	22.63	Cluster-20186.36655	len=381 frame:1 start:76 end:1218 gi|728841703|gb|KHG21146.1| Far upstream element-binding 2 [Gossypium arboreum]	Gossypium arboreum
1310	10.21	41.76	Cluster-20186.60182	len=183 frame:3 start:162 end:710 gi|747080533|ref|XP_011087519.1| PREDICTED: ADP-ribosylation factor 1 isoform X1 [Sesamum indicum]>gi	Sesamum indicum
1311	10.19	16.25	Cluster-20186.54308	len=444 frame:2 start:299 end:1630 gi|590633224|ref|XP_007028058.1| Sucrose-phosphatase 1 isoform 1 [Theobroma cacao]>gi	Theobroma cacao
1312	10.19	43.13	Cluster-20186.55327	len=161 frame:-2 start:1003 end:521 gi|728830705|gb|KHG10148.1| 50S ribosomal L31, chloroplastic -like protein [Gossypium arboreum]	Gossypium arboreum
1313	10.18	14.2	Cluster-20186.35869	len=508 frame:-2 start:1804 end:281 gi|590623589|ref|XP_007025363.1| Xylem bark cysteine peptidase 3 isoform 1 [Theobroma cacao]>gi	Theobroma cacao
1314	10.18	19.92	Cluster-20186.63891	len=247 frame:-1 start:979 end:239 gi|823203747|ref|XP_012436250.1| PREDICTED: ras-related protein Rab7 [Gossypium raimondii]>gi	Gossypium raimondii
1315	10.18	16.79	Cluster-20186.55218	len=412 frame:3 start:3 end:1238 gi|823136439|ref|XP_012467981.1| PREDICTED: magnesium-protoporphyrin IX monomethyl ester [oxidative] cyclase, chloroplastic [Gossypium raimondii]>gi
1316	10.17	9.286	Cluster-20186.67555	len=840 frame:-1 start:2520 end:1 gi|823186038|ref|XP_012489728.1| PREDICTED: CCR4-NOT transcription complex subunit 1-like isoform X2 [Gossypium raimondii]	Gossypium raimondii
1317	10.17	7.029	Cluster-20186.44195	len=1068 frame:3 start:237 end:3440 gi|823253413|ref|XP_012459329.1| PREDICTED: exocyst complex component SEC8-like [Gossypium raimondii]>gi	Gossypium raimondii
1318	10.17	15.92	Cluster-20186.57926	len=359 frame:-2 start:3210 end:2134 gi|590674605|ref|XP_007039215.1| Caffeic acid 3-O-methyltransferase 1 [Theobroma cacao]>gi	Theobroma cacao
1319	10.16	27.08	Cluster-20186.54446	len=337 frame:-3 start:1418 end:408 gi|728840006|gb|KHG19449.1| PsbP domain-containing 4, chloroplastic -like protein [Gossypium arboreum]	Gossypium arboreum
1320	10.16	24.72	Cluster-20186.44190	len=357 frame:-3 start:1555 end:485 gi|823168362|ref|XP_012483934.1| PREDICTED: cytochrome c1-2, heme protein, mitochondrial isoform X1 [Gossypium raimondii]	Gossypium raimondii
1321	10.15	15.83	Cluster-20186.13865	len=557 frame:2 start:32 end:1702 gi|590698949|ref|XP_007045820.1| Dihydropterin pyrophosphokinase / Dihydropteroate synthase [Theobroma cacao]>gi	Theobroma cacao
1322	10.14	24.39	Cluster-20186.85390	len=329 frame:-1 start:1351 end:365 gi|728814754|gb|KHG01623.1| Uncharacterized protein F383_21801 [Gossypium arboreum]	Gossypium arboreum
1323	10.14	6.411	Cluster-20186.50567	len=1202 frame:2 start:86 end:3691 gi|823150324|ref|XP_012474989.1| PREDICTED: nodal modulator 1 [Gossypium raimondii]>gi	Gossypium raimondii
1324	10.14	39.43	Cluster-20186.57543	len=176 frame:-1 start:3468 end:2941 gi|823127054|ref|XP_012492357.1| PREDICTED: peptidyl-prolyl cis-trans isomerase FKBP15-1 [Gossypium raimondii]>gi	Gossypium raimondii
1325	10.13	51.89	Cluster-20186.43197	len=107 frame:-1 start:593 end:273 gi|823182730|ref|XP_012488609.1| PREDICTED: protein yippee-like At4g27740 [Gossypium raimondii]>gi	Gossypium raimondii
1326	10.12	20.32	Cluster-20186.48254	len=316 frame:1 start:133 end:1080 gi|823192030|ref|XP_012491641.1| PREDICTED: putative glucose-6-phosphate 1-epimerase [Gossypium raimondii]>gi	Gossypium raimondii
1327	10.11	13.14	Cluster-20186.63560	len=587 frame:-3 start:1987 end:227 gi|763761068|gb|KJB28322.1| hypothetical protein B456_005G043500 [Gossypium raimondii]	Gossypium raimondii
1328	10.11	29.41	Cluster-20186.55082	len=205 frame:-2 start:2229 end:1615 gi|470141788|ref|XP_004306610.1| PREDICTED: protein CURVATURE THYLAKOID 1B, chloroplastic [Fragaria vesca subsp. vesca]	Fragaria vesca subsp. vesca
1329	10.11	27.9	Cluster-20186.58460	len=320 frame:2 start:53 end:1012 gi|823260211|ref|XP_012462827.1| PREDICTED: uncharacterized protein LOC105782558 isoform X1 [Gossypium raimondii]>gi	Gossypium raimondii
1330	10.1	28.16	Cluster-20186.86229	len=246 frame:-1 start:986 end:249 gi|763787608|gb|KJB54604.1| hypothetical protein B456_009G041100, partial [Gossypium raimondii]	Gossypium raimondii
1331	10.1	12.79	Cluster-20186.65863	len=594 frame:1 start:1 end:1782 gi|685356334|ref|XP_009113077.1| PREDICTED: leucine-rich repeat extensin-like protein 2 isoform X1 [Brassica rapa]	Brassica rapa
1332	10.1	29.86	Cluster-20186.87387	len=279 frame:2 start:3074 end:3910 gi|429465284|gb|AFZ85273.1| cytochrome c oxidase subunit 2 (mitochondrion) [Gossypium hirsutum]>gi	Gossypium hirsutum
1333	10.09	46.93	Cluster-20186.48720	len=229 frame:1 start:1 end:687 gi|590587995|ref|XP_007016102.1| Cyclophilin 5 [Theobroma cacao]>gi	Theobroma cacao
1334	10.08	8.48	Cluster-20186.60559	len=968 frame:-3 start:3275 end:372 gi|823227633|ref|XP_012446614.1| PREDICTED: probable leucine-rich repeat receptor-like protein kinase At5g49770 isoform X1 [Gossypium raimondii]>gi	Gossypium raimondii
1335	10.08	15.88	Cluster-20186.11792	len=423 frame:3 start:219 end:1487 gi|802642650|ref|XP_012079243.1| PREDICTED: PI-PLC X domain-containing protein At5g67130-like isoform X2 [Jatropha curcas]	Jatropha curcas
1336	10.07	7.74	Cluster-20186.56179	len=815 frame:-2 start:4408 end:1964 gi|823151190|ref|XP_012475423.1| PREDICTED: alpha-N-acetylglucosaminidase [Gossypium raimondii]>gi	Gossypium raimondii
1337	10.07	28.11	Cluster-20186.53185	len=186 frame:1 start:64 end:621 gi|823254856|ref|XP_012460078.1| PREDICTED: thioredoxin X, chloroplastic [Gossypium raimondii]>gi	Gossypium raimondii
1338	10.07	22.05	Cluster-20186.52866	len=323 frame:-1 start:1360 end:392 gi|590688322|ref|XP_007042914.1| EXORDIUM like 2 [Theobroma cacao]>gi	Theobroma cacao
1339	10.07	20.51	Cluster-20186.78647	len=274 frame:3 start:144 end:965 gi|590698312|ref|XP_007045682.1| Uncharacterized protein TCM_011381 [Theobroma cacao]>gi	Theobroma cacao
1340	10.06	8.515	Cluster-20186.19388	len=917 frame:-2 start:2987 end:237 gi|590668615|ref|XP_007037544.1| Heat shock protein 101 [Theobroma cacao]>gi	Theobroma cacao
1341	10.06	13.32	Cluster-20186.58674	len=579 frame:-1 start:2008 end:272 gi|823252300|ref|XP_012458774.1| PREDICTED: uncharacterized aarF domain-containing protein kinase At5g05200, chloroplastic [Gossypium raimondii]>gi	Gossypium raimondii
1342	10.06	40.12	Cluster-20186.60168	len=168 frame:1 start:187 end:690 gi|211906464|gb|ACJ11725.1| dimethylmenaquinone methyltransferase [Gossypium hirsutum]>gi	Gossypium hirsutum
1343	10.05	40.84	Cluster-20186.55870	len=547 frame:2 start:110 end:1750 gi|720089222|ref|XP_010244692.1| PREDICTED: serine hydroxymethyltransferase, mitochondrial-like [Nelumbo nucifera]	Nelumbo nucifera
1344	10.05	40.64	Cluster-20186.68709	len=188 frame:3 start:120 end:683 gi|823262329|ref|XP_012463912.1| PREDICTED: protein BOLA4, chloroplastic/mitochondrial isoform X1 [Gossypium raimondii]>gi	Gossypium raimondii
1345	10.04	54.83	Cluster-20186.44501	len=291 frame:2 start:2 end:874 gi|728837743|gb|KHG17186.1| 20 kDa chaperonin, chloroplastic -like protein [Gossypium arboreum]	Gossypium arboreum
1346	10.04	32.79	Cluster-20186.88979	len=370 frame:-3 start:1388 end:279 gi|366984550|gb|AEX09184.1| glycolate oxidase [Gossypium hirsutum]	Gossypium hirsutum
1347	10.04	17.59	Cluster-20186.67513	len=382 frame:2 start:71 end:1216 gi|823134702|ref|XP_012467151.1| PREDICTED: protein SLOW GREEN 1, chloroplastic [Gossypium raimondii]>gi	Gossypium raimondii
1348	10.04	15.08	Cluster-20186.63479	len=432 frame:1 start:1 end:1296 gi|823161200|ref|XP_012480465.1| PREDICTED: 26S proteasome non-ATPase regulatory subunit 4 homolog [Gossypium raimondii]>gi	Gossypium raimondii
1349	10.03	15	Cluster-20186.80697	len=520 frame:-3 start:1565 end:6 gi|823135539|ref|XP_012467528.1| PREDICTED: putative amidase C869.01 [Gossypium raimondii]>gi	Gossypium raimondii
1350	10.03	10.45	Cluster-20186.67756	len=652 frame:1 start:64 end:2019 gi|823262166|ref|XP_012463825.1| PREDICTED: leukotriene A-4 hydrolase homolog [Gossypium raimondii]>gi	Gossypium raimondii
1351	10.03	23.48	Cluster-20186.74008	len=248 frame:2 start:95 end:838 gi|728831578|gb|KHG11021.1| hypothetical protein F383_11509 [Gossypium arboreum]	Gossypium arboreum
1352	10.02	27.69	Cluster-20186.62335	len=373 frame:3 start:3 end:1121 gi|823150646|ref|XP_012475145.1| PREDICTED: ATPase GET3 [Gossypium raimondii]>gi	Gossypium raimondii
1353	10.02	13.97	Cluster-20186.68353	len=452 frame:1 start:1 end:1356 gi|823160925|ref|XP_012480317.1| PREDICTED: glucan endo-1,3-beta-glucosidase 7 [Gossypium raimondii]>gi	Gossypium raimondii
1354	10.02	34.32	Cluster-20186.71873	len=237 frame:-1 start:1072 end:362 gi|823189295|ref|XP_012490786.1| PREDICTED: monothiol glutaredoxin-S10-like [Gossypium raimondii]>gi	Gossypium raimondii
1355	10.01	34.23	Cluster-20186.82207	len=261 frame:-1 start:965 end:183 gi|823157377|ref|XP_012478583.1| PREDICTED: heme-binding protein 2-like [Gossypium raimondii]>gi	Gossypium raimondii
1356	10.01	79.27	Cluster-20186.74409	len=83 frame:2 start:2 end:250 gi|590609907|ref|XP_007021667.1| Lactate/malate dehydrogenase family protein [Theobroma cacao]>gi	Theobroma cacao
1357	10.01	32.11	Cluster-20186.59082	len=191 frame:-3 start:829 end:257 gi|728828909|gb|KHG08352.1| Lipoxygenase domain-containing 1 [Gossypium arboreum]	Gossypium arboreum
1358	10	34.49	Cluster-20186.61537	len=433 frame:2 start:281 end:1579 gi|823262645|ref|XP_012464073.1| PREDICTED: isocitrate dehydrogenase [NADP]-like [Gossypium raimondii]>gi	NADP
1359	10	19.29	Cluster-20186.35289	len=281 frame:1 start:25 end:867 gi|823243795|ref|XP_012454553.1| PREDICTED: peptide deformylase 1B, chloroplastic/mitochondrial isoform X1 [Gossypium raimondii]>gi	Gossypium raimondii
1360	10	16.81	Cluster-20186.44104	len=465 frame:3 start:288 end:1682 gi|590567406|ref|XP_007010508.1| FASCICLIN-like arabinogalactan protein 16 precursor isoform 1 [Theobroma cacao]>gi	Theobroma cacao
1361	10	21.66	Cluster-20186.55692	len=278 frame:2 start:68 end:901 gi|590637724|ref|XP_007029195.1| Uncharacterized protein isoform 1 [Theobroma cacao]>gi	Theobroma cacao
1362	9.99	18.67	Cluster-20186.57012	len=333 frame:1 start:214 end:1212 gi|823227299|ref|XP_012446479.1| PREDICTED: enoyl-CoA hydratase 2, peroxisomal isoform X1 [Gossypium raimondii]>gi	Gossypium raimondii
1363	9.98	14.93	Cluster-20186.60700	len=490 frame:3 start:39 end:1508 gi|823172460|ref|XP_012485133.1| PREDICTED: ruvB-like protein 1 isoform X1 [Gossypium raimondii]>gi	Gossypium raimondii
1364	9.96	13.6	Cluster-20186.64114	len=501 frame:-2 start:1775 end:273 gi|823227469|ref|XP_012446545.1| PREDICTED: IAA-amino acid hydrolase ILR1-like 4 [Gossypium raimondii]>gi	Gossypium raimondii
1365	9.92	17.42	Cluster-20186.59503	len=420 frame:-2 start:1685 end:426 gi|802558733|ref|XP_012065797.1| PREDICTED: eukaryotic initiation factor 4A-3 [Jatropha curcas]>gi	Jatropha curcas
1366	9.92	15.13	Cluster-20186.50467	len=337 frame:1 start:436 end:1446 gi|567878531|ref|XP_006431824.1| hypothetical protein CICLE_v10001672mg [Citrus clementina]>gi	Citrus clementina
1367	9.9	20.77	Cluster-20186.83425	len=468 frame:-1 start:1594 end:191 gi|823184965|ref|XP_012489372.1| PREDICTED: aspartic proteinase Asp1 [Gossypium raimondii]>gi	Gossypium raimondii
1368	9.87	18.24	Cluster-20186.73921	len=297 frame:1 start:205 end:1095 gi|590596413|ref|XP_007018329.1| Phosphoglycerate mutase family protein isoform 1 [Theobroma cacao]>gi	Theobroma cacao
1369	9.86	44.41	Cluster-20186.61699	len=287 frame:-1 start:2577 end:1717 gi|763790870|gb|KJB57866.1| hypothetical protein B456_009G183700 [Gossypium raimondii]	Gossypium raimondii
1370	9.86	58.18	Cluster-20186.55720	len=166 frame:2 start:242 end:739 gi|823158326|ref|XP_012479026.1| PREDICTED: MLP-like protein 31 [Gossypium raimondii]>gi	Gossypium raimondii
1371	9.86	7.224	Cluster-20186.44730	len=970 frame:3 start:57 end:2966 gi|802652277|ref|XP_012080051.1| PREDICTED: pantothenate kinase 2 [Jatropha curcas]>gi	Jatropha curcas
1372	9.85	29.95	Cluster-20186.50514	len=188 frame:2 start:2 end:565 gi|823238069|ref|XP_012451682.1| PREDICTED: 60S ribosomal protein L28-1-like [Gossypium raimondii]>gi	Gossypium raimondii
1373	9.83	27.1	Cluster-20186.66117	len=311 frame:-3 start:1315 end:383 gi|823190778|ref|XP_012491253.1| PREDICTED: pyridoxal kinase isoform X1 [Gossypium raimondii]>gi	Gossypium raimondii
1374	9.82	26.67	Cluster-16227.0	len=556 frame:3 start:42 end:1709 gi|545713085|ref|XP_005708846.1| F-type H+-transporting ATPase subunit alpha [Galdieria sulphuraria]>gi	Galdieria sulphuraria
1375	9.82	23.98	Cluster-20186.44777	len=368 frame:3 start:189 end:1292 gi|823261456|ref|XP_012463461.1| PREDICTED: acetylglutamate kinase, chloroplastic [Gossypium raimondii]>gi	Gossypium raimondii
1376	9.81	14.29	Cluster-20186.24611	len=323 frame:2 start:2 end:970 gi|590620981|ref|XP_007024682.1| Tetratricopeptide repeat-like superfamily protein isoform 1 [Theobroma cacao]>gi	Theobroma cacao
1377	9.8	10.47	Cluster-20186.53852	len=612 frame:1 start:1711 end:3546 gi|823262139|ref|XP_012463810.1| PREDICTED: 3-oxoacyl-[acyl-carrier-protein] synthase II, chloroplastic-like [Gossypium raimondii]>gi
1378	9.79	41.24	Cluster-20186.55615	len=532 frame:1 start:214 end:1809 gi|658026995|ref|XP_008348924.1| PREDICTED: catalase isozyme 1 [Malus domestica]	Malus domestica
1379	9.78	13.68	Cluster-20186.51082	len=476 frame:-2 start:1782 end:355 gi|823173849|ref|XP_012485586.1| PREDICTED: polygalacturonase ADPG2 [Gossypium raimondii]>gi	Gossypium raimondii
1380	9.77	8.381	Cluster-20186.52952	len=872 frame:3 start:306 end:2921 gi|743891554|ref|XP_011039387.1| PREDICTED: probable alpha,alpha-trehalose-phosphate synthase [UDP-forming] 7 [Populus euphratica]>gi	UDP-forming
1381	9.77	14.04	Cluster-20186.61671	len=578 frame:1 start:1 end:1734 gi|823253611|ref|XP_012459438.1| PREDICTED: transmembrane 9 superfamily member 1 [Gossypium raimondii]>gi	Gossypium raimondii
1382	9.76	6.842	Cluster-26329.2	len=1068 frame:-3 start:3555 end:352 gi|823242711|ref|XP_012454024.1| PREDICTED: probable LRR receptor-like serine/threonine-protein kinase At4g20940 [Gossypium raimondii]>gi	Gossypium raimondii
1383	9.75	15.96	Cluster-20186.65361	len=308 frame:3 start:51 end:974 gi|728836567|gb|KHG16010.1| Gamma-interferon-inducible lysosomal thiol reductase [Gossypium arboreum]	Gossypium arboreum
1384	9.75	24.34	Cluster-20186.68411	len=305 frame:-1 start:3441 end:2527 gi|728820957|gb|KHG04050.1| Chaperone htpG [Gossypium arboreum]	Gossypium arboreum
1385	9.74	23.91	Cluster-20186.52553	len=231 frame:-2 start:3075 end:2383 gi|590628988|ref|XP_007026865.1| Tau class glutathione transferase GSTU45 [Theobroma cacao]>gi	Theobroma cacao
1386	9.74	35.11	Cluster-20186.43784	len=226 frame:2 start:125 end:802 gi|823194075|ref|XP_012492235.1| PREDICTED: photosynthetic NDH subunit of lumenal location 4, chloroplastic [Gossypium raimondii]>gi	Gossypium raimondii
1387	9.73	17.95	Cluster-20186.44107	len=352 frame:-2 start:1364 end:309 gi|728828528|gb|KHG07971.1| Protein gar2 [Gossypium arboreum]	Gossypium arboreum
1388	9.73	8.969	Cluster-20186.47274	len=670 frame:1 start:211 end:2220 gi|763800170|gb|KJB67125.1| hypothetical protein B456_010G175800 [Gossypium raimondii]	Gossypium raimondii
1389	9.73	19.37	Cluster-20186.36975	len=285 frame:3 start:15 end:869 gi|728819597|gb|KHG03253.1| hypothetical protein F383_27350 [Gossypium arboreum]	Gossypium arboreum
1390	9.72	14.69	Cluster-20186.52267	len=607 frame:-3 start:2609 end:789 gi|823175834|ref|XP_012486246.1| PREDICTED: pyruvate decarboxylase 2 [Gossypium raimondii]>gi	Gossypium raimondii
1391	9.69	11.12	Cluster-20186.58899	len=828 frame:3 start:102 end:2585 gi|823224674|ref|XP_012445111.1| PREDICTED: ATP-dependent zinc metalloprotease FTSH 10, mitochondrial-like isoform X1 [Gossypium raimondii]>gi	Gossypium raimondii
1392	9.69	18.28	Cluster-20186.52742	len=362 frame:2 start:2 end:1087 gi|823161107|ref|XP_012480418.1| PREDICTED: epimerase family protein SDR39U1 homolog, chloroplastic isoform X2 [Gossypium raimondii]>gi	Gossypium raimondii
1393	9.68	27.31	Cluster-20186.76510	len=227 frame:-3 start:681 end:1 gi|823244265|ref|XP_012454792.1| PREDICTED: DEAD-box ATP-dependent RNA helicase 56-like isoform X1 [Gossypium raimondii]>gi	Gossypium raimondii
1394	9.68	21.08	Cluster-20186.75072	len=333 frame:2 start:2 end:1000 gi|590628632|ref|XP_007026771.1| RP non-ATPase subunit 8A [Theobroma cacao]>gi	Theobroma cacao
1395	9.66	26.22	Cluster-20186.50950	len=226 frame:3 start:33 end:710 gi|823175788|ref|XP_012486230.1| PREDICTED: rhodanese-like domain-containing protein 10 [Gossypium raimondii]>gi	Gossypium raimondii
1396	9.66	14.32	Cluster-20186.56706	len=434 frame:1 start:211 end:1512 gi|823226175|ref|XP_012445903.1| PREDICTED: delta-aminolevulinic acid dehydratase 1, chloroplastic-like [Gossypium raimondii]>gi	Gossypium raimondii
1397	9.66	27	Cluster-20186.36809	len=201 frame:-1 start:832 end:230 gi|590657942|ref|XP_007034708.1| Cupredoxin superfamily protein, putative [Theobroma cacao]>gi	Theobroma cacao
1398	9.65	14.61	Cluster-20186.51077	len=487 frame:3 start:3 end:1463 gi|728850349|gb|KHG29792.1| Dolichyl-diphosphooligosaccharide--protein glycosyltransferase subunit 1 [Gossypium arboreum]	Gossypium arboreum
1399	9.65	15.65	Cluster-20186.59928	len=557 frame:-2 start:4445 end:2775 gi|823131481|ref|XP_012458171.1| PREDICTED: probable bifunctional methylthioribulose-1-phosphate dehydratase/enolase-phosphatase E1 isoform X1 [Gossypium raimondii]>gi	Gossypium raimondii
1400	9.65	41.4	Cluster-20186.38725	len=158 frame:2 start:71 end:544 gi|823172589|ref|XP_012485176.1| PREDICTED: thioredoxin-like protein Clot [Gossypium raimondii]>gi	Gossypium raimondii
1401	9.64	28.45	Cluster-20186.48812	len=609 frame:1 start:103 end:1929 gi|823143372|ref|XP_012471490.1| PREDICTED: protein disulfide isomerase-like 1-4 [Gossypium raimondii]>gi	Gossypium raimondii
1402	9.63	12.96	Cluster-20186.38655	len=410 frame:-1 start:1716 end:487 gi|802546367|ref|XP_012084566.1| PREDICTED: epoxide hydrolase 3 [Jatropha curcas]>gi	Jatropha curcas
1403	9.62	69.38	Cluster-20186.60563	len=357 frame:-3 start:1368 end:298 gi|728832387|gb|KHG11830.1| Malate dehydrogenase-2C mitochondrial [Gossypium arboreum]	Gossypium arboreum
1404	9.62	11.46	Cluster-20186.72135	len=568 frame:1 start:163 end:1866 gi|728813252|gb|KHG01139.1| hypothetical protein F383_23193 [Gossypium arboreum]	Gossypium arboreum
1405	9.59	26.46	Cluster-20186.52852	len=257 frame:-2 start:773 end:3 gi|823202807|ref|XP_012435936.1| PREDICTED: bifunctional protein FolD 2 isoform X1 [Gossypium raimondii]>gi	Gossypium raimondii
1406	9.58	11.64	Cluster-20186.21312	len=508 frame:2 start:185 end:1708 gi|823177733|ref|XP_012486886.1| PREDICTED: ubiquinone biosynthesis monooxygenase COQ6 isoform X2 [Gossypium raimondii]>gi	Gossypium raimondii
1407	9.57	10.39	Cluster-20186.57664	len=646 frame:2 start:164 end:2101 gi|823244698|ref|XP_012455015.1| PREDICTED: dihydrolipoyllysine-residue acetyltransferase component 1 of pyruvate dehydrogenase complex, mitochondrial isoform X6 [Gossypium raimondii]>gi	Gossypium raimondii
1408	9.57	6.949	Cluster-20186.64754	len=994 frame:-1 start:5051 end:2070 gi|823150705|ref|XP_012475176.1| PREDICTED: protein QUIRKY-like [Gossypium raimondii]>gi	Gossypium raimondii
1409	9.56	9.079	Cluster-20186.65724	len=783 frame:-1 start:2802 end:454 gi|728820668|gb|KHG03883.1| 30S ribosomal S1 [Gossypium arboreum]	Gossypium arboreum
1410	9.56	7.566	Cluster-20186.77350	len=609 frame:1 start:127 end:1953 gi|823119957|ref|XP_012482275.1| PREDICTED: uncharacterized protein LOC105796150 isoform X2 [Gossypium raimondii]>gi	Gossypium raimondii
1411	9.55	20.07	Cluster-20186.53673	len=270 frame:-2 start:1064 end:255 gi|823158300|ref|XP_012479013.1| PREDICTED: thioredoxin-like protein HCF164, chloroplastic [Gossypium raimondii]>gi	Gossypium raimondii
1412	9.55	40.16	Cluster-20186.48093	len=128 frame:3 start:36 end:419 gi|359807542|ref|NP_001241406.1| 40S ribosomal protein S25 [Glycine max]>gi	Glycine max
1413	9.54	8.966	Cluster-20186.72146	len=726 frame:3 start:3 end:2180 gi|823183389|ref|XP_012488832.1| PREDICTED: pentatricopeptide repeat-containing protein At5g46580, chloroplastic-like [Gossypium raimondii]>gi	Gossypium raimondii
1414	9.54	10.05	Cluster-20186.62316	len=797 frame:-3 start:2698 end:308 gi|590579676|ref|XP_007013853.1| MIF4G domain-containing protein / MA3 domain-containing protein [Theobroma cacao]>gi	Theobroma cacao
1415	9.53	5.907	Cluster-20186.60234	len=966 frame:-3 start:3220 end:323 gi|823258611|ref|XP_012461998.1| PREDICTED: cell division cycle 5-like protein [Gossypium raimondii]>gi	Gossypium raimondii
1416	9.53	8.764	Cluster-20186.38272	len=891 frame:1 start:115 end:2787 gi|823159402|ref|XP_012479529.1| PREDICTED: ALG-2 interacting protein X [Gossypium raimondii]>gi	Gossypium raimondii
1417	9.53	7.61	Cluster-20186.36441	len=658 frame:-3 start:2162 end:189 gi|823136454|ref|XP_012467989.1| PREDICTED: pentatricopeptide repeat-containing protein At1g80270, mitochondrial [Gossypium raimondii]>gi	Gossypium raimondii
1418	9.52	9.39	Cluster-20186.42589	len=640 frame:-2 start:3517 end:1598 gi|823129799|ref|XP_012450366.1| PREDICTED: probable quinone oxidoreductase [Gossypium raimondii]>gi	Gossypium raimondii
1419	9.51	24.9	Cluster-20186.55792	len=495 frame:-2 start:1698 end:214 gi|823215038|ref|XP_012440282.1| PREDICTED: protein ASPARTIC PROTEASE IN GUARD CELL 1 [Gossypium raimondii]>gi	Gossypium raimondii
1420	9.51	34.03	Cluster-20186.55183	len=145 frame:-3 start:884 end:450 gi|763745011|gb|KJB12450.1| hypothetical protein B456_002G025700, partial [Gossypium raimondii]	Gossypium raimondii
1421	9.51	24.43	Cluster-20186.69596	len=222 frame:1 start:1 end:666 gi|823120995|ref|XP_012448374.1| PREDICTED: ER membrane protein complex subunit 7 homolog [Gossypium raimondii]>gi	Gossypium raimondii
1422	9.5	21.01	Cluster-20186.30493	len=339 frame:2 start:278 end:1294 gi|590722399|ref|XP_007051884.1| NAD(P)-binding Rossmann-fold superfamily protein, putative isoform 1 [Theobroma cacao]>gi	Theobroma cacao
1423	9.49	57.14	Cluster-20186.66507	len=232 frame:-3 start:1159 end:464 gi|823178200|ref|XP_012487056.1| PREDICTED: endochitinase PR4-like [Gossypium raimondii]>gi	Gossypium raimondii
1424	9.49	8.733	Cluster-20186.62979	len=585 frame:2 start:23 end:1777 gi|823247451|ref|XP_012456394.1| PREDICTED: eukaryotic translation initiation factor 3 subunit D-like [Gossypium raimondii]>gi	Gossypium raimondii
1425	9.47	8.757	Cluster-20186.58951	len=709 frame:-3 start:3755 end:1629 gi|211906526|gb|ACJ11756.1| rhamnose synthase [Gossypium hirsutum]	Gossypium hirsutum
1426	9.47	17.59	Cluster-20186.97518	len=399 frame:1 start:145 end:1341 gi|823190857|ref|XP_012491272.1| PREDICTED: ultraviolet-B receptor UVR8-like [Gossypium raimondii]>gi	Gossypium raimondii
1427	9.45	10.48	Cluster-20186.44033	len=688 frame:-1 start:2285 end:222 gi|568827507|ref|XP_006468099.1| PREDICTED: translocation protein SEC63 homolog isoform X1 [Citrus sinensis]>gi	Citrus sinensis
1428	9.45	18.02	Cluster-20186.74695	len=384 frame:3 start:135 end:1286 gi|823260948|ref|XP_012463201.1| PREDICTED: thiosulfate/3-mercaptopyruvate sulfurtransferase 1, mitochondrial isoform X2 [Gossypium raimondii]>gi	Gossypium raimondii
1429	9.44	25.1	Cluster-20186.96952	len=260 frame:2 start:2 end:781 gi|590589496|ref|XP_007016468.1| Osmotin-like protein [Theobroma cacao]>gi	Theobroma cacao
1430	9.42	10.23	Cluster-20186.81984	len=881 frame:1 start:10 end:2652 gi|823151883|ref|XP_012475771.1| PREDICTED: vacuolar protein sorting-associated protein 53 A isoform X1 [Gossypium raimondii]>gi	Gossypium raimondii
1431	9.42	41.72	Cluster-20186.82195	len=163 frame:2 start:11 end:499 gi|571440932|ref|XP_006575294.1| PREDICTED: ubiquitin-conjugating enzyme E2 variant 1D-like [Glycine max]	Glycine max
1432	9.42	38.26	Cluster-20186.47242	len=150 frame:2 start:17 end:466 gi|514716730|ref|XP_004953565.1| PREDICTED: polyubiquitin-like [Setaria italica]	Setaria italica
1433	9.41	13.64	Cluster-20186.17581	len=441 frame:2 start:50 end:1372 gi|802585967|ref|XP_012070643.1| PREDICTED: uncharacterized protein LOC105632804 isoform X1 [Jatropha curcas]	Jatropha curcas
1434	9.41	32.44	Cluster-20186.57408	len=226 frame:-1 start:940 end:263 gi|823132170|ref|XP_012461384.1| PREDICTED: 40S ribosomal protein S8-like [Gossypium raimondii]>gi	Gossypium raimondii
1435	9.4	42.44	Cluster-20186.58230	len=173 frame:2 start:185 end:703 gi|728833170|gb|KHG12613.1| RNA-binding Nova-1 [Gossypium arboreum]	Gossypium arboreum
1436	9.4	15.64	Cluster-20186.41914	len=391 frame:-1 start:2104 end:932 gi|590605209|ref|XP_007020434.1| RNA-binding family protein [Theobroma cacao]>gi	Theobroma cacao
1437	9.37	13.1	Cluster-20186.51996	len=520 frame:-1 start:2266 end:707 gi|728835766|gb|KHG15209.1| Asparticase nepenthesin-1 [Gossypium arboreum]	Gossypium arboreum
1438	9.37	25.77	Cluster-20186.29880	len=261 frame:-3 start:954 end:172 gi|823244216|ref|XP_012454765.1| PREDICTED: germin-like protein subfamily T member 2 [Gossypium raimondii]>gi	Gossypium raimondii
1439	9.32	10.01	Cluster-20186.50569	len=670 frame:-2 start:2256 end:247 gi|823211286|ref|XP_012438503.1| PREDICTED: probable inactive purple acid phosphatase 1 isoform X1 [Gossypium raimondii]>gi	Gossypium raimondii
1440	9.31	34.63	Cluster-20186.50393	len=489 frame:3 start:3 end:1469 gi|728810743|gb|KHF99831.1| Mitochondrial-processing peptidase subunit alpha [Gossypium arboreum]	Gossypium arboreum
1441	9.31	9.453	Cluster-20186.55747	len=604 frame:-3 start:2234 end:423 gi|568870889|ref|XP_006488626.1| PREDICTED: uncharacterized protein LOC102624935 [Citrus sinensis]	Citrus sinensis
1442	9.3	16.8	Cluster-20186.49431	len=364 frame:1 start:304 end:1395 gi|728850422|gb|KHG29865.1| hypothetical protein F383_02991 [Gossypium arboreum]	Gossypium arboreum
1443	9.29	8.066	Cluster-20186.47056	len=968 frame:-2 start:3274 end:371 gi|823131531|ref|XP_012458305.1| PREDICTED: uncharacterized protein LOC105779099 [Gossypium raimondii]>gi	Gossypium raimondii
1444	9.29	12.12	Cluster-20186.17422	len=463 frame:3 start:3 end:1391 gi|590587500|ref|XP_007015980.1| Reticulata-related 1 [Theobroma cacao]>gi	Theobroma cacao
1445	9.29	8.462	Cluster-20186.56823	len=521 frame:-3 start:1809 end:247 gi|728833317|gb|KHG12760.1| Protein disulfide-isomerase 5-3 -like protein [Gossypium arboreum]	Gossypium arboreum
1446	9.28	37.66	Cluster-20186.59117	len=239 frame:1 start:1 end:717 gi|823258830|ref|XP_012462113.1| PREDICTED: probable GPI-anchored adhesin-like protein PGA18 [Gossypium raimondii]>gi	Gossypium raimondii
1447	9.27	25.16	Cluster-20186.54198	len=160 frame:-3 start:832 end:353 gi|823224771|ref|XP_012445164.1| PREDICTED: non-specific lipid-transfer protein-like 1 [Gossypium raimondii]>gi	Gossypium raimondii
1448	9.26	27.03	Cluster-20186.92719	len=334 frame:3 start:192 end:1193 gi|763806628|gb|KJB73566.1| hypothetical protein B456_011G239000 [Gossypium raimondii]	Gossypium raimondii
1449	9.24	17.76	Cluster-20186.65494	len=305 frame:1 start:25 end:939 gi|823125160|ref|XP_012483096.1| PREDICTED: uncharacterized protein LOC105797710 [Gossypium raimondii]>gi	Gossypium raimondii
1450	9.23	16.36	Cluster-20186.47127	len=490 frame:3 start:93 end:1562 gi|590629485|ref|XP_007027003.1| Oxysterol-binding family protein [Theobroma cacao]>gi	Theobroma cacao
1451	9.23	8.812	Cluster-20186.71106	len=750 frame:-2 start:2651 end:402 gi|728835861|gb|KHG15304.1| Methylcrotonoyl-CoA carboxylase subunit alpha, mitochondrial [Gossypium arboreum]	Gossypium arboreum
1452	9.22	44.44	Cluster-20186.32574	len=181 frame:-2 start:1203 end:661 gi|763780427|gb|KJB47498.1| hypothetical protein B456_008G029500 [Gossypium raimondii]	Gossypium raimondii
1453	9.22	26.42	Cluster-20186.36905	len=266 frame:3 start:105 end:902 gi|823214329|ref|XP_012439916.1| PREDICTED: mitochondrial import inner membrane translocase subunit TIM22 [Gossypium raimondii]>gi	Gossypium raimondii
1454	9.21	12.85	Cluster-20186.55251	len=289 frame:-3 start:1206 end:340 gi|823188903|ref|XP_012490662.1| PREDICTED: histone H1-like [Gossypium raimondii]>gi	Gossypium raimondii
1455	9.2	7.451	Cluster-20186.64896	len=766 frame:2 start:5 end:2302 gi|823196957|ref|XP_012434127.1| PREDICTED: probable Xaa-Pro aminopeptidase P isoform X1 [Gossypium raimondii]>gi	Gossypium raimondii
1456	9.2	5.493	Cluster-20186.59816	len=1147 frame:-3 start:3441 end:1 gi|823211797|ref|XP_012438671.1| PREDICTED: putative nuclear matrix constituent protein 1-like protein [Gossypium raimondii]>gi	Gossypium raimondii
1457	9.19	17.29	Cluster-20186.45011	len=481 frame:3 start:192 end:1634 gi|590631745|ref|XP_007027649.1| Starch branching enzyme 2.2 isoform 3 [Theobroma cacao]>gi	Theobroma cacao
1458	9.18	21.75	Cluster-20186.30426	len=309 frame:3 start:231 end:1157 gi|823238077|ref|XP_012451687.1| PREDICTED: 2-C-methyl-D-erythritol 4-phosphate cytidylyltransferase, chloroplastic isoform X3 [Gossypium raimondii]>gi	Gossypium raimondii
1459	9.17	13.2	Cluster-20186.65525	len=554 frame:-3 start:1973 end:312 gi|823253579|ref|XP_012459421.1| PREDICTED: UDP-glycosyltransferase 89A2-like isoform X1 [Gossypium raimondii]>gi	Gossypium raimondii
1460	9.17	33.98	Cluster-20186.49830	len=207 frame:1 start:1 end:621 gi|590720446|ref|XP_007051335.1| Germin-like protein 16 [Theobroma cacao]>gi	Theobroma cacao
1461	9.17	17.86	Cluster-20186.59650	len=309 frame:-1 start:1211 end:285 gi|590684831|ref|XP_007041945.1| 5'-methylthioadenosine/S-adenosylhomocysteine nucleosidase 1 isoform 1 [Theobroma cacao]>gi	Theobroma cacao
1462	9.16	16.02	Cluster-20186.62970	len=363 frame:-2 start:1369 end:281 gi|702431884|ref|XP_010069077.1| PREDICTED: probable voltage-gated potassium channel subunit beta [Eucalyptus grandis]>gi	Eucalyptus grandis
1463	9.15	4.272	Cluster-20186.59997	len=2131 frame:-3 start:6797 end:405 gi|763786223|gb|KJB53294.1| hypothetical protein B456_008G234500 [Gossypium raimondii]	Gossypium raimondii
1464	9.14	56.48	Cluster-20186.49545	len=194 frame:-3 start:908 end:327 gi|823133940|ref|XP_012466807.1| PREDICTED: ATP synthase subunit d, mitochondrial [Gossypium raimondii]>gi	Gossypium raimondii
1465	9.14	26.54	Cluster-20186.97010	len=261 frame:2 start:227 end:1009 gi|823225688|ref|XP_012445652.1| PREDICTED: uncharacterized protein LOC105769514 [Gossypium raimondii]>gi	Gossypium raimondii
1466	9.13	18.12	Cluster-20186.62559	len=310 frame:1 start:1 end:930 gi|802563075|ref|XP_012066702.1| PREDICTED: leucine--tRNA ligase, cytoplasmic [Jatropha curcas]>gi	Jatropha curcas
1467	9.12	10.16	Cluster-20186.34088	len=680 frame:-1 start:2299 end:260 gi|823126642|ref|XP_012489938.1| PREDICTED: fimbrin-5-like isoform X1 [Gossypium raimondii]>gi	Gossypium raimondii
1468	9.12	8.351	Cluster-20186.78900	len=971 frame:1 start:112 end:3024 gi|823149970|ref|XP_012474819.1| PREDICTED: ATP-dependent zinc metalloprotease FtsH isoform X1 [Gossypium raimondii]>gi	Gossypium raimondii
1469	9.1	17.81	Cluster-20186.60649	len=366 frame:-3 start:2405 end:1308 gi|823196942|ref|XP_012434121.1| PREDICTED: uncharacterized protein LOC105761021 [Gossypium raimondii]>gi	Gossypium raimondii
1470	9.09	5.333	Cluster-20186.58846	len=1501 frame:-2 start:4814 end:312 gi|720059318|ref|XP_010274538.1| PREDICTED: eukaryotic translation initiation factor 4G-like isoform X1 [Nelumbo nucifera]>gi	Nelumbo nucifera
1471	9.09	24.02	Cluster-20186.57452	len=205 frame:2 start:224 end:838 gi|823152729|ref|XP_012476194.1| PREDICTED: probable glutathione peroxidase 4 [Gossypium raimondii]>gi	Gossypium raimondii
1472	9.09	26.74	Cluster-20186.70956	len=188 frame:-2 start:758 end:195 gi|823134419|ref|XP_012467015.1| PREDICTED: 40S ribosomal protein S14-3 [Gossypium raimondii]>gi	Gossypium raimondii
1473	9.08	25	Cluster-20186.27723	len=241 frame:3 start:30 end:752 gi|728812666|gb|KHG00948.1| Uncharacterized protein F383_22007 [Gossypium arboreum]	Gossypium arboreum
1474	9.07	11.98	Cluster-20186.5672	len=510 frame:-1 start:1675 end:146 gi|823151138|ref|XP_012475398.1| PREDICTED: serine carboxypeptidase-like 40 [Gossypium raimondii]>gi	Gossypium raimondii
1475	9.06	62.2	Cluster-20186.82459	len=591 frame:-1 start:2117 end:345 gi|702441615|ref|XP_010023772.1| PREDICTED: chaperonin CPN60-2, mitochondrial [Eucalyptus grandis]>gi	Eucalyptus grandis
1476	9.06	18.14	Cluster-20186.55713	len=420 frame:2 start:95 end:1354 gi|823254799|ref|XP_012460047.1| PREDICTED: fructose-1,6-bisphosphatase, chloroplastic [Gossypium raimondii]>gi	Gossypium raimondii
1477	9.06	36.62	Cluster-20186.66766	len=143 frame:3 start:87 end:515 gi|728844983|gb|KHG24426.1| hypothetical protein F383_03720 [Gossypium arboreum]	Gossypium arboreum
1478	9.04	6.86	Cluster-20186.63052	len=657 frame:3 start:207 end:2177 gi|823146225|ref|XP_012473003.1| PREDICTED: glucosidase 2 subunit beta-like [Gossypium raimondii]>gi	Gossypium raimondii
1479	9.03	26.63	Cluster-20186.52757	len=185 frame:-3 start:885 end:331 gi|823187462|ref|XP_012490193.1| PREDICTED: protein CURVATURE THYLAKOID 1B, chloroplastic [Gossypium raimondii]>gi	Gossypium raimondii
1480	9.03	28.26	Cluster-20186.38645	len=139 frame:3 start:39 end:455 gi|823211999|ref|XP_012438754.1| PREDICTED: 60S ribosomal protein L34-like [Gossypium raimondii]>gi	Gossypium raimondii
1481	9.02	8.051	Cluster-20186.57600	len=709 frame:3 start:240 end:2366 gi|823259846|ref|XP_012462636.1| PREDICTED: ATP-dependent zinc metalloprotease FTSH 4, mitochondrial-like isoform X1 [Gossypium raimondii]>gi	Gossypium raimondii
1482	9.02	7.332	Cluster-20186.55813	len=642 frame:2 start:23 end:1948 gi|823182091|ref|XP_012488403.1| PREDICTED: 66 kDa stress protein [Gossypium raimondii]>gi	Gossypium raimondii
1483	9.01	12.98	Cluster-20186.54701	len=679 frame:-2 start:2645 end:609 gi|823243501|ref|XP_012454401.1| PREDICTED: cysteine-rich receptor-like protein kinase 10 isoform X1 [Gossypium raimondii]>gi	Gossypium raimondii
1484	8.99	16.91	Cluster-20186.14798	len=338 frame:2 start:902 end:1915 gi|823188301|ref|XP_012490468.1| PREDICTED: zerumbone synthase-like [Gossypium raimondii]>gi	Gossypium raimondii
1485	8.98	16.74	Cluster-20186.56884	len=455 frame:3 start:327 end:1691 gi|728832154|gb|KHG11597.1| Triose phosphate/phosphate translocator, chloroplastic [Gossypium arboreum]	Gossypium arboreum
1486	8.97	5.296	Cluster-20186.58942	len=964 frame:2 start:314 end:3205 gi|802615350|ref|XP_012075141.1| PREDICTED: villin-4-like [Jatropha curcas]>gi	Jatropha curcas
1487	8.97	15.3	Cluster-20186.79807	len=354 frame:1 start:127 end:1188 gi|728831771|gb|KHG11214.1| Methyltransferase-like protein 10 [Gossypium arboreum]	Gossypium arboreum
1488	8.95	14.97	Cluster-20186.55347	len=462 frame:2 start:62 end:1447 gi|823255263|ref|XP_012460285.1| PREDICTED: dolichyl-diphosphooligosaccharide--protein glycosyltransferase 48 kDa subunit-like [Gossypium raimondii]>gi	Gossypium raimondii
1489	8.94	10.38	Cluster-20186.43553	len=560 frame:-1 start:2038 end:359 gi|728848817|gb|KHG28260.1| Folylpolyglutamate synthase -like protein [Gossypium arboreum]	Gossypium arboreum
1490	8.94	12.72	Cluster-20186.55563	len=347 frame:-3 start:1354 end:314 gi|18447761|gb|AAL67991.1| dehydration-induced protein RD22-like protein [Gossypium hirsutum]	Gossypium hirsutum
1491	8.93	9.275	Cluster-20186.63938	len=594 frame:-2 start:2133 end:352 gi|590709742|ref|XP_007048636.1| Transmembrane CLPTM1 family protein isoform 1 [Theobroma cacao]>gi	Theobroma cacao
1492	8.92	10.03	Cluster-20186.54057	len=589 frame:-2 start:1975 end:209 gi|823203582|ref|XP_012436188.1| PREDICTED: methylcrotonoyl-CoA carboxylase beta chain, mitochondrial [Gossypium raimondii]>gi	Gossypium raimondii
1493	8.91	1.43	Cluster-20186.59666	len=5107 frame:1 start:19 end:15339 gi|823126327|ref|XP_012488248.1| PREDICTED: auxin transport protein BIG [Gossypium raimondii]>gi	Gossypium raimondii
1494	8.91	10.79	Cluster-20186.55113	len=446 frame:-1 start:2502 end:1165 gi|763772437|gb|KJB39560.1| hypothetical protein B456_007G019200 [Gossypium raimondii]	Gossypium raimondii
1495	8.9	9.514	Cluster-20186.57898	len=495 frame:3 start:3 end:1487 gi|823248815|ref|XP_012457059.1| PREDICTED: cytochrome P450 83B1-like [Gossypium raimondii]>gi	Gossypium raimondii
1496	8.89	11.83	Cluster-20186.54686	len=542 frame:1 start:28 end:1653 gi|226529790|ref|NP_001140911.1| putative TCP-1/cpn60 chaperonin family protein [Zea mays]>gi	Zea mays
1497	8.89	25.93	Cluster-20186.67323	len=244 frame:-1 start:1442 end:711 gi|823209422|ref|XP_012437944.1| PREDICTED: nifU-like protein 1, chloroplastic [Gossypium raimondii]>gi	Gossypium raimondii
1498	8.89	11.79	Cluster-20186.65815	len=442 frame:3 start:99 end:1424 gi|823253280|ref|XP_012459259.1| PREDICTED: COP9 signalosome complex subunit 3 [Gossypium raimondii]>gi	Gossypium raimondii
1499	8.88	21.9	Cluster-20186.80805	len=307 frame:3 start:300 end:1220 gi|728832840|gb|KHG12283.1| Protein grpE [Gossypium arboreum]	Gossypium arboreum
1500	8.88	27.71	Cluster-20186.55465	len=333 frame:-1 start:4421 end:3423 gi|823128878|ref|XP_012445018.1| PREDICTED: phenolic glucoside malonyltransferase 1-like [Gossypium raimondii]>gi	Gossypium raimondii
1501	8.87	12.32	Cluster-20186.51924	len=561 frame:-3 start:1941 end:259 gi|823149036|ref|XP_012474394.1| PREDICTED: uncharacterized protein LOC105791062 [Gossypium raimondii]>gi	Gossypium raimondii
1502	8.83	22.73	Cluster-20186.58162	len=353 frame:-1 start:1235 end:177 gi|823207631|ref|XP_012437399.1| PREDICTED: S-adenosylmethionine carrier 1, chloroplastic/mitochondrial isoform X1 [Gossypium raimondii]>gi	Gossypium raimondii
1503	8.83	12.66	Cluster-20186.21618	len=380 frame:-1 start:1395 end:256 gi|823215000|ref|XP_012440263.1| PREDICTED: protein EXORDIUM-like 3 [Gossypium raimondii]	Gossypium raimondii
1504	8.83	28.79	Cluster-20186.55003	len=199 frame:-1 start:965 end:369 gi|823177096|ref|XP_012486675.1| PREDICTED: 40S ribosomal protein S10-like [Gossypium raimondii]>gi	Gossypium raimondii
1505	8.82	12.6	Cluster-20186.76107	len=485 frame:-2 start:1706 end:252 gi|823128722|ref|XP_012444202.1| PREDICTED: anthocyanidin 5,3-O-glucosyltransferase-like [Gossypium raimondii]>gi	Gossypium raimondii
1506	8.81	14.04	Cluster-20186.50841	len=407 frame:-3 start:1635 end:415 gi|823204474|ref|XP_012436489.1| PREDICTED: proline iminopeptidase [Gossypium raimondii]>gi	Gossypium raimondii
1507	8.8	7.227	Cluster-20186.57092	len=1025 frame:-1 start:3349 end:275 gi|728813600|gb|KHG01262.1| Phototropin-2 -like protein [Gossypium arboreum]	Gossypium arboreum
1508	8.79	13.56	Cluster-20186.50000	len=473 frame:-3 start:1876 end:458 gi|823244866|ref|XP_012455104.1| PREDICTED: uncharacterized protein LOC105776754 isoform X2 [Gossypium raimondii]>gi	Gossypium raimondii
1509	8.79	14.79	Cluster-20186.33495	len=339 frame:-1 start:1571 end:555 gi|802611088|ref|XP_012074299.1| PREDICTED: syntaxin-121 [Jatropha curcas]>gi	Jatropha curcas
1510	8.78	17.9	Cluster-20186.62167	len=487 frame:-2 start:1643 end:183 gi|823238796|ref|XP_012452052.1| PREDICTED: protein ASPARTIC PROTEASE IN GUARD CELL 2-like [Gossypium raimondii]>gi	Gossypium raimondii
1511	8.77	15.69	Cluster-20186.71506	len=377 frame:3 start:453 end:1583 gi|823244326|ref|XP_012454820.1| PREDICTED: probable fructokinase-4 [Gossypium raimondii]>gi	Gossypium raimondii
1512	8.76	15.76	Cluster-20186.38482	len=496 frame:2 start:11 end:1498 gi|823167953|ref|XP_012483827.1| PREDICTED: isocitrate dehydrogenase [NADP], chloroplastic/mitochondrial-like [Gossypium raimondii]>gi	NADP
1513	8.75	10.41	Cluster-20186.43030	len=731 frame:1 start:202 end:2394 gi|823182933|ref|XP_012488679.1| PREDICTED: serine/threonine-protein kinase hippo-like isoform X2 [Gossypium raimondii]>gi	Gossypium raimondii
1514	8.74	57.81	Cluster-20186.61487	len=129 frame:3 start:306 end:692 gi|590718974|ref|XP_007050937.1| Ribosomal L22e family protein isoform 4, partial [Theobroma cacao]>gi	Theobroma cacao
1515	8.74	16.9	Cluster-20186.61471	len=362 frame:-3 start:1322 end:237 gi|823228917|ref|XP_012447203.1| PREDICTED: L-lactate dehydrogenase B-like [Gossypium raimondii]>gi	Gossypium raimondii
1516	8.73	28.13	Cluster-20186.54884	len=193 frame:3 start:3 end:581 gi|823148538|ref|XP_012474169.1| PREDICTED: 50S ribosomal protein L18, chloroplastic [Gossypium raimondii]>gi	Gossypium raimondii
1517	8.73	8.442	Cluster-20186.71245	len=617 frame:-2 start:2687 end:837 gi|590700243|ref|XP_007046111.1| S-adenosyl-L-methionine-dependent methyltransferases superfamily protein [Theobroma cacao]>gi	Theobroma cacao
1518	8.72	11.64	Cluster-20186.61644	len=594 frame:-2 start:2116 end:335 gi|590626033|ref|XP_007026052.1| ATP binding cassette protein 1 [Theobroma cacao]>gi	Theobroma cacao
1519	8.72	14.46	Cluster-20186.24928	len=333 frame:-2 start:1295 end:297 gi|823222350|ref|XP_012443887.1| PREDICTED: grpE protein homolog, mitochondrial-like isoform X2 [Gossypium raimondii]>gi	Gossypium raimondii
1520	8.72	29.05	Cluster-20186.54542	len=180 frame:2 start:197 end:736 gi|728812382|gb|KHG00786.1| Cytochrome c oxidase subunit 5b-2, mitochondrial -like protein [Gossypium arboreum]	Gossypium arboreum
1521	8.71	22.79	Cluster-20186.57582	len=295 frame:3 start:111 end:995 gi|823141197|ref|XP_012470417.1| PREDICTED: beta-carotene isomerase D27, chloroplastic [Gossypium raimondii]>gi	Gossypium raimondii
1522	8.71	28.18	Cluster-20186.53531	len=182 frame:-2 start:926 end:381 gi|763811601|gb|KJB78453.1| hypothetical protein B456_013G036800 [Gossypium raimondii]	Gossypium raimondii
1523	8.71	17.56	Cluster-20186.47728	len=263 frame:-3 start:1806 end:1018 gi|823206666|ref|XP_012437140.1| PREDICTED: peptidyl-prolyl cis-trans isomerase FKBP13, chloroplastic isoform X1 [Gossypium raimondii]>gi	Gossypium raimondii
1524	8.71	12.04	Cluster-20186.84887	len=516 frame:-1 start:2020 end:473 gi|590665664|ref|XP_007036802.1| S-adenosyl-L-methionine-dependent methyltransferases superfamily protein isoform 1 [Theobroma cacao]>gi	Theobroma cacao
1525	8.7	52.63	Cluster-20186.59680	len=115 frame:2 start:149 end:493 gi|728828408|gb|KHG07851.1| 60S ribosomal L35a-1 -like protein [Gossypium arboreum]	Gossypium arboreum
1526	8.69	9.931	Cluster-20186.60693	len=726 frame:-2 start:2681 end:504 gi|823125734|ref|XP_012485711.1| PREDICTED: uncharacterized aarF domain-containing protein kinase At1g79600, chloroplastic isoform X1 [Gossypium raimondii]>gi	Gossypium raimondii
1527	8.69	13.2	Cluster-20186.54282	len=516 frame:-2 start:1811 end:264 gi|823149866|ref|XP_012474776.1| PREDICTED: uncharacterized protein LOC105791305 [Gossypium raimondii]>gi	Gossypium raimondii
1528	8.69	23.73	Cluster-20186.56273	len=317 frame:-3 start:1312 end:362 gi|728808765|gb|KHF98501.1| hypothetical protein F383_12701 [Gossypium arboreum]	Gossypium arboreum
1529	8.68	19.34	Cluster-20186.58325	len=363 frame:3 start:135 end:1223 gi|728843332|gb|KHG22775.1| F-box only 21 [Gossypium arboreum]	Gossypium arboreum
1530	8.68	17.88	Cluster-20186.82408	len=303 frame:-1 start:1206 end:298 gi|823213107|ref|XP_012439294.1| PREDICTED: binding partner of ACD11 1 [Gossypium raimondii]	Gossypium raimondii
1531	8.68	8.195	Cluster-20186.63798	len=782 frame:3 start:84 end:2429 gi|823244395|ref|XP_012454854.1| PREDICTED: exocyst complex component SEC6 [Gossypium raimondii]>gi	Gossypium raimondii
1532	8.68	20.66	Cluster-20186.46749	len=243 frame:-1 start:1999 end:1271 gi|728837569|gb|KHG17012.1| THO complex subunit 4 [Gossypium arboreum]>gi	Gossypium arboreum
1533	8.67	9.698	Cluster-20186.54359	len=630 frame:1 start:268 end:2157 gi|728821344|gb|KHG04289.1| hypothetical protein F383_28881 [Gossypium arboreum]	Gossypium arboreum
1534	8.67	10.56	Cluster-20186.54953	len=503 frame:-1 start:1655 end:147 gi|823254748|ref|XP_012460022.1| PREDICTED: serine carboxypeptidase-like 25 [Gossypium raimondii]>gi	Gossypium raimondii
1535	8.67	11.39	Cluster-20186.54700	len=712 frame:-3 start:2341 end:206 gi|823122463|ref|XP_012471077.1| PREDICTED: putative endo-1,3(4)-beta-glucanase 2 [Gossypium raimondii]>gi	Gossypium raimondii
1536	8.67	41.71	Cluster-20186.19310	len=176 frame:3 start:102 end:629 gi|823189740|ref|XP_012490929.1| PREDICTED: adrenodoxin-like protein, mitochondrial [Gossypium raimondii]>gi	Gossypium raimondii
1537	8.67	37.77	Cluster-20186.55116	len=189 frame:-2 start:829 end:263 gi|590642882|ref|XP_007030644.1| Rubredoxin-like superfamily protein [Theobroma cacao]>gi	Theobroma cacao
1538	8.66	24.6	Cluster-20186.60970	len=1009 frame:-1 start:3252 end:226 gi|823143798|ref|XP_012471713.1| PREDICTED: protein TIC110, chloroplastic [Gossypium raimondii]>gi	Gossypium raimondii
1539	8.66	9.109	Cluster-20186.55481	len=517 frame:-3 start:3290 end:1740 gi|823212394|ref|XP_012438946.1| PREDICTED: cytochrome P450 71A26-like [Gossypium raimondii]>gi	Gossypium raimondii
1540	8.66	15.12	Cluster-20186.32312	len=431 frame:2 start:89 end:1381 gi|595850695|ref|XP_007209970.1| hypothetical protein PRUPE_ppa004996mg [Prunus persica]>gi	Prunus persica
1541	8.65	17.79	Cluster-20186.59370	len=254 frame:3 start:420 end:1181 gi|823142367|ref|XP_012470983.1| PREDICTED: peptide methionine sulfoxide reductase A1-like [Gossypium raimondii]>gi	Gossypium raimondii
1542	8.64	24.44	Cluster-20186.34060	len=226 frame:1 start:1 end:678 gi|823212687|ref|XP_012439092.1| PREDICTED: germin-like protein subfamily 3 member 4 [Gossypium raimondii]	Gossypium raimondii
1543	8.64	14.68	Cluster-20186.55774	len=396 frame:3 start:51 end:1238 gi|823121430|ref|XP_012466715.1| PREDICTED: probable quinone oxidoreductase [Gossypium raimondii]>gi	Gossypium raimondii
1544	8.63	10.89	Cluster-20186.60305	len=506 frame:3 start:1413 end:2930 gi|823194089|ref|XP_012492239.1| PREDICTED: uncharacterized protein LOC105804263 isoform X1 [Gossypium raimondii]>gi	Gossypium raimondii
1545	8.62	6.767	Cluster-20186.53886	len=1390 frame:-3 start:4464 end:295 gi|823219287|ref|XP_012442374.1| PREDICTED: indole-3-acetaldehyde oxidase-like [Gossypium raimondii]	Gossypium raimondii
1546	8.6	27.43	Cluster-20186.55589	len=176 frame:2 start:2 end:529 gi|823135304|ref|XP_012467423.1| PREDICTED: 60S ribosomal protein L27a-3 [Gossypium raimondii]>gi	Gossypium raimondii
1547	8.6	33.33	Cluster-20186.55827	len=169 frame:-2 start:818 end:312 gi|823152214|ref|XP_012475939.1| PREDICTED: 14 kDa proline-rich protein DC2.15-like [Gossypium raimondii]>gi	Gossypium raimondii
1548	8.59	39.73	Cluster-20186.53457	len=147 frame:2 start:2 end:442 gi|763785092|gb|KJB52163.1| hypothetical protein B456_008G248600 [Gossypium raimondii]>gi	Gossypium raimondii
1549	8.59	16.04	Cluster-20186.17956	len=537 frame:-2 start:1803 end:193 gi|658115774|gb|AID55390.1| glycoside hydrolase family 9 B14 [Gossypium hirsutum]	Gossypium hirsutum
1550	8.58	10.25	Cluster-20186.43267	len=489 frame:3 start:369 end:1835 gi|823259831|ref|XP_012462630.1| PREDICTED: glucan endo-1,3-beta-glucosidase 8 [Gossypium raimondii]>gi	Gossypium raimondii
1551	8.58	11.09	Cluster-20186.59822	len=524 frame:2 start:473 end:2044 gi|147852216|emb|CAN82248.1| hypothetical protein VITISV_036490 [Vitis vinifera]	Vitis vinifera
1552	8.56	24.56	Cluster-20186.55594	len=343 frame:3 start:369 end:1397 gi|728821453|gb|KHG04343.1| 37 kDa inner envelope membrane, chloroplastic [Gossypium arboreum]	Gossypium arboreum
1553	8.56	17.39	Cluster-20186.72848	len=323 frame:3 start:162 end:1130 gi|728849470|gb|KHG28913.1| hypothetical protein F383_12290 [Gossypium arboreum]	Gossypium arboreum
1554	8.56	15.6	Cluster-20186.55933	len=283 frame:-2 start:1244 end:396 gi|590673018|ref|XP_007038773.1| Calcium-dependent lipid-binding family protein [Theobroma cacao]>gi	Theobroma cacao
1555	8.55	18.35	Cluster-20186.70913	len=279 frame:-2 start:3326 end:2490 gi|823151615|ref|XP_012475635.1| PREDICTED: signal recognition particle receptor subunit beta-like isoform X2 [Gossypium raimondii]>gi	Gossypium raimondii
1556	8.55	10.47	Cluster-20186.27271	len=364 frame:3 start:84 end:1175 gi|590635385|ref|XP_007028619.1| Glucan endo-1,3-beta-glucosidase, putative [Theobroma cacao]>gi	Theobroma cacao
1557	8.54	18.32	Cluster-20186.80912	len=454 frame:-1 start:1654 end:293 gi|590656396|ref|XP_007034259.1| Phenylalanyl-tRNA synthetase class IIc family protein [Theobroma cacao]>gi	Theobroma cacao
1558	8.54	30.61	Cluster-20186.54580	len=246 frame:3 start:24 end:761 gi|590631190|ref|XP_007027494.1| Thaumatin-like protein 1a [Theobroma cacao]>gi	Theobroma cacao
1559	8.51	9.342	Cluster-20186.54193	len=472 frame:-1 start:1686 end:271 gi|823260227|ref|XP_012462835.1| PREDICTED: tryptophan synthase beta chain 1 [Gossypium raimondii]>gi	Gossypium raimondii
1560	8.51	16.05	Cluster-20186.90354	len=300 frame:-1 start:1201 end:302 gi|590612068|ref|XP_007022280.1| Carboxyesterase 20, putative [Theobroma cacao]>gi	Theobroma cacao
1561	8.5	6.321	Cluster-20186.30894	len=1061 frame:1 start:742 end:3924 gi|823194144|ref|XP_012492258.1| PREDICTED: probable inactive receptor kinase At5g10020 [Gossypium raimondii]>gi	Gossypium raimondii
1562	8.49	44.96	Cluster-20186.54024	len=566 frame:-1 start:2135 end:438 gi|702290187|ref|XP_010047106.1| PREDICTED: leucine aminopeptidase 1-like [Eucalyptus grandis]>gi	Eucalyptus grandis
1563	8.48	28.05	Cluster-20186.61398	len=222 frame:1 start:133 end:798 gi|728832945|gb|KHG12388.1| Membrane steroid-binding 2 -like protein [Gossypium arboreum]	Gossypium arboreum
1564	8.46	18.02	Cluster-20186.65363	len=173 frame:3 start:585 end:1103 gi|823258827|ref|XP_012462111.1| PREDICTED: 40S ribosomal protein S12-2-like [Gossypium raimondii]>gi	Gossypium raimondii
1565	8.46	16.93	Cluster-20186.60115	len=379 frame:1 start:169 end:1305 gi|728829840|gb|KHG09283.1| Chaperone dnaJ 10 -like protein [Gossypium arboreum]	Gossypium arboreum
1566	8.44	16.4	Cluster-20186.46300	len=440 frame:2 start:98 end:1417 gi|823183415|ref|XP_012488842.1| PREDICTED: probable ADP-ribosylation factor GTPase-activating protein AGD8 isoform X1 [Gossypium raimondii]>gi	Gossypium raimondii
1567	8.44	30.43	Cluster-20186.61002	len=231 frame:3 start:132 end:824 gi|728834203|gb|KHG13646.1| hypothetical protein F383_05082 [Gossypium arboreum]	Gossypium arboreum
1568	8.43	31.8	Cluster-20186.54339	len=240 frame:3 start:111 end:830 gi|728809067|gb|KHF98725.1| hypothetical protein F383_10052 [Gossypium arboreum]	Gossypium arboreum
1569	8.42	12.2	Cluster-20186.21300	len=411 frame:-3 start:1436 end:204 gi|728821655|gb|KHG04432.1| Methylthioribose-1-phosphate isomerase [Gossypium arboreum]	Gossypium arboreum
1570	8.42	11.46	Cluster-20186.41764	len=472 frame:1 start:1 end:1416 gi|823245918|ref|XP_012455625.1| PREDICTED: ultraviolet-B receptor UVR8-like [Gossypium raimondii]>gi	Gossypium raimondii
1571	8.41	23.03	Cluster-20186.79544	len=331 frame:-2 start:1262 end:270 gi|658055104|ref|XP_008363305.1| PREDICTED: cinnamoyl-CoA reductase 1-like [Malus domestica]	Malus domestica
1572	8.41	19.05	Cluster-20186.50902	len=358 frame:3 start:3 end:1076 gi|823198728|ref|XP_012434688.1| PREDICTED: ATP-dependent Clp protease proteolytic subunit-related protein 3, chloroplastic [Gossypium raimondii]>gi	Gossypium raimondii
1573	8.41	5.917	Cluster-20186.84724	len=846 frame:1 start:157 end:2694 gi|641832871|gb|KDO51896.1| hypothetical protein CISIN_1g003157mg [Citrus sinensis]	Citrus sinensis
1574	8.41	10.8	Cluster-20186.53594	len=825 frame:-1 start:2953 end:479 gi|823246338|ref|XP_012455838.1| PREDICTED: uncharacterized protein LOC105777240 isoform X2 [Gossypium raimondii]>gi	Gossypium raimondii
1575	8.41	9.442	Cluster-20186.51880	len=467 frame:3 start:27 end:1427 gi|763814036|gb|KJB80888.1| hypothetical protein B456_013G120100 [Gossypium raimondii]	Gossypium raimondii
1576	8.41	15.2	Cluster-20186.14523	len=468 frame:-2 start:1776 end:373 gi|728830333|gb|KHG09776.1| putative N-succinyldiaminopimelate aminotransferase DapC [Gossypium arboreum]	Gossypium arboreum
1577	8.39	7.039	Cluster-20186.76434	len=966 frame:-2 start:2898 end:1 gi|823123143|ref|XP_012474215.1| PREDICTED: calcium-transporting ATPase 1, endoplasmic reticulum-type-like [Gossypium raimondii]>gi	Gossypium raimondii
1578	8.38	24.32	Cluster-20186.81196	len=260 frame:1 start:124 end:903 gi|823248618|ref|XP_012456970.1| PREDICTED: tyrosine--tRNA ligase, cytoplasmic [Gossypium raimondii]>gi	Gossypium raimondii
1579	8.37	34.58	Cluster-20186.55493	len=779 frame:2 start:2 end:2338 gi|823126230|ref|XP_012487993.1| PREDICTED: NADH dehydrogenase [ubiquinone] iron-sulfur protein 1, mitochondrial-like [Gossypium raimondii]>gi
1580	8.37	11.58	Cluster-20186.55488	len=502 frame:3 start:3 end:1508 gi|590573851|ref|XP_007012236.1| Gamma vacuolar processing enzyme [Theobroma cacao]>gi	Theobroma cacao
1581	8.36	17.31	Cluster-20186.47980	len=388 frame:-1 start:1350 end:187 gi|728850407|gb|KHG29850.1| putative mannitol dehydrogenase [Gossypium arboreum]	Gossypium arboreum
1582	8.36	35.33	Cluster-20186.55283	len=151 frame:-1 start:1700 end:1248 gi|728836172|gb|KHG15615.1| Zinc finger AN1 domain-containing stress-associated 12 -like protein [Gossypium arboreum]	Gossypium arboreum
1583	8.35	83.93	Cluster-20186.47580	len=57 frame:2 start:2 end:172 gi|763804576|gb|KJB71514.1| hypothetical protein B456_011G126200 [Gossypium raimondii]	Gossypium raimondii
1584	8.34	28.37	Cluster-20186.55075	len=283 frame:1 start:103 end:951 gi|823135175|ref|XP_012467361.1| PREDICTED: chlorophyll a-b binding protein 7, chloroplastic [Gossypium raimondii]>gi	Gossypium raimondii
1585	8.33	19.04	Cluster-20186.54508	len=458 frame:3 start:111 end:1484 gi|823144506|ref|XP_012472077.1| PREDICTED: zeaxanthin epoxidase, chloroplastic-like isoform X1 [Gossypium raimondii]>gi	Gossypium raimondii
1586	8.33	20.59	Cluster-20186.56575	len=239 frame:-2 start:1843 end:1127 gi|823189887|ref|XP_012490978.1| PREDICTED: uncharacterized protein LOC105803377 isoform X2 [Gossypium raimondii]>gi	Gossypium raimondii
1587	8.32	5.56	Cluster-20186.54878	len=1260 frame:1 start:340 end:4119 gi|763780917|gb|KJB47988.1| hypothetical protein B456_008G049200 [Gossypium raimondii]	Gossypium raimondii
1588	8.32	49.21	Cluster-20186.63447	len=127 frame:-2 start:713 end:333 gi|356515595|ref|XP_003526484.1| PREDICTED: probable protein Pop3-like [Glycine max]	Glycine max
1589	8.31	7.227	Cluster-20186.16682	len=679 frame:-3 start:2372 end:336 gi|823153952|ref|XP_012476828.1| PREDICTED: ATPase family AAA domain-containing protein 3-like [Gossypium raimondii]>gi	Gossypium raimondii
1590	8.3	5.202	Cluster-20186.57891	len=1289 frame:-3 start:4215 end:349 gi|823132695|ref|XP_012463776.1| PREDICTED: uncharacterized protein LOC105783106 [Gossypium raimondii]>gi	Gossypium raimondii
1591	8.3	13.16	Cluster-20186.21422	len=495 frame:3 start:3 end:1487 gi|763817432|gb|KJB84259.1| hypothetical protein B456_N014100 [Gossypium raimondii]	Gossypium raimondii
1592	8.3	19.77	Cluster-20186.53841	len=259 frame:2 start:116 end:892 gi|823164118|ref|XP_012482009.1| PREDICTED: multiple organellar RNA editing factor 2, chloroplastic-like [Gossypium raimondii]>gi	Gossypium raimondii
1593	8.29	5.721	Cluster-20186.55580	len=1207 frame:-2 start:3912 end:292 gi|823220915|ref|XP_012443163.1| PREDICTED: structural maintenance of chromosomes protein 3 [Gossypium raimondii]>gi	Gossypium raimondii
1594	8.29	11.03	Cluster-20186.16648	len=518 frame:-1 start:1855 end:302 gi|590709168|ref|XP_007048479.1| Farnesylcysteine lyase [Theobroma cacao]>gi	Theobroma cacao
1595	8.28	34.52	Cluster-20186.56504	len=424 frame:3 start:135 end:1406 gi|823164599|ref|XP_012482242.1| PREDICTED: 30S ribosomal protein S1, chloroplastic [Gossypium raimondii]>gi	Gossypium raimondii
1596	8.28	21.28	Cluster-20186.50859	len=142 frame:-1 start:888 end:463 gi|823221626|ref|XP_012443510.1| PREDICTED: thioredoxin-like protein CXXS1 [Gossypium raimondii]>gi	Gossypium raimondii
1597	8.28	25	Cluster-20186.83477	len=209 frame:2 start:2 end:628 gi|728842454|gb|KHG21897.1| Xylogen-like protein 11 [Gossypium arboreum]	Gossypium arboreum
1598	8.27	18.73	Cluster-20186.44702	len=268 frame:-3 start:1058 end:255 gi|823126941|ref|XP_012491838.1| PREDICTED: ribonuclease 2-like [Gossypium raimondii]>gi	Gossypium raimondii
1599	8.26	15.29	Cluster-20186.24245	len=328 frame:-1 start:1405 end:422 gi|590622421|ref|XP_007025045.1| Protease degS, putative isoform 1 [Theobroma cacao]>gi	Theobroma cacao
1600	8.25	4.377	Cluster-20186.54932	len=1486 frame:-2 start:4888 end:431 gi|823252158|ref|XP_012458706.1| PREDICTED: microtubule-associated protein futsch-like isoform X1 [Gossypium raimondii]>gi	Gossypium raimondii
1601	8.25	19.21	Cluster-20186.23867	len=480 frame:-3 start:1579 end:140 gi|188509929|gb|ACD56618.1| peptidoglycan-binding LysM domain-containing related protein [Gossypioides kirkii]	Gossypioides kirkii
1602	8.25	6.97	Cluster-20186.21043	len=661 frame:1 start:109 end:2091 gi|728809002|gb|KHF98692.1| putative acyl-activating enzyme 2 -like protein [Gossypium arboreum]	Gossypium arboreum
1603	8.24	67.54	Cluster-20186.56046	len=343 frame:-3 start:1390 end:362 gi|728832638|gb|KHG12081.1| Malate dehydrogenase-2C cytoplasmic [Gossypium arboreum]	Gossypium arboreum
1604	8.23	9.505	Cluster-20186.69499	len=506 frame:-2 start:2244 end:727 gi|823130773|ref|XP_012454727.1| PREDICTED: tyrosine--tRNA ligase, mitochondrial [Gossypium raimondii]>gi	Gossypium raimondii
1605	8.23	11.06	Cluster-20186.55979	len=480 frame:-1 start:3850 end:2411 gi|823137033|ref|XP_012468295.1| PREDICTED: dnaJ protein P58IPK homolog isoform X1 [Gossypium raimondii]>gi	Gossypium raimondii
1606	8.22	13.64	Cluster-20186.27725	len=265 frame:-1 start:1077 end:283 gi|763747054|gb|KJB14493.1| hypothetical protein B456_002G127900 [Gossypium raimondii]	Gossypium raimondii
1607	8.21	50.41	Cluster-20186.51209	len=612 frame:3 start:108 end:1943 gi|728820987|gb|KHG04080.1| RuBisCO large subunit-binding subunit alpha, chloroplastic [Gossypium arboreum]	Gossypium arboreum
1608	8.21	19.45	Cluster-19915.2	len=402 frame:3 start:72 end:1277 gi|823262526|ref|XP_012464017.1| PREDICTED: carboxymethylenebutenolidase homolog isoform X2 [Gossypium raimondii]>gi	Gossypium raimondii
1609	8.2	17.82	Cluster-20186.73212	len=405 frame:-3 start:1624 end:410 gi|728843912|gb|KHG23355.1| ATPase family AAA domain-containing protein 1-A [Gossypium arboreum]	Gossypium arboreum
1610	8.2	24.92	Cluster-20186.67322	len=330 frame:2 start:68 end:1057 gi|590719159|ref|XP_007050977.1| Alpha/beta-Hydrolases superfamily protein [Theobroma cacao]>gi	Theobroma cacao
1611	8.19	19.27	Cluster-20186.70963	len=276 frame:2 start:275 end:1102 gi|823223182|ref|XP_012444324.1| PREDICTED: probable strigolactone esterase D14 homolog isoform X1 [Gossypium raimondii]>gi	Gossypium raimondii
1612	8.19	8.322	Cluster-20186.88580	len=770 frame:1 start:160 end:2469 gi|823247039|ref|XP_012456193.1| PREDICTED: LETM1 and EF-hand domain-containing protein 1, mitochondrial-like [Gossypium raimondii]>gi	Gossypium raimondii
1613	8.19	17.54	Cluster-20186.67447	len=440 frame:3 start:27 end:1346 gi|728830476|gb|KHG09919.1| Eukaryotic translation initiation factor 3 subunit M [Gossypium arboreum]	Gossypium arboreum
1614	8.19	12.43	Cluster-20186.64490	len=548 frame:-1 start:3030 end:1387 gi|823153220|ref|XP_012476447.1| PREDICTED: alpha-L-fucosidase 1 [Gossypium raimondii]>gi	Gossypium raimondii
1615	8.18	10.19	Cluster-20186.44305	len=688 frame:1 start:28 end:2091 gi|728818930|gb|KHG02969.1| Signal recognition particle 72 kDa [Gossypium arboreum]	Gossypium arboreum
1616	8.15	15.93	Cluster-20186.55496	len=654 frame:-1 start:2368 end:407 gi|763747192|gb|KJB14631.1| hypothetical protein B456_002G134900 [Gossypium raimondii]	Gossypium raimondii
1617	8.15	25.74	Cluster-20186.23955	len=273 frame:-3 start:1177 end:359 gi|590690114|ref|XP_007043419.1| Adenine nucleotide alpha hydrolases-like superfamily protein isoform 4 [Theobroma cacao]>gi	Theobroma cacao
1618	8.15	15.45	Cluster-20186.56175	len=331 frame:-1 start:1263 end:271 gi|728824348|gb|KHG05734.1| putative yciO [Gossypium arboreum]	Gossypium arboreum
1619	8.14	46.55	Cluster-20186.64781	len=407 frame:-3 start:1416 end:196 gi|590630245|ref|XP_007027218.1| Ribosomal protein L4/L1 family isoform 1 [Theobroma cacao]>gi	Theobroma cacao
1620	8.13	4.624	Cluster-20186.51211	len=1039 frame:-3 start:3360 end:244 gi|763785975|gb|KJB53046.1| hypothetical protein B456_008G290200, partial [Gossypium raimondii]	Gossypium raimondii
1621	8.12	49.49	Cluster-20186.68048	len=298 frame:-1 start:3289 end:2396 gi|590585984|ref|XP_007015579.1| Glycosyl hydrolase family protein isoform 2 [Theobroma cacao]>gi	Theobroma cacao
1622	8.12	19.4	Cluster-20186.55029	len=233 frame:1 start:118 end:816 gi|728842549|gb|KHG21992.1| Glutathione S-transferase F9 -like protein [Gossypium arboreum]	Gossypium arboreum
1623	8.11	9.343	Cluster-20186.7209	len=579 frame:1 start:148 end:1884 gi|728843201|gb|KHG22644.1| hypothetical protein F383_05392 [Gossypium arboreum]	Gossypium arboreum
1624	8.11	13.08	Cluster-20186.58551	len=368 frame:2 start:278 end:1381 gi|728814835|gb|KHG01651.1| Dihydrodipicolinate synthase 2, chloroplastic -like protein [Gossypium arboreum]	Gossypium arboreum
1625	8.1	25.27	Cluster-20186.74837	len=369 frame:3 start:114 end:1220 gi|823127060|ref|XP_012492389.1| PREDICTED: putative quinone-oxidoreductase homolog, chloroplastic [Gossypium raimondii]>gi	Gossypium raimondii
1626	8.1	7.902	Cluster-20186.35480	len=735 frame:2 start:2 end:2206 gi|590672324|ref|XP_007038579.1| Non-intrinsic ABC protein 8 isoform 1 [Theobroma cacao]>gi	Theobroma cacao
1627	8.1	32.3	Cluster-20186.58618	len=258 frame:-1 start:958 end:185 gi|823228388|ref|XP_012446957.1| PREDICTED: uncharacterized protein LOC105770342 isoform X1 [Gossypium raimondii]>gi	Gossypium raimondii
1628	8.1	7.976	Cluster-20186.52225	len=678 frame:-1 start:2264 end:231 gi|728810964|gb|KHF99932.1| Protein FAM63A [Gossypium arboreum]	Gossypium arboreum
1629	8.09	58.74	Cluster-20186.54958	len=224 frame:-2 start:1043 end:372 gi|823221808|ref|XP_012443600.1| PREDICTED: auxin-binding protein ABP19a-like [Gossypium raimondii]>gi	Gossypium raimondii
1630	8.09	13.07	Cluster-20186.47105	len=399 frame:-2 start:2453 end:1257 gi|823122742|ref|XP_012472416.1| PREDICTED: putative leucine-rich repeat-containing protein DDB_G0290503 isoform X2 [Gossypium raimondii]>gi	Gossypium raimondii
1631	8.08	10.5	Cluster-20186.73824	len=582 frame:2 start:368 end:2113 gi|823126077|ref|XP_012487491.1| PREDICTED: plant intracellular Ras-group-related LRR protein 4-like [Gossypium raimondii]>gi	Gossypium raimondii
1632	8.08	12.35	Cluster-20186.61921	len=503 frame:3 start:27 end:1535 gi|823170309|ref|XP_012484456.1| PREDICTED: ureidoglycolate hydrolase [Gossypium raimondii]>gi	Gossypium raimondii
1633	8.08	34.8	Cluster-20186.87959	len=205 frame:2 start:2 end:616 gi|823250721|ref|XP_012457946.1| PREDICTED: miraculin-like [Gossypium raimondii]>gi	Gossypium raimondii
1634	8.07	17.07	Cluster-20186.76370	len=376 frame:1 start:1 end:1128 gi|590622036|ref|XP_007024937.1| Glutathione S-transferase family protein isoform 2 [Theobroma cacao]>gi	Theobroma cacao
1635	8.07	16.29	Cluster-20186.44406	len=314 frame:3 start:72 end:1013 gi|734396519|gb|KHN29785.1| Gamma-soluble NSF attachment protein [Glycine soja]	Glycine soja
1636	8.06	26.29	Cluster-20186.52771	len=195 frame:1 start:292 end:876 gi|728851381|gb|KHG30824.1| Thioredoxin M-type, chloroplastic [Gossypium arboreum]	Gossypium arboreum
1637	8.06	4.324	Cluster-20186.56522	len=1481 frame:3 start:1428 end:5870 gi|823244685|ref|XP_012455009.1| PREDICTED: myosin-17-like [Gossypium raimondii]>gi	Gossypium raimondii
1638	8.06	31.85	Cluster-20186.80001	len=158 frame:2 start:32 end:505 gi|728841734|gb|KHG21177.1| 60S ribosomal protein L32-1 [Gossypium arboreum]	Gossypium arboreum
1639	8.06	10.82	Cluster-20186.34293	len=528 frame:3 start:312 end:1895 gi|694309193|ref|XP_009359235.1| PREDICTED: glucan endo-1,3-beta-glucosidase 1-like [Pyrus x bretschneideri]	Pyrus x bretschneideri
1640	8.05	12.63	Cluster-20186.77160	len=492 frame:-3 start:1606 end:131 gi|823174477|ref|XP_012485792.1| PREDICTED: uncharacterized protein LOC105799668 [Gossypium raimondii]>gi	Gossypium raimondii
1641	8.05	20.39	Cluster-20186.71016	len=256 frame:-2 start:1075 end:308 gi|823177266|ref|XP_012486730.1| PREDICTED: 3-oxoacyl-[acyl-carrier-protein] synthase 3 A, chloroplastic-like isoform X2 [Gossypium raimondii]
1642	8.05	31.72	Cluster-20186.60770	len=228 frame:3 start:6 end:689 gi|823136963|ref|XP_012468256.1| PREDICTED: tankyrase-like [Gossypium raimondii]>gi	Gossypium raimondii
1643	8.04	5.492	Cluster-20186.23917	len=875 frame:-3 start:3068 end:444 gi|728835004|gb|KHG14447.1| Nuclear cap-binding subunit 1 -like protein [Gossypium arboreum]	Gossypium arboreum
1644	8.04	15.52	Cluster-20186.46292	len=452 frame:2 start:89 end:1444 gi|728831235|gb|KHG10678.1| Histone deacetylase 14 -like protein [Gossypium arboreum]	Gossypium arboreum
1645	8.03	51.91	Cluster-20186.84806	len=132 frame:-3 start:769 end:374 gi|823137527|ref|XP_012468553.1| PREDICTED: macrophage migration inhibitory factor homolog isoform X2 [Gossypium raimondii]>gi	Gossypium raimondii
1646	8.03	12.95	Cluster-20186.40262	len=449 frame:-2 start:1526 end:180 gi|823244125|ref|XP_012454721.1| PREDICTED: uncharacterized GPI-anchored protein At1g61900-like [Gossypium raimondii]>gi	Gossypium raimondii
1647	8.03	8.229	Cluster-20186.76065	len=402 frame:-3 start:1558 end:353 gi|823174433|ref|XP_012485779.1| PREDICTED: sorting nexin 1-like [Gossypium raimondii]>gi	Gossypium raimondii
1648	8.03	7.457	Cluster-20186.35026	len=819 frame:-1 start:4584 end:2128 gi|590671462|ref|XP_007038338.1| Splicing factor-related [Theobroma cacao]>gi	Theobroma cacao
1649	8.03	20.08	Cluster-20186.56574	len=240 frame:-1 start:1804 end:1085 gi|823138888|ref|XP_012469284.1| PREDICTED: uncharacterized protein LOC105787442 [Gossypium raimondii]>gi	Gossypium raimondii
1650	8.03	13.93	Cluster-20186.72429	len=360 frame:-3 start:1129 end:50 gi|823135708|ref|XP_012467613.1| PREDICTED: heterodimeric geranylgeranyl pyrophosphate synthase small subunit, chloroplastic [Gossypium raimondii]>gi	Gossypium raimondii
1651	8.02	65.08	Cluster-20186.55466	len=611 frame:2 start:143 end:1975 gi|224052861|ref|XP_002297617.1| hypothetical protein POPTR_0001s03980g [Populus trichocarpa]>gi	Populus trichocarpa
1652	8.02	28.28	Cluster-20186.83422	len=291 frame:-2 start:1167 end:295 gi|590617870|ref|XP_007023903.1| Single hybrid motif superfamily protein isoform 1 [Theobroma cacao]>gi	Theobroma cacao
1653	8.02	14.9	Cluster-20186.39111	len=444 frame:-1 start:1606 end:275 gi|823259339|ref|XP_012462377.1| PREDICTED: diphosphomevalonate decarboxylase [Gossypium raimondii]>gi	Gossypium raimondii
1654	8.02	51.33	Cluster-17245.0	len=114 frame:-1 start:459 end:118 gi|460415474|ref|XP_004253083.1| PREDICTED: ubiquitin-fold modifier 1 [Solanum lycopersicum]	Solanum lycopersicum
1655	8.02	12.39	Cluster-20186.35640	len=469 frame:-2 start:1621 end:215 gi|645221371|ref|XP_008244712.1| PREDICTED: mannan endo-1,4-beta-mannosidase 6 [Prunus mume]	Prunus mume
1656	8.02	32.06	Cluster-20186.43777	len=132 frame:-1 start:651 end:256 gi|590720027|ref|XP_007051218.1| Uncharacterized protein TCM_046693 [Theobroma cacao]>gi	Theobroma cacao
1657	8.01	47.61	Cluster-20186.55079	len=482 frame:1 start:64 end:1509 gi|747084607|ref|XP_011089722.1| PREDICTED: tubulin alpha-3 chain [Sesamum indicum]	Sesamum indicum
1658	8.01	73.94	Cluster-20186.55262	len=285 frame:2 start:2 end:856 gi|728837729|gb|KHG17172.1| Triosephosphate isomerase, cytosolic [Gossypium arboreum]	Gossypium arboreum
1659	8.01	18.12	Cluster-20186.89155	len=288 frame:-3 start:1073 end:210 gi|823126652|ref|XP_012489985.1| PREDICTED: fasciclin-like arabinogalactan protein 7 [Gossypium raimondii]>gi	Gossypium raimondii
1660	8	42.86	Cluster-20186.59535	len=400 frame:2 start:2 end:1201 gi|593700105|ref|XP_007150491.1| hypothetical protein PHAVU_005G157100g [Phaseolus vulgaris]>gi	Phaseolus vulgaris
1661	8	46.56	Cluster-20186.55270	len=306 frame:-3 start:1305 end:388 gi|823189890|ref|XP_012490979.1| PREDICTED: chlorophyll a-b binding protein 8, chloroplastic [Gossypium raimondii]	Gossypium raimondii
1662	8	44.65	Cluster-20186.57043	len=328 frame:2 start:2 end:985 gi|743894965|ref|XP_011040743.1| PREDICTED: tubulin beta-5 chain-like [Populus euphratica]>gi	Populus euphratica
1663	8	45.73	Cluster-20186.84570	len=165 frame:2 start:2 end:496 gi|823159987|ref|XP_012479833.1| PREDICTED: porphobilinogen deaminase, chloroplastic [Gossypium raimondii]>gi	Gossypium raimondii
1664	8	46.63	Cluster-20186.46926	len=163 frame:-1 start:489 end:1 gi|823204034|ref|XP_012436346.1| PREDICTED: peptidyl-prolyl cis-trans isomerase-like [Gossypium raimondii]>gi	Gossypium raimondii
1665	8	29.11	Cluster-20186.57931	len=238 frame:-2 start:948 end:235 gi|823149552|ref|XP_012474630.1| PREDICTED: rhodanese-like domain-containing protein 14, chloroplastic [Gossypium raimondii]>gi	Gossypium raimondii
1666	8	17.34	Cluster-20186.59452	len=249 frame:3 start:102 end:848 gi|823122303|ref|XP_012470329.1| PREDICTED: uncharacterized protein LOC105788135 [Gossypium raimondii]>gi	Gossypium raimondii
1667	8	28.21	Cluster-20186.70175	len=281 frame:-1 start:1096 end:254 gi|823136761|ref|XP_012468149.1| PREDICTED: secoisolariciresinol dehydrogenase-like [Gossypium raimondii]>gi	Gossypium raimondii
1668	8	23.77	Cluster-20186.58307	len=224 frame:1 start:1 end:672 gi|823121521|ref|XP_012467113.1| PREDICTED: uncharacterized protein LOC105785549 [Gossypium raimondii]>gi	Gossypium raimondii
1669	8	35.33	Cluster-20186.55686	len=151 frame:1 start:58 end:510 gi|823261382|ref|XP_012463422.1| PREDICTED: uncharacterized protein LOC105782892 [Gossypium raimondii]>gi	Gossypium raimondii
1670	8	48.55	Cluster-20186.85352	len=139 frame:3 start:210 end:626 gi|823134263|ref|XP_012466950.1| PREDICTED: dihydroneopterin aldolase 2-like [Gossypium raimondii]>gi	Gossypium raimondii
1671	8	24.9	Cluster-26628.0	len=246 frame:-2 start:884 end:147 gi|823127031|ref|XP_012492262.1| PREDICTED: auxin-induced in root cultures protein 12-like [Gossypium raimondii]	Gossypium raimondii
1672	8	19.68	Cluster-20186.48091	len=250 frame:3 start:3 end:752 gi|728813701|gb|KHG01299.1| Photosystem II reaction center PSB28, chloroplastic [Gossypium arboreum]	Gossypium arboreum
1673	8	43.33	Cluster-20186.44458	len=151 frame:3 start:126 end:578 gi|823135135|ref|XP_012467341.1| PREDICTED: nuclear transport factor 2 [Gossypium raimondii]>gi	Gossypium raimondii
1674	8	20.98	Cluster-20186.51950	len=287 frame:2 start:2 end:862 gi|590700785|ref|XP_007046249.1| Rad23 UV excision repair protein family isoform 1 [Theobroma cacao]>gi	Theobroma cacao
1675	7.99	15.28	Cluster-20186.68679	len=505 frame:-2 start:1850 end:336 gi|823223267|ref|XP_012444369.1| PREDICTED: WD-40 repeat-containing protein MSI4-like [Gossypium raimondii]>gi	Gossypium raimondii
1676	7.96	16.55	Cluster-20186.73407	len=442 frame:2 start:2 end:1327 gi|590711430|ref|XP_007049106.1| Hydroperoxide lyase, putative isoform 1 [Theobroma cacao]>gi	Theobroma cacao
1677	7.95	28.45	Cluster-20186.39912	len=486 frame:-1 start:1757 end:300 gi|590713467|ref|XP_007049651.1| O-Glycosyl hydrolases family 17 protein isoform 1 [Theobroma cacao]>gi	Theobroma cacao
1678	7.95	5.914	Cluster-20186.71442	len=1117 frame:-2 start:3721 end:371 gi|590581401|ref|XP_007014337.1| Valyl-tRNA synthetase / valine--tRNA ligase (VALRS) isoform 1 [Theobroma cacao]>gi	Theobroma cacao
1679	7.95	11.37	Cluster-20186.54341	len=555 frame:3 start:27 end:1691 gi|823136765|ref|XP_012468151.1| PREDICTED: lysosomal Pro-X carboxypeptidase-like [Gossypium raimondii]>gi	Gossypium raimondii
1680	7.93	30.73	Cluster-20186.65564	len=205 frame:-2 start:615 end:1 gi|728832404|gb|KHG11847.1| Polyneuridine-aldehyde esterase [Gossypium arboreum]	Gossypium arboreum
1681	7.93	12.73	Cluster-20186.30642	len=496 frame:-3 start:1857 end:370 gi|823194067|ref|XP_012492233.1| PREDICTED: bifunctional aspartate aminotransferase and glutamate/aspartate-prephenate aminotransferase-like [Gossypium raimondii]>gi	Gossypium raimondii
1682	7.92	36.28	Cluster-20186.77332	len=340 frame:-1 start:1287 end:268 gi|721613509|ref|XP_010240502.1| PREDICTED: glyceraldehyde-3-phosphate dehydrogenase GAPCP2, chloroplastic-like [Brachypodium distachyon]	Brachypodium distachyon
1683	7.92	9.814	Cluster-20186.4158	len=378 frame:1 start:43 end:1176 gi|460370164|ref|XP_004230924.1| PREDICTED: uncharacterized protein LOC101257023 [Solanum lycopersicum]	Solanum lycopersicum
1684	7.91	14.91	Cluster-20186.45885	len=410 frame:-2 start:1575 end:346 gi|823178228|ref|XP_012487064.1| PREDICTED: uncharacterized protein At1g18480 [Gossypium raimondii]	Gossypium raimondii
1685	7.91	4.804	Cluster-20186.70979	len=1021 frame:3 start:306 end:3368 gi|728842026|gb|KHG21469.1| AP-2 complex subunit alpha-1 -like protein [Gossypium arboreum]	Gossypium arboreum
1686	7.9	20.43	Cluster-20186.48115	len=236 frame:3 start:3 end:710 gi|823252302|ref|XP_012458775.1| PREDICTED: 60S ribosomal protein L10-like [Gossypium raimondii]>gi	Gossypium raimondii
1687	7.89	14.63	Cluster-20186.50513	len=616 frame:2 start:38 end:1885 gi|823254010|ref|XP_012459644.1| PREDICTED: uncharacterized protein LOC105780082 [Gossypium raimondii]>gi	Gossypium raimondii
1688	7.89	13.28	Cluster-20186.88302	len=483 frame:-3 start:1726 end:278 gi|728822718|gb|KHG04965.1| hypothetical protein F383_30444 [Gossypium arboreum]>gi	Gossypium arboreum
1689	7.89	6.679	Cluster-20186.37510	len=540 frame:-2 start:1646 end:27 gi|823124015|ref|XP_012478097.1| PREDICTED: dihydropyrimidinase [Gossypium raimondii]>gi	Gossypium raimondii
1690	7.89	24.76	Cluster-20186.45107	len=207 frame:3 start:3 end:623 gi|823229627|ref|XP_012447554.1| PREDICTED: uncharacterized protein LOC105770762 [Gossypium raimondii]>gi	Gossypium raimondii
1691	7.89	9.56	Cluster-20186.60146	len=524 frame:2 start:56 end:1627 gi|823195063|ref|XP_012492510.1| PREDICTED: splicing factor 3A subunit 3-like [Gossypium raimondii]>gi	Gossypium raimondii
1692	7.89	30.86	Cluster-20186.16595	len=163 frame:3 start:99 end:587 gi|823123936|ref|XP_012477835.1| PREDICTED: protein disulfide-isomerase 5-1 [Gossypium raimondii]>gi	Gossypium raimondii
1693	7.88	29.33	Cluster-20186.47824	len=151 frame:-2 start:714 end:262 gi|728829108|gb|KHG08551.1| Xylem serinease 1 -like protein [Gossypium arboreum]	Gossypium arboreum
1694	7.85	45.54	Cluster-20186.55277	len=102 frame:2 start:203 end:508 gi|823223094|ref|XP_012444277.1| PREDICTED: uncharacterized protein LOC105768711 [Gossypium raimondii]>gi	Gossypium raimondii
1695	7.83	6.005	Cluster-20186.61575	len=1100 frame:-2 start:3569 end:270 gi|823171573|ref|XP_012484846.1| PREDICTED: isoleucine--tRNA ligase, mitochondrial isoform X2 [Gossypium raimondii]>gi	Gossypium raimondii
1696	7.83	25.89	Cluster-20186.53910	len=225 frame:2 start:119 end:793 gi|590607980|ref|XP_007021140.1| Plastid developmental protein DAG [Theobroma cacao]>gi	Theobroma cacao
1697	7.81	27.85	Cluster-20186.59436	len=159 frame:3 start:3 end:479 gi|763776785|gb|KJB43908.1| hypothetical protein B456_007G223100, partial [Gossypium raimondii]	Gossypium raimondii
1698	7.8	6.058	Cluster-20186.49691	len=1206 frame:-2 start:3891 end:274 gi|823216371|ref|XP_012440902.1| PREDICTED: DEAD-box ATP-dependent RNA helicase ISE2, chloroplastic [Gossypium raimondii]>gi	Gossypium raimondii
1699	7.8	19.03	Cluster-20186.65231	len=332 frame:-1 start:1169 end:174 gi|590657861|ref|XP_007034685.1| CXE carboxylesterase [Theobroma cacao]>gi	Theobroma cacao
1700	7.78	7.025	Cluster-20186.91933	len=727 frame:-3 start:2450 end:270 gi|823234267|ref|XP_012449772.1| PREDICTED: mitotic spindle checkpoint protein MAD1 [Gossypium raimondii]>gi	Gossypium raimondii
1701	7.78	11.78	Cluster-20186.59027	len=434 frame:-3 start:1641 end:340 gi|728836656|gb|KHG16099.1| Stomatin-like protein 2 [Gossypium arboreum]	Gossypium arboreum
1702	7.78	10.34	Cluster-20186.57589	len=707 frame:-3 start:2679 end:559 gi|590636182|ref|XP_007028796.1| Elongation factor family protein isoform 1 [Theobroma cacao]>gi	Theobroma cacao
1703	7.77	17.05	Cluster-20186.54597	len=347 frame:1 start:904 end:1944 gi|590591938|ref|XP_007017138.1| N-terminal nucleophile aminohydrolases (Ntn hydrolases) superfamily protein [Theobroma cacao]>gi	Theobroma cacao
1704	7.77	31.4	Cluster-20186.34161	len=122 frame:3 start:120 end:485 gi|823258120|ref|XP_012461764.1| PREDICTED: NADH dehydrogenase [ubiquinone] 1 alpha subcomplex subunit 2-like [Gossypium raimondii]>gi
1705	7.76	33.52	Cluster-20186.82888	len=177 frame:2 start:215 end:745 gi|728832363|gb|KHG11806.1| hypothetical protein F383_11017 [Gossypium arboreum]	Gossypium arboreum
1706	7.75	22.37	Cluster-20186.53069	len=372 frame:-1 start:1442 end:327 gi|590575851|ref|XP_007012802.1| Nucleosome assembly protein 1,2 isoform 1 [Theobroma cacao]>gi	Theobroma cacao
1707	7.75	13.82	Cluster-20186.25435	len=370 frame:-3 start:1286 end:177 gi|823195048|ref|XP_012492507.1| PREDICTED: cytosolic sulfotransferase 15-like [Gossypium raimondii]>gi	Gossypium raimondii
1708	7.75	11.29	Cluster-20186.57790	len=444 frame:1 start:52 end:1383 gi|823218180|ref|XP_012441739.1| PREDICTED: uncharacterized protein LOC105766706 isoform X3 [Gossypium raimondii]>gi	Gossypium raimondii
1709	7.74	14.42	Cluster-20186.60845	len=438 frame:-1 start:1672 end:359 gi|565348342|ref|XP_006341172.1| PREDICTED: enolase-like [Solanum tuberosum]	Solanum tuberosum
1710	7.74	50.5	Cluster-20186.30410	len=102 frame:1 start:73 end:378 gi|823172745|ref|XP_012485225.1| PREDICTED: NADH dehydrogenase [ubiquinone] 1 alpha subcomplex subunit 2-like isoform X2 [Gossypium raimondii]>gi
1711	7.74	33.96	Cluster-20186.59239	len=107 frame:-2 start:837 end:517 gi|351726472|ref|NP_001235592.1| uncharacterized protein LOC100305708 [Glycine max]>gi	Glycine max
1712	7.73	14.71	Cluster-20186.64431	len=334 frame:1 start:82 end:1083 gi|728811525|gb|KHG00239.1| Uncharacterized protein F383_18135 [Gossypium arboreum]	Gossypium arboreum
1713	7.72	19.89	Cluster-20186.54516	len=368 frame:1 start:157 end:1260 gi|763772127|gb|KJB39250.1| hypothetical protein B456_007G003700 [Gossypium raimondii]	Gossypium raimondii
1714	7.72	12.64	Cluster-20186.51459	len=618 frame:1 start:1 end:1854 gi|823156688|ref|XP_012478263.1| PREDICTED: DEAD-box ATP-dependent RNA helicase 50 isoform X2 [Gossypium raimondii]	Gossypium raimondii
1715	7.71	3.422	Cluster-20186.87753	len=1959 frame:1 start:61 end:5937 gi|823168040|ref|XP_012483852.1| PREDICTED: nuclear pore complex protein GP210 isoform X1 [Gossypium raimondii]>gi	Gossypium raimondii
1716	7.7	10.44	Cluster-20186.70111	len=528 frame:1 start:1 end:1584 gi|823166346|ref|XP_012483141.1| PREDICTED: LOW QUALITY PROTEIN: ATP-sulfurylase 3, chloroplastic [Gossypium raimondii]	Gossypium raimondii
1717	7.7	18.12	Cluster-20186.56769	len=277 frame:-1 start:1158 end:328 gi|728839998|gb|KHG19441.1| elongation factor tu, mitochondrial [Gossypium arboreum]	Gossypium arboreum
1718	7.69	4.455	Cluster-20186.64479	len=1056 frame:-2 start:3451 end:284 gi|823156843|ref|XP_012478339.1| PREDICTED: probable glucan 1,3-alpha-glucosidase isoform X1 [Gossypium raimondii]>gi	Gossypium raimondii
1719	7.69	15.12	Cluster-20186.58849	len=292 frame:2 start:107 end:982 gi|823262907|ref|XP_012464213.1| PREDICTED: ACT domain-containing protein ACR12 isoform X2 [Gossypium raimondii]>gi	Gossypium raimondii
1720	7.67	16.25	Cluster-20186.49810	len=364 frame:3 start:453 end:1544 gi|823258613|ref|XP_012461999.1| PREDICTED: probable low-specificity L-threonine aldolase 1 [Gossypium raimondii]>gi	Gossypium raimondii
1721	7.67	17.95	Cluster-20186.69095	len=274 frame:2 start:68 end:889 gi|728829994|gb|KHG09437.1| Bifunctional monodehydroascorbate reductase and carbonic anhydrase nectarin-3 [Gossypium arboreum]	Gossypium arboreum
1722	7.67	13.29	Cluster-20186.77455	len=287 frame:-1 start:1072 end:212 gi|823214905|ref|XP_012440215.1| PREDICTED: uncharacterized protein LOC105765576 isoform X1 [Gossypium raimondii]>gi	Gossypium raimondii
1723	7.66	18.25	Cluster-20186.48021	len=264 frame:3 start:132 end:923 gi|823139210|ref|XP_012469459.1| PREDICTED: probable NAD(P)H dehydrogenase (quinone) FQR1-like 2 [Gossypium raimondii]>gi	Gossypium raimondii
1724	7.66	24.09	Cluster-20186.56138	len=275 frame:1 start:247 end:1071 gi|567866831|ref|XP_006426038.1| hypothetical protein CICLE_v10026274mg [Citrus clementina]>gi	Citrus clementina
1725	7.64	15.69	Cluster-20186.48874	len=377 frame:-1 start:1393 end:263 gi|590659199|ref|XP_007035062.1| 2-oxoglutarate (2OG) and Fe(II)-dependent oxygenase superfamily protein, putative [Theobroma cacao]>gi	Theobroma cacao
1726	7.64	5.735	Cluster-20186.45410	len=559 frame:1 start:79 end:1755 gi|728847652|gb|KHG27095.1| Lysosomal Pro-X carboxypeptidase [Gossypium arboreum]	Gossypium arboreum
1727	7.63	9.743	Cluster-20186.43959	len=545 frame:1 start:100 end:1734 gi|823140849|ref|XP_012470248.1| PREDICTED: coatomer subunit delta-like isoform X1 [Gossypium raimondii]>gi	Gossypium raimondii
1728	7.62	5.741	Cluster-20186.47083	len=959 frame:-2 start:3286 end:410 gi|823251552|ref|XP_012458415.1| PREDICTED: DNA gyrase subunit A, chloroplastic/mitochondrial isoform X1 [Gossypium raimondii]	Gossypium raimondii
1729	7.62	16.27	Cluster-20186.50106	len=382 frame:3 start:69 end:1214 gi|823246795|ref|XP_012456074.1| PREDICTED: uncharacterized protein LOC105777372 [Gossypium raimondii]>gi	Gossypium raimondii
1730	7.61	14.32	Cluster-20186.88225	len=434 frame:-2 start:1542 end:241 gi|823126026|ref|XP_012487214.1| PREDICTED: phosphoserine aminotransferase 2, chloroplastic-like [Gossypium raimondii]>gi	Gossypium raimondii
1731	7.61	25.23	Cluster-20186.52186	len=223 frame:1 start:223 end:891 gi|590647332|ref|XP_007031871.1| Translocase of outer membrane 20 kDa subunit 3, putative [Theobroma cacao]>gi	Theobroma cacao
1732	7.61	24.12	Cluster-20186.45935	len=200 frame:-1 start:1094 end:495 gi|728845778|gb|KHG25221.1| Nucleosome assembly [Gossypium arboreum]	Gossypium arboreum
1733	7.6	58.75	Cluster-20186.56117	len=241 frame:3 start:3 end:725 gi|823248930|ref|XP_012457119.1| PREDICTED: probable NAD(P)H dehydrogenase (quinone) FQR1-like 1 [Gossypium raimondii]>gi	Gossypium raimondii
1734	7.6	14.74	Cluster-20186.4804	len=347 frame:-3 start:1646 end:606 gi|823174247|ref|XP_012485717.1| PREDICTED: putative deoxyribonuclease TATDN1 isoform X1 [Gossypium raimondii]>gi	Gossypium raimondii
1735	7.6	12.89	Cluster-20186.63232	len=358 frame:2 start:185 end:1258 gi|728841330|gb|KHG20773.1| putative nicotinate-nucleotide pyrophosphorylase [carboxylating] [Gossypium arboreum]
1736	7.6	18.79	Cluster-20186.37302	len=283 frame:3 start:21 end:869 gi|823237445|ref|XP_012451375.1| PREDICTED: acid phosphatase 1 [Gossypium raimondii]>gi	Gossypium raimondii
1737	7.59	45.87	Cluster-20186.39659	len=437 frame:-1 start:3010 end:1700 gi|823121892|ref|XP_012468788.1| PREDICTED: calcium sensing receptor, chloroplastic [Gossypium raimondii]>gi	Gossypium raimondii
1738	7.58	54.25	Cluster-20186.55332	len=213 frame:2 start:11 end:649 gi|823126137|ref|XP_012487760.1| PREDICTED: ribulose bisphosphate carboxylase small chain, chloroplastic isoform X1 [Gossypium raimondii]>gi	Gossypium raimondii
1739	7.57	14.93	Cluster-20186.56723	len=356 frame:3 start:3 end:1070 gi|823126431|ref|XP_012488791.1| PREDICTED: GDSL esterase/lipase At2g42990-like [Gossypium raimondii]>gi	Gossypium raimondii
1740	7.55	41.1	Cluster-20186.56832	len=147 frame:2 start:2 end:442 gi|823230349|ref|XP_012447901.1| PREDICTED: cysteine proteinase 15A-like [Gossypium raimondii]>gi	Gossypium raimondii
1741	7.54	4.623	Cluster-20186.61920	len=1061 frame:-2 start:5220 end:2038 gi|823234124|ref|XP_012449698.1| PREDICTED: alpha-aminoadipic semialdehyde synthase [Gossypium raimondii]>gi	Gossypium raimondii
1742	7.54	24.04	Cluster-20186.83295	len=184 frame:-3 start:959 end:408 gi|823226760|ref|XP_012446209.1| PREDICTED: thioredoxin Y1, chloroplastic [Gossypium raimondii]>gi	Gossypium raimondii
1743	7.54	30.74	Cluster-20186.60589	len=271 frame:-1 start:966 end:154 gi|728840522|gb|KHG19965.1| putative e3 ubiquitin-protein ligase hul4 [Gossypium arboreum]	Gossypium arboreum
1744	7.52	23.94	Cluster-20186.91312	len=285 frame:-1 start:1078 end:224 gi|823187674|ref|XP_012490261.1| PREDICTED: chitinase 10-like [Gossypium raimondii]>gi	Gossypium raimondii
1745	7.51	7.782	Cluster-20186.35544	len=772 frame:3 start:66 end:2381 gi|728813167|gb|KHG01102.1| hypothetical protein F383_20733 [Gossypium arboreum]	Gossypium arboreum
1746	7.51	12.34	Cluster-20186.50590	len=390 frame:2 start:110 end:1279 gi|823128729|ref|XP_012444247.1| PREDICTED: GDSL esterase/lipase At3g27950-like [Gossypium raimondii]>gi	Gossypium raimondii
1747	7.49	7.407	Cluster-20186.64709	len=973 frame:3 start:222 end:3140 gi|823122385|ref|XP_012470711.1| PREDICTED: transportin-3 isoform X1 [Gossypium raimondii]>gi	Gossypium raimondii
1748	7.48	26.69	Cluster-20186.57825	len=267 frame:2 start:8 end:808 gi|590647194|ref|XP_007031834.1| Aldolase-type TIM barrel family protein [Theobroma cacao]>gi	Theobroma cacao
1749	7.47	7.821	Cluster-20186.36018	len=717 frame:2 start:125 end:2275 gi|823224404|ref|XP_012444968.1| PREDICTED: uncharacterized membrane protein At1g75140 [Gossypium raimondii]>gi	Gossypium raimondii
1750	7.47	8.432	Cluster-20186.58056	len=594 frame:-1 start:2148 end:367 gi|728849624|gb|KHG29067.1| Clathrin interactor EPSIN 1 -like protein [Gossypium arboreum]	Gossypium arboreum
1751	7.47	35.03	Cluster-20186.64116	len=158 frame:3 start:3 end:476 gi|728826645|gb|KHG06830.1| CDGSH iron-sulfur domain-containing 2A [Gossypium arboreum]	Gossypium arboreum
1752	7.47	19.83	Cluster-20186.81156	len=238 frame:-3 start:2223 end:1510 gi|763767352|gb|KJB34567.1| hypothetical protein B456_006G072900 [Gossypium raimondii]	Gossypium raimondii
1753	7.46	11.33	Cluster-20186.50309	len=910 frame:-3 start:5553 end:2824 gi|823156743|ref|XP_012478290.1| PREDICTED: receptor-like protein kinase FERONIA [Gossypium raimondii]>gi	Gossypium raimondii
1754	7.44	8.055	Cluster-20186.58507	len=659 frame:1 start:85 end:2061 gi|728830612|gb|KHG10055.1| Gamma-glutamyltranspeptidase 1 [Gossypium arboreum]	Gossypium arboreum
1755	7.44	4.245	Cluster-20186.39086	len=1061 frame:-3 start:3685 end:503 gi|728846559|gb|KHG26002.1| Pumilio -like protein [Gossypium arboreum]	Gossypium arboreum
1756	7.43	57.28	Cluster-20186.55843	len=1073 frame:3 start:390 end:3608 gi|823234381|ref|XP_012449828.1| PREDICTED: glycine dehydrogenase (decarboxylating), mitochondrial [Gossypium raimondii]>gi	Gossypium raimondii
1757	7.43	20.45	Cluster-20186.105782	len=402 frame:2 start:2 end:1207 gi|823187007|ref|XP_012490045.1| PREDICTED: GDSL esterase/lipase At4g01130 isoform X2 [Gossypium raimondii]>gi	Gossypium raimondii
1758	7.42	7.96	Cluster-20186.69342	len=604 frame:-3 start:2054 end:243 gi|823191042|ref|XP_012491335.1| PREDICTED: protein PLASTID MOVEMENT IMPAIRED 2 isoform X1 [Gossypium raimondii]>gi	Gossypium raimondii
1759	7.41	17.3	Cluster-20186.17344	len=290 frame:-1 start:1101 end:232 gi|763806528|gb|KJB73466.1| hypothetical protein B456_011G234100, partial [Gossypium raimondii]	Gossypium raimondii
1760	7.41	9.744	Cluster-20186.63469	len=627 frame:1 start:82 end:1962 gi|823157746|ref|XP_012478754.1| PREDICTED: pentatricopeptide repeat-containing protein At1g26460, mitochondrial isoform X1 [Gossypium raimondii]>gi	Gossypium raimondii
1761	7.4	7.969	Cluster-20186.42790	len=779 frame:2 start:263 end:2599 gi|823132458|ref|XP_012462484.1| PREDICTED: uncharacterized protein LOC105782342 isoform X1 [Gossypium raimondii]	Gossypium raimondii
1762	7.39	11.35	Cluster-20186.55309	len=370 frame:-1 start:1110 end:1 gi|823215142|ref|XP_012440327.1| PREDICTED: phosphomethylethanolamine N-methyltransferase-like [Gossypium raimondii]>gi	Gossypium raimondii
1763	7.38	23.92	Cluster-8557.0	len=302 frame:1 start:1 end:906 gi|590647823|ref|XP_007032007.1| NAD(P)-binding Rossmann-fold superfamily protein [Theobroma cacao]>gi	Theobroma cacao
1764	7.38	23.81	Cluster-20186.62205	len=127 frame:3 start:51 end:431 gi|568854761|ref|XP_006480988.1| PREDICTED: 30S ribosomal protein S31, chloroplastic-like [Citrus sinensis]	Citrus sinensis
1765	7.37	19.56	Cluster-20186.54467	len=226 frame:2 start:89 end:766 gi|590639694|ref|XP_007029745.1| Ribosomal protein L17 family protein isoform 1 [Theobroma cacao]>gi	Theobroma cacao
1766	7.36	48.4	Cluster-20186.52556	len=220 frame:1 start:1 end:660 gi|823128755|ref|XP_012444387.1| PREDICTED: 50S ribosomal protein L12, chloroplastic-like [Gossypium raimondii]>gi	Gossypium raimondii
1767	7.36	13.32	Cluster-20186.68703	len=399 frame:-3 start:1439 end:243 gi|823143324|ref|XP_012471463.1| PREDICTED: homoserine dehydrogenase [Gossypium raimondii]>gi	Gossypium raimondii
1768	7.36	35.15	Cluster-20186.80406	len=166 frame:2 start:200 end:697 gi|823130012|ref|XP_012451466.1| PREDICTED: probable prefoldin subunit 5 [Gossypium raimondii]>gi	Gossypium raimondii
1769	7.34	8.17	Cluster-20186.75737	len=613 frame:3 start:105 end:1943 gi|823130711|ref|XP_012454364.1| PREDICTED: phosphoacetylglucosamine mutase [Gossypium raimondii]>gi	Gossypium raimondii
1770	7.33	20.81	Cluster-20186.44887	len=222 frame:2 start:77 end:742 gi|823187737|ref|XP_012490282.1| PREDICTED: uncharacterized protein LOC105802922 isoform X1 [Gossypium raimondii]>gi	Gossypium raimondii
1771	7.33	14.5	Cluster-20186.78359	len=470 frame:2 start:269 end:1678 gi|763806576|gb|KJB73514.1| hypothetical protein B456_011G236800 [Gossypium raimondii]	Gossypium raimondii
1772	7.32	6.658	Cluster-20186.34741	len=767 frame:-3 start:2588 end:288 gi|590617019|ref|XP_007023670.1| Oligomeric Golgi complex subunit 4 [Theobroma cacao]>gi	Theobroma cacao
1773	7.32	10.05	Cluster-20186.81988	len=548 frame:3 start:75 end:1718 gi|728825030|gb|KHG06064.1| Inner membrane yohK [Gossypium arboreum]	Gossypium arboreum
1774	7.32	5.888	Cluster-20186.83617	len=969 frame:3 start:135 end:3041 gi|823255647|ref|XP_012460481.1| PREDICTED: uncharacterized protein LOC105780604 [Gossypium raimondii]>gi	Gossypium raimondii
1775	7.31	11.54	Cluster-20186.37496	len=521 frame:-3 start:1747 end:185 gi|823178188|ref|XP_012487051.1| PREDICTED: uncharacterized GPI-anchored protein At1g61900 isoform X1 [Gossypium raimondii]>gi	Gossypium raimondii
1776	7.3	18.57	Cluster-20186.55388	len=211 frame:3 start:63 end:695 gi|540849952|gb|AGV15461.1| translationally controlled tumor protein [Gossypium hirsutum]	Gossypium hirsutum
1777	7.29	28.14	Cluster-20186.53625	len=168 frame:-2 start:745 end:242 gi|590721553|ref|XP_007051646.1| Uncharacterized protein TCM_005215 [Theobroma cacao]>gi	Theobroma cacao
1778	7.29	9.302	Cluster-20186.90994	len=560 frame:-2 start:2159 end:480 gi|728846256|gb|KHG25699.1| hypothetical protein F383_04430 [Gossypium arboreum]	Gossypium arboreum
1779	7.29	10.14	Cluster-20186.67927	len=484 frame:-2 start:4364 end:2913 gi|823259004|ref|XP_012462205.1| PREDICTED: glucan endo-1,3-beta-glucosidase isoform X1 [Gossypium raimondii]>gi	Gossypium raimondii
1780	7.28	15.04	Cluster-20186.91615	len=360 frame:2 start:1529 end:2608 gi|823154029|ref|XP_012476871.1| PREDICTED: probable UDP-arabinopyranose mutase 5 isoform X1 [Gossypium raimondii]>gi	Gossypium raimondii
1781	7.28	17.51	Cluster-20186.54822	len=298 frame:-1 start:1154 end:261 gi|823151327|ref|XP_012475491.1| PREDICTED: ATP-dependent Clp protease proteolytic subunit 4, chloroplastic [Gossypium raimondii]>gi	Gossypium raimondii
1782	7.28	17.22	Cluster-20186.56298	len=274 frame:2 start:17 end:838 gi|823261097|ref|XP_012463276.1| PREDICTED: single-stranded DNA-binding protein WHY1, chloroplastic-like isoform X2 [Gossypium raimondii]>gi	Gossypium raimondii
1783	7.28	16.6	Cluster-20186.20557	len=242 frame:-3 start:895 end:170 gi|823156878|ref|XP_012478355.1| PREDICTED: uncharacterized protein LOC105793974 [Gossypium raimondii]>gi	Gossypium raimondii
1784	7.27	15.02	Cluster-20186.64839	len=314 frame:2 start:203 end:1144 gi|823133911|ref|XP_012466793.1| PREDICTED: serine/threonine-protein phosphatase PP2A catalytic subunit [Gossypium raimondii]>gi	Gossypium raimondii
1785	7.26	11.13	Cluster-20186.55434	len=522 frame:-3 start:2051 end:486 gi|641867221|gb|KDO85905.1| hypothetical protein CISIN_1g010372mg [Citrus sinensis]	Citrus sinensis
1786	7.26	12.65	Cluster-20186.40352	len=428 frame:-3 start:1676 end:393 gi|728818072|gb|KHG02679.1| Adipocyte plasma membrane-associated [Gossypium arboreum]	Gossypium arboreum
1787	7.25	10.5	Cluster-20186.62050	len=401 frame:-2 start:1586 end:384 gi|823229892|ref|XP_012447686.1| PREDICTED: uncharacterized protein LOC105770870 isoform X3 [Gossypium raimondii]>gi	Gossypium raimondii
1788	7.25	7.313	Cluster-20186.67368	len=548 frame:3 start:45 end:1688 gi|823160361|ref|XP_012480023.1| PREDICTED: bifunctional riboflavin biosynthesis protein RIBA 1, chloroplastic [Gossypium raimondii]>gi	Gossypium raimondii
1789	7.25	36	Cluster-20186.66634	len=126 frame:-1 start:542 end:165 gi|823175577|ref|XP_012486166.1| PREDICTED: putative lipid-transfer protein DIR1 [Gossypium raimondii]>gi	Gossypium raimondii
1790	7.25	11.91	Cluster-20186.31359	len=513 frame:-3 start:1803 end:265 gi|823252084|ref|XP_012458669.1| PREDICTED: NADH dehydrogenase [ubiquinone] complex I, assembly factor 7 isoform X2 [Gossypium raimondii]>gi
1791	7.24	2.776	Cluster-20186.55741	len=1910 frame:-2 start:6124 end:395 gi|823135600|ref|XP_012467556.1| PREDICTED: E3 ubiquitin-protein ligase UPL3-like [Gossypium raimondii]>gi	Gossypium raimondii
1792	7.23	37.61	Cluster-2518.2	len=235 frame:3 start:87 end:791 gi|590570013|ref|XP_007011229.1| Peroxidase superfamily protein [Theobroma cacao]>gi	Theobroma cacao
1793	7.23	10.05	Cluster-20186.54181	len=548 frame:-1 start:1924 end:281 gi|590682485|ref|XP_007041355.1| Cytochrome P450 82C4, putative isoform 1 [Theobroma cacao]>gi	Theobroma cacao
1794	7.22	5.446	Cluster-20186.62461	len=864 frame:-3 start:3705 end:1114 gi|763743697|gb|KJB11196.1| hypothetical protein B456_001G246900 [Gossypium raimondii]	Gossypium raimondii
1795	7.22	31.49	Cluster-20186.57161	len=182 frame:-1 start:861 end:316 gi|823141388|ref|XP_012470512.1| PREDICTED: disease resistance response protein 206-like [Gossypium raimondii]>gi	Gossypium raimondii
1796	7.22	24.02	Cluster-20186.20037	len=180 frame:-3 start:852 end:313 gi|823224292|ref|XP_012444914.1| PREDICTED: signal peptidase complex subunit 3B-like [Gossypium raimondii]>gi	Gossypium raimondii
1797	7.2	11.58	Cluster-20186.62278	len=407 frame:1 start:103 end:1323 gi|823183469|ref|XP_012488862.1| PREDICTED: 26S proteasome non-ATPase regulatory subunit 13 homolog B isoform X1 [Gossypium raimondii]>gi	Gossypium raimondii
1798	7.2	7.431	Cluster-20186.67357	len=620 frame:2 start:653 end:2512 gi|728820892|gb|KHG03986.1| hypothetical protein F383_28527 [Gossypium arboreum]	Gossypium arboreum
1799	7.2	18.78	Cluster-20186.9190	len=230 frame:-2 start:1057 end:368 gi|823124408|ref|XP_012479988.1| PREDICTED: uncharacterized protein LOC105795071 [Gossypium raimondii]>gi	Gossypium raimondii
1800	7.19	13.44	Cluster-20186.56358	len=678 frame:-1 start:2172 end:139 gi|590694537|ref|XP_007044636.1| Polygalacturonase 2 [Theobroma cacao]>gi	Theobroma cacao
1801	7.19	7.986	Cluster-20186.46570	len=577 frame:-3 start:1972 end:242 gi|728835866|gb|KHG15309.1| Zeta-carotene desaturase, chloroplastic/chromoplastic [Gossypium arboreum]	Gossypium arboreum
1802	7.18	16.18	Cluster-20186.83076	len=347 frame:-3 start:1638 end:598 gi|590591272|ref|XP_007016967.1| NAD(P)-binding Rossmann-fold superfamily protein [Theobroma cacao]>gi	Theobroma cacao
1803	7.17	4.441	Cluster-20186.34965	len=1172 frame:1 start:193 end:3708 gi|823126098|ref|XP_012487665.1| PREDICTED: putative nuclear matrix constituent protein 1-like protein [Gossypium raimondii]>gi	Gossypium raimondii
1804	7.16	3.531	Cluster-20186.54371	len=1842 frame:-2 start:6009 end:484 gi|823172921|ref|XP_012485286.1| PREDICTED: proteasome-associated protein ECM29 homolog isoform X1 [Gossypium raimondii]>gi	Gossypium raimondii
1805	7.15	19.44	Cluster-20186.84095	len=356 frame:1 start:76 end:1143 gi|728839734|gb|KHG19177.1| putative serine racemase [Gossypium arboreum]	Gossypium arboreum
1806	7.14	13.4	Cluster-20186.65575	len=568 frame:1 start:331 end:2034 gi|590723093|ref|XP_007052087.1| RNA 3'-terminal phosphate cyclase/enolpyruvate transferase, alpha/beta isoform 1 [Theobroma cacao]>gi	Theobroma cacao
1807	7.13	7.213	Cluster-20186.57311	len=611 frame:-2 start:2093 end:261 gi|590588085|ref|XP_007016119.1| Non-specific phospholipase C1 [Theobroma cacao]>gi	Theobroma cacao
1808	7.13	14.32	Cluster-20186.73498	len=371 frame:1 start:1 end:1113 gi|823188024|ref|XP_012490375.1| PREDICTED: syntaxin-41-like isoform X1 [Gossypium raimondii]>gi	Gossypium raimondii
1809	7.12	12.21	Cluster-20186.54042	len=427 frame:-2 start:1669 end:389 gi|823133158|ref|XP_012465970.1| PREDICTED: uncharacterized protein LOC105784614 [Gossypium raimondii]>gi	Gossypium raimondii
1810	7.12	22.09	Cluster-20186.55325	len=259 frame:1 start:1 end:777 gi|823237247|ref|XP_012451279.1| PREDICTED: 30S ribosomal protein S9, chloroplastic [Gossypium raimondii]>gi	Gossypium raimondii
1811	7.09	7.609	Cluster-20186.76662	len=645 frame:2 start:197 end:2131 gi|823223749|ref|XP_012444625.1| PREDICTED: mannosyl-oligosaccharide 1,2-alpha-mannosidase MNS3-like [Gossypium raimondii]>gi	Gossypium raimondii
1812	7.09	30	Cluster-20186.57203	len=171 frame:-2 start:558 end:46 gi|823224464|ref|XP_012445001.1| PREDICTED: umecyanin-like [Gossypium raimondii]>gi	Gossypium raimondii
1813	7.08	2.813	Cluster-20186.30490	len=1032 frame:-3 start:3475 end:380 gi|823222480|ref|XP_012443956.1| PREDICTED: receptor-like protein 12 isoform X1 [Gossypium raimondii]>gi	Gossypium raimondii
1814	7.08	38.36	Cluster-20186.75665	len=147 frame:3 start:3 end:443 gi|823148516|ref|XP_012474159.1| PREDICTED: macrophage migration inhibitory factor homolog [Gossypium raimondii]>gi	Gossypium raimondii
1815	7.07	5.037	Cluster-20186.55237	len=1073 frame:-3 start:4435 end:1217 gi|823244906|ref|XP_012455126.1| PREDICTED: probable starch synthase 4, chloroplastic/amyloplastic [Gossypium raimondii]>gi	Gossypium raimondii
1816	7.07	8.296	Cluster-20186.65278	len=664 frame:2 start:341 end:2332 gi|823216016|ref|XP_012440743.1| PREDICTED: cysteine-rich receptor-like protein kinase 2 [Gossypium raimondii]>gi	Gossypium raimondii
1817	7.07	8.614	Cluster-20186.45635	len=535 frame:-3 start:1789 end:185 gi|823237321|ref|XP_012451311.1| PREDICTED: monogalactosyldiacylglycerol synthase, chloroplastic-like isoform X2 [Gossypium raimondii]>gi	Gossypium raimondii
1818	7.06	22.87	Cluster-20186.5739	len=259 frame:1 start:85 end:861 gi|728850691|gb|KHG30134.1| Peroxiredoxin Q, chloroplastic [Gossypium arboreum]	Gossypium arboreum
1819	7.06	32.76	Cluster-20186.18750	len=291 frame:2 start:2 end:874 gi|590625596|ref|XP_007025926.1| Cysteine-rich RLK 29, putative isoform 2, partial [Theobroma cacao]>gi	Theobroma cacao
1820	7.04	25.84	Cluster-20186.58408	len=179 frame:-1 start:794 end:258 gi|823159194|ref|XP_012479428.1| PREDICTED: MLP-like protein 423 [Gossypium raimondii]>gi	Gossypium raimondii
1821	7.03	9.151	Cluster-20186.68483	len=602 frame:-1 start:2186 end:381 gi|728826644|gb|KHG06829.1| DEAD-box ATP-dependent RNA helicase 7 [Gossypium arboreum]	Gossypium arboreum
1822	7.03	8.209	Cluster-20186.86805	len=671 frame:-2 start:2396 end:384 gi|823147008|ref|XP_012473414.1| PREDICTED: protein decapping 5-like [Gossypium raimondii]>gi	Gossypium raimondii
1823	7.02	30.63	Cluster-20186.43046	len=285 frame:1 start:1 end:855 gi|823223068|ref|XP_012444263.1| PREDICTED: acyl-protein thioesterase 1-like [Gossypium raimondii]>gi	Gossypium raimondii
1824	7.02	15.48	Cluster-20186.49974	len=240 frame:1 start:1 end:720 gi|823265462|ref|XP_012465466.1| PREDICTED: uncharacterized protein LOC105784210 isoform X1 [Gossypium raimondii]>gi	Gossypium raimondii
1825	7.01	12.5	Cluster-20186.21104	len=377 frame:2 start:251 end:1381 gi|823160052|ref|XP_012479866.1| PREDICTED: calumenin-A [Gossypium raimondii]>gi	Gossypium raimondii
1826	7	69.77	Cluster-20186.50107	len=44 frame:1 start:1 end:132 gi|590645822|ref|XP_007031449.1| Formate dehydrogenase [Theobroma cacao]>gi	Theobroma cacao
1827	7	13.16	Cluster-20186.79500	len=343 frame:3 start:30 end:1058 gi|823240252|ref|XP_012452748.1| PREDICTED: zingipain-2 [Gossypium raimondii]>gi	Gossypium raimondii
1828	7	5.375	Cluster-20186.35121	len=894 frame:2 start:128 end:2809 gi|823203454|ref|XP_012436146.1| PREDICTED: alpha-L-fucosidase 2-like [Gossypium raimondii]>gi	Gossypium raimondii
1829	6.99	6.387	Cluster-20186.67717	len=549 frame:-2 start:2112 end:466 gi|728818671|gb|KHG02880.1| ALBINO3-like protein 1, chloroplastic [Gossypium arboreum]>gi	Gossypium arboreum
1830	6.98	29.49	Cluster-8342.0	len=157 frame:3 start:3 end:473 gi|823266202|ref|XP_012465806.1| PREDICTED: early nodulin-like protein 3 [Gossypium raimondii]>gi	Gossypium raimondii
1831	6.97	7.507	Cluster-20186.59647	len=747 frame:3 start:1296 end:3536 gi|823159728|ref|XP_012479695.1| PREDICTED: two pore calcium channel protein 1 isoform X1 [Gossypium raimondii]>gi	Gossypium raimondii
1832	6.97	14.51	Cluster-20186.85303	len=387 frame:-2 start:1448 end:288 gi|823185089|ref|XP_012489413.1| PREDICTED: dihydroorotase, mitochondrial isoform X1 [Gossypium raimondii]>gi	Gossypium raimondii
1833	6.96	25.73	Cluster-20186.60496	len=242 frame:3 start:12 end:737 gi|590681773|ref|XP_007041173.1| Ras-related small GTP-binding family protein [Theobroma cacao]>gi	Theobroma cacao
1834	6.95	4.505	Cluster-20186.19040	len=1000 frame:3 start:309 end:3308 gi|728811823|gb|KHG00472.1| hypothetical protein F383_20103 [Gossypium arboreum]	Gossypium arboreum
1835	6.95	31.19	Cluster-20186.50352	len=110 frame:-2 start:968 end:639 gi|823231261|ref|XP_012448338.1| PREDICTED: small nuclear ribonucleoprotein Sm D2-like [Gossypium raimondii]>gi	Gossypium raimondii
1836	6.94	12.8	Cluster-20186.59784	len=454 frame:-2 start:1680 end:319 gi|823136376|ref|XP_012467948.1| PREDICTED: L-2-hydroxyglutarate dehydrogenase, mitochondrial [Gossypium raimondii]>gi	Gossypium raimondii
1837	6.94	18.04	Cluster-20186.55413	len=195 frame:-3 start:883 end:299 gi|823132796|ref|XP_012464278.1| PREDICTED: uncharacterized protein LOC105783394 [Gossypium raimondii]>gi	Gossypium raimondii
1838	6.94	9.978	Cluster-20186.20154	len=462 frame:-2 start:1898 end:513 gi|763775377|gb|KJB42500.1| hypothetical protein B456_007G155600, partial [Gossypium raimondii]	Gossypium raimondii
1839	6.93	4.356	Cluster-20186.56363	len=1700 frame:2 start:2 end:5101 gi|823233243|ref|XP_012449259.1| PREDICTED: clustered mitochondria protein isoform X3 [Gossypium raimondii]>gi	Gossypium raimondii
1840	6.93	11.07	Cluster-20186.60681	len=498 frame:-2 start:1640 end:147 gi|590620843|ref|XP_007024645.1| Cytochrome P450 superfamily protein [Theobroma cacao]>gi	Theobroma cacao
1841	6.93	9.603	Cluster-20186.62468	len=605 frame:-3 start:2151 end:337 gi|590701193|ref|XP_007046338.1| Decapping 5 [Theobroma cacao]>gi	Theobroma cacao
1842	6.93	12.38	Cluster-20186.86707	len=316 frame:2 start:83 end:1030 gi|823128085|ref|XP_012441623.1| PREDICTED: protein OSB2, chloroplastic-like [Gossypium raimondii]>gi	Gossypium raimondii
1843	6.93	7.86	Cluster-20186.72640	len=599 frame:1 start:142 end:1938 gi|823244858|ref|XP_012455100.1| PREDICTED: malonate--CoA ligase isoform X2 [Gossypium raimondii]	Gossypium raimondii
1844	6.92	8.472	Cluster-20186.104030	len=780 frame:3 start:447 end:2786 gi|823214234|ref|XP_012439866.1| PREDICTED: subtilisin-like protease SBT3.5 isoform X1 [Gossypium raimondii]	Gossypium raimondii
1845	6.92	20.19	Cluster-20186.57023	len=422 frame:2 start:86 end:1351 gi|728839501|gb|KHG18944.1| Acyl-[acyl-carrier-protein] desaturase, chloroplastic [Gossypium arboreum]
1846	6.91	19.64	Cluster-20186.83331	len=443 frame:-2 start:1330 end:2 gi|823224923|ref|XP_012445246.1| PREDICTED: cysteine proteinase RD21a-like [Gossypium raimondii]>gi	Gossypium raimondii
1847	6.9	13.48	Cluster-20186.44817	len=550 frame:1 start:301 end:1950 gi|823237723|ref|XP_012451506.1| PREDICTED: beta-fructofuranosidase, insoluble isoenzyme CWINV1-like isoform X1 [Gossypium raimondii]>gi	Gossypium raimondii
1848	6.9	30.5	Cluster-20186.63462	len=283 frame:2 start:110 end:958 gi|590585318|ref|XP_007015417.1| Pyridoxine biosynthesis 2 [Theobroma cacao]>gi	Theobroma cacao
1849	6.9	6.487	Cluster-20186.33100	len=633 frame:1 start:1 end:1899 gi|590697435|ref|XP_007045438.1| Kinase, putative [Theobroma cacao]>gi	Theobroma cacao
1850	6.89	29.56	Cluster-20186.51512	len=160 frame:2 start:98 end:577 gi|590642855|ref|XP_007030636.1| Ribosomal protein S24e family protein [Theobroma cacao]>gi	Theobroma cacao
1851	6.89	14.19	Cluster-20186.55045	len=290 frame:3 start:162 end:1031 gi|823143989|ref|XP_012471811.1| PREDICTED: aquaporin PIP1-3 isoform X1 [Gossypium raimondii]>gi	Gossypium raimondii
1852	6.89	13.52	Cluster-20186.87363	len=319 frame:1 start:16 end:972 gi|823224656|ref|XP_012445101.1| PREDICTED: uroporphyrinogen-III synthase, chloroplastic isoform X2 [Gossypium raimondii]>gi	Gossypium raimondii
1853	6.88	32.43	Cluster-20186.45722	len=260 frame:-1 start:1150 end:371 gi|823255256|ref|XP_012460281.1| PREDICTED: ankyrin repeat domain-containing protein 2-like [Gossypium raimondii]>gi	Gossypium raimondii
1854	6.88	13.91	Cluster-20186.76006	len=303 frame:-2 start:1408 end:500 gi|763743718|gb|KJB11217.1| hypothetical protein B456_001G247800 [Gossypium raimondii]>gi	Gossypium raimondii
1855	6.87	12.8	Cluster-20186.45982	len=329 frame:-3 start:1231 end:245 gi|728831865|gb|KHG11308.1| Protein SEC13 [Gossypium arboreum]	Gossypium arboreum
1856	6.86	50	Cluster-20186.52604	len=95 frame:-1 start:354 end:70 gi|823231293|ref|XP_012448354.1| PREDICTED: gibberellin-regulated protein 1-like [Gossypium raimondii]>gi	Gossypium raimondii
1857	6.84	7.24	Cluster-20186.58258	len=954 frame:-3 start:3126 end:265 gi|823252200|ref|XP_012458728.1| PREDICTED: uncharacterized protein LOC105779495 isoform X1 [Gossypium raimondii]>gi	Gossypium raimondii
1858	6.84	21.01	Cluster-20186.68011	len=239 frame:2 start:2 end:718 gi|823263809|ref|XP_012464662.1| PREDICTED: lactoylglutathione lyase-like [Gossypium raimondii]>gi	Gossypium raimondii
1859	6.84	27.71	Cluster-20186.60048	len=167 frame:-2 start:778 end:278 gi|823255959|ref|XP_012460638.1| PREDICTED: kirola-like [Gossypium raimondii]>gi	Gossypium raimondii
1860	6.83	48.77	Cluster-20186.74342	len=489 frame:1 start:217 end:1683 gi|589735558|gb|AHL19963.1| 6-phosphogluconate dehydrogenase [Hibiscus cannabinus]	Hibiscus cannabinus
1861	6.83	39.68	Cluster-20186.68061	len=127 frame:-1 start:657 end:277 gi|567875341|ref|XP_006430260.1| hypothetical protein CICLE_v10013051mg [Citrus clementina]>gi	Citrus clementina
1862	6.82	19.46	Cluster-20186.54961	len=222 frame:-2 start:994 end:329 gi|728810782|gb|KHF99850.1| Dehydrin ERD10 -like protein [Gossypium arboreum]	Gossypium arboreum
1863	6.81	67.38	Cluster-20186.63883	len=283 frame:3 start:84 end:932 gi|823160355|ref|XP_012480020.1| PREDICTED: 14-3-3 protein 6-like [Gossypium raimondii]>gi	Gossypium raimondii
1864	6.81	9.475	Cluster-20186.94222	len=592 frame:-2 start:1997 end:222 gi|823195341|ref|XP_012492593.1| PREDICTED: beta-hexosaminidase 2 [Gossypium raimondii]>gi	Gossypium raimondii
1865	6.81	10.14	Cluster-20186.21660	len=494 frame:2 start:2 end:1483 gi|728822730|gb|KHG04971.1| Sorting and assembly machinery component 50 B [Gossypium arboreum]	Gossypium arboreum
1866	6.81	24.86	Cluster-27324.0	len=178 frame:1 start:178 end:711 gi|823139274|ref|XP_012469493.1| PREDICTED: STS14 protein-like [Gossypium raimondii]	Gossypium raimondii
1867	6.8	7.676	Cluster-20186.68426	len=483 frame:2 start:140 end:1588 gi|590703806|ref|XP_007046978.1| Leucine-rich repeat family protein isoform 3 [Theobroma cacao]>gi	Theobroma cacao
1868	6.79	26.44	Cluster-20186.63326	len=175 frame:2 start:20 end:544 gi|225439749|ref|XP_002274570.1| PREDICTED: histone H2A [Vitis vinifera]>gi	Vitis vinifera
1869	6.79	36.73	Cluster-20186.56156	len=148 frame:-2 start:800 end:357 gi|823256918|ref|XP_012461109.1| PREDICTED: GPI-anchored protein LORELEI-like isoform X1 [Gossypium raimondii]>gi	Gossypium raimondii
1870	6.78	13.25	Cluster-20186.80428	len=567 frame:1 start:316 end:2016 gi|590670245|ref|XP_007038001.1| CBS / octicosapeptide/Phox/Bemp1 domains-containing protein isoform 2 [Theobroma cacao]>gi	Theobroma cacao
1871	6.78	12.66	Cluster-20186.54941	len=404 frame:1 start:388 end:1599 gi|823208295|ref|XP_012437592.1| PREDICTED: methionine aminopeptidase 1A [Gossypium raimondii]>gi	Gossypium raimondii
1872	6.76	14.61	Cluster-20186.13181	len=480 frame:2 start:74 end:1513 gi|802761246|ref|XP_012089723.1| PREDICTED: alanine--glyoxylate aminotransferase 2 homolog 2, mitochondrial-like [Jatropha curcas]>gi	Jatropha curcas
1873	6.76	11.71	Cluster-20186.57319	len=556 frame:2 start:119 end:1786 gi|823132104|ref|XP_012461183.1| PREDICTED: EH domain-containing protein 1 isoform X1 [Gossypium raimondii]>gi	Gossypium raimondii
1874	6.74	8.442	Cluster-20186.9322	len=463 frame:1 start:445 end:1833 gi|823225882|ref|XP_012445755.1| PREDICTED: glucan endo-1,3-beta-glucosidase [Gossypium raimondii]>gi	Gossypium raimondii
1875	6.73	24.65	Cluster-20186.44745	len=362 frame:-1 start:2075 end:990 gi|645268094|ref|XP_008239373.1| PREDICTED: vignain-like [Prunus mume]	Prunus mume
1876	6.73	8.155	Cluster-20186.36384	len=467 frame:3 start:141 end:1541 gi|823167383|ref|XP_012483638.1| PREDICTED: protease Do-like 8, chloroplastic [Gossypium raimondii]>gi	Gossypium raimondii
1877	6.73	6.553	Cluster-20186.78544	len=413 frame:-1 start:1520 end:282 gi|823187328|ref|XP_012490152.1| PREDICTED: sialidase-like isoform X2 [Gossypium raimondii]>gi	Gossypium raimondii
1878	6.73	38.12	Cluster-20186.84024	len=161 frame:2 start:17 end:499 gi|823130246|ref|XP_012452645.1| PREDICTED: uncharacterized protein LOC105774629 isoform X1 [Gossypium raimondii]>gi	Gossypium raimondii
1879	6.72	19.12	Cluster-20186.70615	len=435 frame:-1 start:1982 end:678 gi|590720560|ref|XP_007051363.1| Purple acid phosphatase 29 isoform 1 [Theobroma cacao]>gi	Theobroma cacao
1880	6.72	11.8	Cluster-20186.54840	len=306 frame:-2 start:1184 end:267 gi|763813967|gb|KJB80819.1| hypothetical protein B456_013G118100 [Gossypium raimondii]	Gossypium raimondii
1881	6.72	16.25	Cluster-20186.37905	len=278 frame:-2 start:1303 end:470 gi|823186830|ref|XP_012489991.1| PREDICTED: syntaxin-71-like [Gossypium raimondii]>gi	Gossypium raimondii
1882	6.72	8.119	Cluster-20186.99338	len=506 frame:1 start:157 end:1674 gi|823148455|ref|XP_012474128.1| PREDICTED: glucan endo-1,3-beta-glucosidase 4-like [Gossypium raimondii]>gi	Gossypium raimondii
1883	6.71	21.02	Cluster-20186.84457	len=353 frame:-3 start:1888 end:830 gi|823213395|ref|XP_012439441.1| PREDICTED: methylglutaconyl-CoA hydratase, mitochondrial isoform X1 [Gossypium raimondii]>gi	Gossypium raimondii
1884	6.71	17.97	Cluster-20186.50054	len=435 frame:3 start:195 end:1499 gi|823229699|ref|XP_012447589.1| PREDICTED: lecithin-cholesterol acyltransferase-like 1 [Gossypium raimondii]>gi	Gossypium raimondii
1885	6.71	16.47	Cluster-20186.68447	len=341 frame:1 start:1 end:1023 gi|590592512|ref|XP_007017301.1| Mov34/MPN/PAD-1 family protein [Theobroma cacao]>gi	Theobroma cacao
1886	6.71	24.31	Cluster-20186.83504	len=219 frame:3 start:201 end:857 gi|823174885|ref|XP_012485921.1| PREDICTED: thylakoid lumenal 15.0 kDa protein 2, chloroplastic [Gossypium raimondii]>gi	Gossypium raimondii
1887	6.7	14.61	Cluster-20186.53929	len=220 frame:1 start:61 end:720 gi|763753243|gb|KJB20631.1| hypothetical protein B456_003G157300 [Gossypium raimondii]	Gossypium raimondii
1888	6.69	6.853	Cluster-20186.51650	len=789 frame:-3 start:2604 end:238 gi|590616549|ref|XP_007023537.1| Nudix hydrolase isoform 1 [Theobroma cacao]>gi	Theobroma cacao
1889	6.69	29.37	Cluster-20186.89749	len=161 frame:-2 start:729 end:247 gi|823164416|ref|XP_012482153.1| PREDICTED: major allergen Pru ar 1-like [Gossypium raimondii]>gi	Gossypium raimondii
1890	6.68	18.57	Cluster-20186.13753	len=308 frame:-3 start:1211 end:288 gi|823252271|ref|XP_012458761.1| PREDICTED: 3-isopropylmalate dehydratase small subunit 3-like [Gossypium raimondii]>gi	Gossypium raimondii
1891	6.68	29.27	Cluster-20186.42602	len=247 frame:3 start:105 end:845 gi|728845157|gb|KHG24600.1| E3 ubiquitin-protein ligase UPL3 -like protein [Gossypium arboreum]	Gossypium arboreum
1892	6.67	3.791	Cluster-20186.81030	len=977 frame:2 start:179 end:3109 gi|823212896|ref|XP_012439191.1| PREDICTED: AP-4 complex subunit epsilon-like [Gossypium raimondii]>gi	Gossypium raimondii
1893	6.67	3.15	Cluster-20186.68998	len=1366 frame:3 start:3 end:4100 gi|728821314|gb|KHG04275.1| CLIP-associating 1 [Gossypium arboreum]	Gossypium arboreum
1894	6.66	34.36	Cluster-20186.18286	len=196 frame:2 start:2 end:589 gi|728830586|gb|KHG10029.1| Eukaryotic translation initiation factor 3 subunit G [Gossypium arboreum]	Gossypium arboreum
1895	6.66	5.899	Cluster-20186.48355	len=696 frame:-3 start:2297 end:210 gi|823253694|ref|XP_012459484.1| PREDICTED: L-type lectin-domain containing receptor kinase VIII.2-like [Gossypium raimondii]>gi	Gossypium raimondii
1896	6.66	24.58	Cluster-20186.16708	len=298 frame:1 start:1 end:894 gi|728836594|gb|KHG16037.1| Peptidyl-prolyl cis-trans isomerase FKBP19, chloroplastic -like protein [Gossypium arboreum]	Gossypium arboreum
1897	6.65	32.8	Cluster-20186.53703	len=376 frame:-3 start:1469 end:342 gi|728813515|gb|KHG01226.1| hypothetical protein F383_23505 [Gossypium arboreum]	Gossypium arboreum
1898	6.64	14.43	Cluster-20186.65476	len=396 frame:-1 start:1644 end:457 gi|823266696|ref|XP_012466048.1| PREDICTED: elongation factor Ts, mitochondrial isoform X1 [Gossypium raimondii]>gi	Gossypium raimondii
1899	6.63	12.1	Cluster-20186.6868	len=249 frame:3 start:225 end:971 gi|823134387|ref|XP_012467006.1| PREDICTED: ras-related protein RABA4d-like [Gossypium raimondii]>gi	Gossypium raimondii
1900	6.62	4.143	Cluster-20186.65036	len=1039 frame:2 start:26 end:3142 gi|823130978|ref|XP_012455752.1| PREDICTED: receptor-like protein 12 [Gossypium raimondii]	Gossypium raimondii
1901	6.61	39.53	Cluster-20186.55475	len=216 frame:1 start:79 end:726 gi|590700669|ref|XP_007046222.1| Mitochondrial outer membrane protein porin 1 isoform 2, partial [Theobroma cacao]>gi	Theobroma cacao
1902	6.6	59.35	Cluster-20186.50572	len=124 frame:2 start:2 end:373 gi|728837609|gb|KHG17052.1| Serine hydroxymethyltransferase 1 [Gossypium arboreum]	Gossypium arboreum
1903	6.59	44.93	Cluster-20186.93101	len=207 frame:-1 start:621 end:1 gi|823225571|ref|XP_012445589.1| PREDICTED: ruBisCO large subunit-binding protein subunit beta, chloroplastic-like [Gossypium raimondii]>gi	Gossypium raimondii
1904	6.59	16.36	Cluster-20186.53214	len=325 frame:-1 start:1320 end:346 gi|823244323|ref|XP_012454819.1| PREDICTED: probable prolyl 4-hydroxylase 4 [Gossypium raimondii]>gi	Gossypium raimondii
1905	6.58	16.85	Cluster-20186.57225	len=357 frame:3 start:141 end:1211 gi|728849576|gb|KHG29019.1| putative cinnamyl alcohol dehydrogenase 1 -like protein [Gossypium arboreum]	Gossypium arboreum
1906	6.58	15.14	Cluster-20186.70501	len=404 frame:2 start:83 end:1294 gi|728845469|gb|KHG24912.1| Adipocyte plasma membrane-associated [Gossypium arboreum]	Gossypium arboreum
1907	6.58	35.93	Cluster-20186.50189	len=168 frame:3 start:114 end:617 gi|823235379|ref|XP_012450327.1| PREDICTED: profilin-2-like [Gossypium raimondii]>gi	Gossypium raimondii
1908	6.57	18.36	Cluster-20186.68309	len=257 frame:1 start:145 end:915 gi|590582524|ref|XP_007014648.1| Uncharacterized protein TCM_039966 [Theobroma cacao]>gi	Theobroma cacao
1909	6.56	39.73	Cluster-20186.54036	len=220 frame:-1 start:1096 end:437 gi|728849578|gb|KHG29021.1| 60S ribosomal L9-1 -like protein [Gossypium arboreum]	Gossypium arboreum
1910	6.56	3.724	Cluster-20186.37712	len=1478 frame:2 start:161 end:4594 gi|590618172|ref|XP_007023982.1| Pleiotropic drug resistance 12 [Theobroma cacao]>gi	Theobroma cacao
1911	6.56	16.93	Cluster-20186.23613	len=385 frame:1 start:181 end:1335 gi|590669246|ref|XP_007037720.1| Porphyromonas-type peptidyl-arginine deiminase family protein isoform 1 [Theobroma cacao]>gi	Theobroma cacao
1912	6.55	4.028	Cluster-20186.84348	len=870 frame:-1 start:3885 end:1276 gi|823217921|ref|XP_012441609.1| PREDICTED: uncharacterized protein LOC105766629 isoform X2 [Gossypium raimondii]>gi	Gossypium raimondii
1913	6.55	21.3	Cluster-20186.27873	len=217 frame:3 start:42 end:692 gi|590582837|ref|XP_007014734.1| Bifunctional inhibitor/lipid-transfer protein/seed storage 2S albumin superfamily protein, putative [Theobroma cacao]>gi	Theobroma cacao
1914	6.54	9.893	Cluster-20186.58497	len=658 frame:2 start:38 end:2011 gi|823167599|ref|XP_012483714.1| PREDICTED: FACT complex subunit SSRP1 [Gossypium raimondii]>gi	Gossypium raimondii
1915	6.54	17.38	Cluster-20186.47804	len=306 frame:-1 start:1294 end:377 gi|763773644|gb|KJB40767.1| hypothetical protein B456_007G076500 [Gossypium raimondii]	Gossypium raimondii
1916	6.53	15.51	Cluster-20186.38201	len=375 frame:2 start:197 end:1321 gi|823163219|ref|XP_012481546.1| PREDICTED: probable tRNA N6-adenosine threonylcarbamoyltransferase [Gossypium raimondii]>gi	Gossypium raimondii
1917	6.52	18.13	Cluster-20186.48478	len=364 frame:-2 start:1093 end:2 gi|763760914|gb|KJB28168.1| hypothetical protein B456_005G031800 [Gossypium raimondii]	Gossypium raimondii
1918	6.51	11.34	Cluster-20186.40100	len=433 frame:2 start:89 end:1387 gi|823254886|ref|XP_012460094.1| PREDICTED: IAA-amino acid hydrolase ILR1-like 3 [Gossypium raimondii]>gi	Gossypium raimondii
1919	6.5	20	Cluster-20186.57413	len=220 frame:2 start:113 end:772 gi|823216659|ref|XP_012441027.1| PREDICTED: uncharacterized protein LOC105766201 isoform X1 [Gossypium raimondii]>gi	Gossypium raimondii
1920	6.5	11.46	Cluster-20186.32795	len=385 frame:3 start:2829 end:3983 gi|823214162|ref|XP_012439831.1| PREDICTED: ATPase family AAA domain-containing protein 1-B-like [Gossypium raimondii]>gi	Gossypium raimondii
1921	6.5	8.856	Cluster-20186.28073	len=543 frame:2 start:2 end:1630 gi|743845728|ref|XP_011027561.1| PREDICTED: DNA ligase 1-like isoform X1 [Populus euphratica]	Populus euphratica
1922	6.49	33.77	Cluster-20186.65188	len=232 frame:1 start:112 end:807 gi|823147341|ref|XP_012473584.1| PREDICTED: vesicle-associated membrane protein 721-like isoform X2 [Gossypium raimondii]>gi	Gossypium raimondii
1923	6.49	52.88	Cluster-20186.55554	len=105 frame:-2 start:725 end:411 gi|823205256|ref|XP_012436734.1| PREDICTED: non-specific lipid-transfer protein 2 [Gossypium raimondii]>gi	Gossypium raimondii
1924	6.49	19.46	Cluster-20186.58658	len=186 frame:3 start:3 end:560 gi|823200249|ref|XP_012435160.1| PREDICTED: 60S ribosomal protein L24-like [Gossypium raimondii]>gi	Gossypium raimondii
1925	6.49	31.86	Cluster-20186.79667	len=205 frame:-2 start:1592 end:978 gi|823248258|ref|XP_012456799.1| PREDICTED: translocon-associated protein subunit beta [Gossypium raimondii]>gi	Gossypium raimondii
1926	6.48	56.32	Cluster-20186.72420	len=175 frame:3 start:174 end:698 gi|728835444|gb|KHG14887.1| Glycine cleavage system H, mitochondrial [Gossypium arboreum]	Gossypium arboreum
1927	6.48	13.91	Cluster-20186.4728	len=418 frame:1 start:40 end:1293 gi|823225640|ref|XP_012445626.1| PREDICTED: phosphoribosylaminoimidazole-succinocarboxamide synthase, chloroplastic [Gossypium raimondii]>gi	Gossypium raimondii
1928	6.48	9.804	Cluster-20186.36849	len=409 frame:3 start:3 end:1229 gi|728819988|gb|KHG03512.1| 12-oxophytodienoate reductase 2 -like protein [Gossypium arboreum]	Gossypium arboreum
1929	6.48	19.76	Cluster-20186.54674	len=168 frame:1 start:166 end:669 gi|728820196|gb|KHG03626.1| rub [Gossypium arboreum]	Gossypium arboreum
1930	6.48	37.26	Cluster-20186.59138	len=213 frame:3 start:111 end:749 gi|823229135|ref|XP_012447308.1| PREDICTED: proteasome subunit beta type-3-A isoform X1 [Gossypium raimondii]>gi	Gossypium raimondii
1931	6.47	20.93	Cluster-20186.57095	len=302 frame:2 start:2 end:907 gi|823221041|ref|XP_012443214.1| PREDICTED: 29 kDa ribonucleoprotein A, chloroplastic-like [Gossypium raimondii]>gi	Gossypium raimondii
1932	6.47	26.05	Cluster-20186.92744	len=239 frame:3 start:54 end:770 gi|823228806|ref|XP_012447148.1| PREDICTED: (DL)-glycerol-3-phosphatase 2 [Gossypium raimondii]>gi	Gossypium raimondii
1933	6.46	8.17	Cluster-20186.60683	len=870 frame:-1 start:2911 end:302 gi|823148971|ref|XP_012474364.1| PREDICTED: uncharacterized protein LOC105791039 [Gossypium raimondii]>gi	Gossypium raimondii
1934	6.46	20.16	Cluster-20186.46702	len=254 frame:1 start:253 end:1014 gi|728841352|gb|KHG20795.1| Vesicle-associated 1-1 -like protein [Gossypium arboreum]	Gossypium arboreum
1935	6.46	4.467	Cluster-20186.70152	len=1165 frame:2 start:200 end:3694 gi|802755952|ref|XP_012088954.1| PREDICTED: topless-related protein 3 isoform X1 [Jatropha curcas]	Jatropha curcas
1936	6.45	12.66	Cluster-20186.90270	len=404 frame:-2 start:1443 end:232 gi|729459001|ref|XP_010524925.1| PREDICTED: tryptophan--tRNA ligase, cytoplasmic [Tarenaya hassleriana]>gi	Tarenaya hassleriana
1937	6.44	6.319	Cluster-20186.56624	len=729 frame:-1 start:2634 end:448 gi|823140120|ref|XP_012469922.1| PREDICTED: ABC transporter F family member 5-like [Gossypium raimondii]>gi	Gossypium raimondii
1938	6.44	7.543	Cluster-20186.51260	len=465 frame:-2 start:2083 end:689 gi|728849795|gb|KHG29238.1| hypothetical protein F383_00102 [Gossypium arboreum]	Gossypium arboreum
1939	6.44	18.45	Cluster-20186.52499	len=207 frame:-3 start:857 end:237 gi|590677189|ref|XP_007039951.1| Plant invertase/pectin methylesterase inhibitor superfamily protein, putative [Theobroma cacao]>gi	Theobroma cacao
1940	6.41	10.44	Cluster-20186.65800	len=547 frame:2 start:98 end:1738 gi|823136545|ref|XP_012468035.1| PREDICTED: carboxyl-terminal-processing peptidase 3, chloroplastic isoform X1 [Gossypium raimondii]>gi	Gossypium raimondii
1941	6.41	22.56	Cluster-20186.60897	len=298 frame:3 start:3 end:896 gi|823185255|ref|XP_012489467.1| PREDICTED: cytochrome b-c1 complex subunit Rieske-4, mitochondrial-like [Gossypium raimondii]>gi	Gossypium raimondii
1942	6.41	15.7	Cluster-16668.0	len=345 frame:2 start:50 end:1084 gi|326515156|dbj|BAK03491.1| predicted protein [Hordeum vulgare subsp. vulgare]	Hordeum vulgare subsp. vulgare
1943	6.4	13.35	Cluster-20186.67518	len=518 frame:-3 start:1775 end:222 gi|823262453|ref|XP_012463977.1| PREDICTED: phospho-2-dehydro-3-deoxyheptonate aldolase 2, chloroplastic-like [Gossypium raimondii]>gi	Gossypium raimondii
1944	6.39	26.33	Cluster-20186.43216	len=282 frame:1 start:1 end:846 gi|823197537|ref|XP_012434311.1| PREDICTED: ATP-citrate synthase alpha chain protein 2 [Gossypium raimondii]>gi	Gossypium raimondii
1945	6.39	7.945	Cluster-20186.54416	len=580 frame:-1 start:2450 end:711 gi|728841777|gb|KHG21220.1| 2-oxoglutarate/malate translocator, chloroplastic [Gossypium arboreum]	Gossypium arboreum
1946	6.39	8.877	Cluster-20186.39954	len=722 frame:3 start:291 end:2456 gi|590696796|ref|XP_007045262.1| ARM repeat superfamily protein isoform 1 [Theobroma cacao]>gi	Theobroma cacao
1947	6.39	19.39	Cluster-27012.0	len=295 frame:2 start:2 end:886 gi|590566743|ref|XP_007010321.1| Pathogenesis-related protein P2 [Theobroma cacao]>gi	Theobroma cacao
1948	6.38	8.333	Cluster-20186.66116	len=541 frame:2 start:101 end:1723 gi|823130337|ref|XP_012452968.1| PREDICTED: pre-mRNA-processing factor 19 homolog 1-like isoform X2 [Gossypium raimondii]>gi	Gossypium raimondii
1949	6.37	13.21	Cluster-20186.65217	len=425 frame:-2 start:1729 end:455 gi|728825859|gb|KHG06439.1| Ubiquilin [Gossypium arboreum]	Gossypium arboreum
1950	6.37	20.5	Cluster-20186.55429	len=162 frame:1 start:82 end:567 gi|823229666|ref|XP_012447572.1| PREDICTED: photosystem I subunit O-like [Gossypium raimondii]>gi	Gossypium raimondii
1951	6.36	17.42	Cluster-20186.78961	len=265 frame:-2 start:1041 end:247 gi|728850786|gb|KHG30229.1| hypothetical protein F383_12676 [Gossypium arboreum]	Gossypium arboreum
1952	6.36	38.32	Cluster-20186.31977	len=168 frame:2 start:2 end:505 gi|725828954|gb|AIY35292.1| fasciclin-like arabinogalactan 12 [Gossypium hirsutum]	Gossypium hirsutum
1953	6.34	48.36	Cluster-20186.54819	len=520 frame:-1 start:1809 end:250 gi|211906492|gb|ACJ11739.1| dihydrolipoamide dehydrogenase [Gossypium hirsutum]	Gossypium hirsutum
1954	6.34	7.593	Cluster-20186.48762	len=620 frame:3 start:144 end:2003 gi|590674026|ref|XP_007039051.1| CLP protease regulatory subunit X isoform 1 [Theobroma cacao]>gi	Theobroma cacao
1955	6.33	15.28	Cluster-20186.51243	len=793 frame:-2 start:2589 end:211 gi|823142841|ref|XP_012471225.1| PREDICTED: neutral ceramidase [Gossypium raimondii]>gi	Gossypium raimondii
1956	6.33	17.04	Cluster-20186.82937	len=312 frame:-3 start:1240 end:305 gi|823152741|ref|XP_012476201.1| PREDICTED: fatty-acid-binding protein 1 [Gossypium raimondii]>gi	Gossypium raimondii
1957	6.33	10.22	Cluster-20186.49342	len=314 frame:-2 start:1353 end:412 gi|590582554|ref|XP_007014656.1| Transcription factor Pur-alpha 1 [Theobroma cacao]>gi	Theobroma cacao
1958	6.33	31.5	Cluster-20186.95685	len=128 frame:-3 start:828 end:445 gi|728839294|gb|KHG18737.1| Non-specific lipid-transfer 4 -like protein [Gossypium arboreum]	Gossypium arboreum
1959	6.32	6.811	Cluster-20186.67873	len=603 frame:2 start:26 end:1834 gi|590670700|ref|XP_007038128.1| Signal recognition particle-related / SRP-related isoform 1 [Theobroma cacao]>gi	Theobroma cacao
1960	6.32	20.57	Cluster-20186.86544	len=142 frame:1 start:1 end:426 gi|823211472|ref|XP_012438561.1| PREDICTED: ribonuclease 1-like [Gossypium raimondii]>gi	Gossypium raimondii
1961	6.31	6.71	Cluster-20186.49520	len=776 frame:1 start:211 end:2538 gi|823177950|ref|XP_012486963.1| PREDICTED: protein transport protein SEC23-like [Gossypium raimondii]>gi	Gossypium raimondii
1962	6.3	12.06	Cluster-20186.51788	len=341 frame:3 start:33 end:1055 gi|823193836|ref|XP_012492174.1| PREDICTED: annexin D2-like [Gossypium raimondii]>gi	Gossypium raimondii
1963	6.3	14.23	Cluster-20186.53839	len=268 frame:-1 start:1270 end:467 gi|728829187|gb|KHG08630.1| 28 kDa ribonucleoprotein, chloroplastic [Gossypium arboreum]	Gossypium arboreum
1964	6.29	15.07	Cluster-20186.54703	len=346 frame:2 start:2 end:1039 gi|91694293|gb|ABE41798.1| gamma-tocopherol methyltransferase [Gossypium hirsutum]	Gossypium hirsutum
1965	6.29	6.873	Cluster-20186.66826	len=583 frame:1 start:826 end:2574 gi|590627330|ref|XP_007026419.1| Seed imbibition 2 [Theobroma cacao]>gi	Theobroma cacao
1966	6.29	5.89	Cluster-20186.79504	len=731 frame:1 start:34 end:2226 gi|743913772|ref|XP_011000808.1| PREDICTED: beta-galactosidase 17 isoform X2 [Populus euphratica]	Populus euphratica
1967	6.29	5.607	Cluster-20186.56795	len=750 frame:-3 start:2689 end:440 gi|728808400|gb|KHF98250.1| Serrate RNA effector molecule -like protein [Gossypium arboreum]	Gossypium arboreum
1968	6.29	22.03	Cluster-15938.0	len=178 frame:-1 start:834 end:301 gi|823200684|ref|XP_012435296.1| PREDICTED: uncharacterized protein LOC105761904 [Gossypium raimondii]	Gossypium raimondii
1969	6.29	20.73	Cluster-20186.57653	len=194 frame:1 start:4564 end:5145 gi|548843101|gb|ERN02869.1| hypothetical protein AMTR_s00334p00011530 [Amborella trichopoda]	Amborella trichopoda
1970	6.28	14.04	Cluster-20186.75839	len=357 frame:3 start:90 end:1160 gi|823161000|ref|XP_012480359.1| PREDICTED: bifunctional phosphatase IMPL2, chloroplastic [Gossypium raimondii]>gi	Gossypium raimondii
1971	6.27	3.737	Cluster-20186.42364	len=1446 frame:1 start:310 end:4647 gi|728851360|gb|KHG30803.1| Ephrin type-B receptor 4 [Gossypium arboreum]	Gossypium arboreum
1972	6.26	6.517	Cluster-20186.76152	len=492 frame:1 start:1 end:1476 gi|823121619|ref|XP_012467577.1| PREDICTED: protein DEK isoform X3 [Gossypium raimondii]>gi	Gossypium raimondii
1973	6.25	37.82	Cluster-20186.60384	len=194 frame:2 start:80 end:661 gi|823244722|ref|XP_012455028.1| PREDICTED: uncharacterized protein LOC105776717 isoform X1 [Gossypium raimondii]>gi	Gossypium raimondii
1974	6.25	8.775	Cluster-20186.46881	len=548 frame:3 start:78 end:1721 gi|823218072|ref|XP_012441686.1| PREDICTED: uncharacterized protein At5g03900, chloroplastic [Gossypium raimondii]>gi	Gossypium raimondii
1975	6.25	7.44	Cluster-20186.56593	len=673 frame:1 start:112 end:2130 gi|823125830|ref|XP_012486217.1| PREDICTED: probable threonine--tRNA ligase, cytoplasmic [Gossypium raimondii]>gi	Gossypium raimondii
1976	6.25	32.12	Cluster-20186.86526	len=138 frame:-1 start:639 end:226 gi|763755739|gb|KJB23070.1| hypothetical protein B456_004G082000 [Gossypium raimondii]	Gossypium raimondii
1977	6.25	22.89	Cluster-20186.53776	len=167 frame:3 start:3 end:503 gi|590618965|ref|XP_007024188.1| Ribosomal protein S17 [Theobroma cacao]>gi	Theobroma cacao
1978	6.25	12.32	Cluster-20186.49578	len=341 frame:-1 start:1023 end:1 gi|763775960|gb|KJB43083.1| hypothetical protein B456_007G182900 [Gossypium raimondii]	Gossypium raimondii
1979	6.24	22.29	Cluster-20186.90667	len=656 frame:-1 start:2053 end:86 gi|590589469|ref|XP_007016460.1| Heat shock cognate protein 70-1 [Theobroma cacao]>gi	Theobroma cacao
1980	6.24	15.57	Cluster-20186.56592	len=335 frame:-1 start:1494 end:490 gi|728843548|gb|KHG22991.1| Methyl-CpG-binding domain-containing 10 -like protein [Gossypium arboreum]	Gossypium arboreum
1981	6.24	12.18	Cluster-20186.63148	len=239 frame:-3 start:931 end:215 gi|590574922|ref|XP_007012542.1| Eukaryotic translation initiation factor 3 subunit K isoform 1 [Theobroma cacao]>gi	Theobroma cacao
1982	6.24	12.33	Cluster-20186.30271	len=374 frame:-2 start:1242 end:121 gi|823263337|ref|XP_012464432.1| PREDICTED: uncharacterized protein LOC105783485 isoform X2 [Gossypium raimondii]>gi	Gossypium raimondii
1983	6.23	37.8	Cluster-5669.1	len=128 frame:2 start:71 end:454 gi|573966005|ref|XP_006665103.1| PREDICTED: histone H2B-like [Oryza brachyantha]>gi	Oryza brachyantha
1984	6.23	44	Cluster-20186.54309	len=126 frame:-2 start:652 end:275 gi|823133249|ref|XP_012466262.1| PREDICTED: thioredoxin H1-like [Gossypium raimondii]>gi	Gossypium raimondii
1985	6.22	50.2	Cluster-20186.53969	len=256 frame:-3 start:1459 end:692 gi|590571151|ref|XP_007011513.1| N-terminal nucleophile aminohydrolases (Ntn hydrolases) superfamily protein isoform 1 [Theobroma cacao]>gi	Theobroma cacao
1986	6.21	20.36	Cluster-20186.41367	len=281 frame:-1 start:1252 end:410 gi|763740827|gb|KJB08326.1| hypothetical protein B456_001G077000, partial [Gossypium raimondii]	Gossypium raimondii
1987	6.21	10.34	Cluster-20186.33933	len=407 frame:2 start:86 end:1306 gi|823141509|ref|XP_012470576.1| PREDICTED: uncharacterized protein LOC105788298 [Gossypium raimondii]>gi	Gossypium raimondii
1988	6.21	11.64	Cluster-20186.54247	len=525 frame:2 start:2 end:1576 gi|590607065|ref|XP_007020905.1| Inositol-1,4,5-trisphosphate 5-phosphatase 4 isoform 1 [Theobroma cacao]>gi	Theobroma cacao
1989	6.2	30.58	Cluster-20186.45285	len=557 frame:-1 start:1867 end:197 gi|728831181|gb|KHG10624.1| Proline--tRNA ligase [Gossypium arboreum]	Gossypium arboreum
1990	6.2	8.563	Cluster-20186.57609	len=328 frame:3 start:156 end:1139 gi|823245953|ref|XP_012455644.1| PREDICTED: serine/threonine-protein phosphatase PP1 isozyme 4 [Gossypium raimondii]>gi	Gossypium raimondii
1991	6.19	12.28	Cluster-20186.48310	len=400 frame:-2 start:1592 end:393 gi|823266858|ref|XP_012466117.1| PREDICTED: uric acid degradation bifunctional protein TTL isoform X1 [Gossypium raimondii]>gi	Gossypium raimondii
1992	6.18	5.714	Cluster-20186.61524	len=735 frame:2 start:128 end:2332 gi|823151312|ref|XP_012475482.1| PREDICTED: clustered mitochondria protein isoform X2 [Gossypium raimondii]	Gossypium raimondii
1993	6.17	6.917	Cluster-20186.7385	len=507 frame:-1 start:1821 end:301 gi|823247279|ref|XP_012456315.1| PREDICTED: pentatricopeptide repeat-containing protein At4g21705, mitochondrial [Gossypium raimondii]>gi	Gossypium raimondii
1994	6.17	8.187	Cluster-20186.45392	len=514 frame:-2 start:2637 end:1096 gi|823159389|ref|XP_012479523.1| PREDICTED: uncharacterized protein LOC105794762 isoform X2 [Gossypium raimondii]>gi	Gossypium raimondii
1995	6.16	10.91	Cluster-20186.75725	len=496 frame:2 start:128 end:1615 gi|728831847|gb|KHG11290.1| Bifunctional purple acid phosphatase 26 -like protein [Gossypium arboreum]	Gossypium arboreum
1996	6.16	11.63	Cluster-20186.65798	len=388 frame:2 start:20 end:1183 gi|728839904|gb|KHG19347.1| hypothetical protein F383_26236 [Gossypium arboreum]	Gossypium arboreum
1997	6.15	14.58	Cluster-20186.85590	len=344 frame:2 start:2 end:1033 gi|823214685|ref|XP_012440100.1| PREDICTED: uncharacterized protein P11E10.01 [Gossypium raimondii]>gi	Gossypium raimondii
1998	6.14	24.14	Cluster-20186.30580	len=146 frame:2 start:47 end:484 gi|590585176|ref|XP_007015380.1| Chaperonin 10 isoform 1 [Theobroma cacao]>gi	Theobroma cacao
1999	6.14	25.97	Cluster-20186.58341	len=182 frame:2 start:2 end:547 gi|590610102|ref|XP_007021721.1| Ubiquitin-conjugating enzyme 36 isoform 1 [Theobroma cacao]>gi	Theobroma cacao
[truncated: 3,015 more rows]
