# Supplementary material for: Protein responses in kenaf plants exposed to drought conditions determined using iTRAQ technology
Source: FEBS Open Bio. 2018 Sep 5;8(10):1572–83. doi: 10.1002/2211-5463.12507 (PMC6168693; doi:10.1002/2211-5463.12507)
Supplement: Supplementary file 2 — Data S2. The detected proteins belonged to diverse BP, CC, and MF subcategories in Group B vs Group A. [file FEB4-8-1572-s002.xlsx]

## Sheet: biological process
maxLevel	levels	GO_Name	GO_ID	Pvalue
5	5	glyceraldehyde-3-phosphate metabolic process	GO:0019682	1.5e-46
4	4	cofactor metabolic process	GO:0051186	3.48e-45
4	4	small molecule metabolic process	GO:0044281	2.07e-42
4	4	cellular aldehyde metabolic process	GO:0006081	3.99e-41
4	4	organonitrogen compound metabolic process	GO:1901564	4.81e-39
6	6	oxidoreduction coenzyme metabolic process	GO:0006733	5.84e-38
5	5	coenzyme metabolic process	GO:0006732	2.03e-37
8	8	pyruvate metabolic process	GO:0006090	2.1e-35
8	6,7,8	isopentenyl diphosphate biosynthetic process, methylerythritol 4-phosphate pathway	GO:0019288	3.55e-35
7	6,7	isopentenyl diphosphate biosynthetic process	GO:0009240	1.3e-34
6	6	isopentenyl diphosphate metabolic process	GO:0046490	1.3e-34
4	4	single-organism biosynthetic process	GO:0044711	1.57e-34
4	4	carbohydrate derivative metabolic process	GO:1901135	2.44e-34
4	4	organic acid metabolic process	GO:0006082	8.85e-34
5	5	oxoacid metabolic process	GO:0043436	3.57e-33
4	4	organophosphate metabolic process	GO:0019637	1.86e-32
5	5	cofactor biosynthetic process	GO:0051188	3.23e-32
7	6,7	porphyrin-containing compound biosynthetic process	GO:0006779	1.98e-31
5	5	sulfur compound biosynthetic process	GO:0044272	3.83e-31
8	7,8	nicotinamide nucleotide metabolic process	GO:0046496	4.09e-31
7	6,7	pyridine nucleotide metabolic process	GO:0019362	5.25e-31
6	6	tetrapyrrole biosynthetic process	GO:0033014	5.5e-31
5	5	pyridine-containing compound metabolic process	GO:0072524	1.59e-30
6	6	nucleotide metabolic process	GO:0009117	7.96e-30
5	5	nucleoside phosphate metabolic process	GO:0006753	9.92e-30
4	4	generation of precursor metabolites and energy	GO:0006091	1.23e-29
9	8,9	NADP metabolic process	GO:0006739	1.62e-29
5	5	porphyrin-containing compound metabolic process	GO:0006778	2.12e-29
6	6	carboxylic acid metabolic process	GO:0019752	2.37e-29
5	4,5	nucleobase-containing small molecule metabolic process	GO:0055086	2.64e-29
5	5	tetrapyrrole metabolic process	GO:0033013	3.06e-29
6	6	pentose-phosphate shunt	GO:0006098	3.91e-29
7	4,7	chlorophyll biosynthetic process	GO:0015995	6.98e-29
5	5	glucose 6-phosphate metabolic process	GO:0051156	7.28e-29
4	4	sulfur compound metabolic process	GO:0006790	9.41e-29
5	5	ribose phosphate metabolic process	GO:0019693	1e-28
6	5,6	isoprenoid biosynthetic process	GO:0008299	1.59e-28
4	4	photosynthesis	GO:0015979	3.76e-28
5	5	isoprenoid metabolic process	GO:0006720	1.31e-27
6	6	chlorophyll metabolic process	GO:0015994	2.92e-27
5	5	pigment biosynthetic process	GO:0046148	8.38e-27
3	3	single-organism metabolic process	GO:0044710	1.13e-26
5	5	organonitrogen compound biosynthetic process	GO:1901566	3.04e-26
6	6	serine family amino acid metabolic process	GO:0009069	4.44e-25
4	4	pigment metabolic process	GO:0042440	4.51e-25
5	5	plastid organization	GO:0009657	5.66e-25
5	5	phospholipid biosynthetic process	GO:0008654	1.05e-24
5	5	lipid biosynthetic process	GO:0008610	6.22e-24
7	7	monocarboxylic acid metabolic process	GO:0032787	1.05e-23
5	5	small molecule biosynthetic process	GO:0044283	2.96e-23
8	7,8	cysteine biosynthetic process	GO:0019344	3.95e-23
7	6,7	cysteine metabolic process	GO:0006534	8.87e-23
7	5,7	cellular amino acid biosynthetic process	GO:0008652	9.02e-23
7	7	serine family amino acid biosynthetic process	GO:0009070	3.08e-22
5	5	phospholipid metabolic process	GO:0006644	5.3e-22
4	4	lipid metabolic process	GO:0006629	5.69e-22
4	4	cellular amino acid metabolic process	GO:0006520	6.78e-22
5	5	photosynthesis, light reaction	GO:0019684	7.06e-22
4	4	cellular lipid metabolic process	GO:0044255	9.97e-22
5	5	organophosphate biosynthetic process	GO:0090407	5.76e-21
7	7	unsaturated fatty acid biosynthetic process	GO:0006636	9.75e-21
6	6	unsaturated fatty acid metabolic process	GO:0033559	9.75e-21
7	6,7	thylakoid membrane organization	GO:0010027	3.63e-20
6	5,6	plastid membrane organization	GO:0009668	4.24e-20
4	4	phosphorus metabolic process	GO:0006793	1.36e-19
5	5	sulfur amino acid metabolic process	GO:0000096	1.64e-19
8	7,8	rRNA metabolic process	GO:0016072	2.68e-19
5	5	protein complex subunit organization	GO:0071822	3.92e-19
6	5,6	protein complex assembly	GO:0006461	6.79e-19
6	6	photosystem II assembly	GO:0010207	8.3e-19
4	4	protein complex biogenesis	GO:0070271	9.24e-19
7	6,7	ncRNA metabolic process	GO:0034660	1.14e-18
9	6,8,9	rRNA processing	GO:0006364	1.6e-18
6	6	carboxylic acid biosynthetic process	GO:0046394	2.42e-18
5	5	organic acid biosynthetic process	GO:0016053	2.42e-18
5	5	alpha-amino acid metabolic process	GO:1901605	4.49e-18
5	5	phosphate-containing compound metabolic process	GO:0006796	1.19e-17
3	3	biosynthetic process	GO:0009058	1.24e-17
4	4	glycosyl compound metabolic process	GO:1901657	1.49e-17
4	4	secondary metabolic process	GO:0019748	1.95e-17
5	5	macromolecular complex assembly	GO:0065003	1.98e-17
7	6,7	chloroplast relocation	GO:0009902	2.96e-17
6	5,6	establishment of plastid localization	GO:0051667	2.96e-17
5	5	plastid localization	GO:0051644	3.71e-17
6	6	chloroplast localization	GO:0019750	3.71e-17
8	6,8	sulfur amino acid biosynthetic process	GO:0000097	5.39e-17
7	6,7	cellular protein complex assembly	GO:0043623	5.88e-17
6	6	cellular macromolecular complex assembly	GO:0034622	8.1e-17
6	6	chloroplast organization	GO:0009658	1.16e-16
5	5	ribosome biogenesis	GO:0042254	1.53e-16
4	4	organic substance biosynthetic process	GO:1901576	1.63e-16
5	5	aromatic amino acid family metabolic process	GO:0009072	1.71e-16
9	6,8,9	carotenoid biosynthetic process	GO:0016117	3.72e-16
8	7,8	tetraterpenoid biosynthetic process	GO:0016109	3.72e-16
4	4	establishment of organelle localization	GO:0051656	4.52e-16
6	6	fatty acid biosynthetic process	GO:0006633	5.57e-16
5	4,5	single-organism membrane organization	GO:0044802	7.72e-16
4	4	organelle localization	GO:0051640	8.2e-16
5	5	fatty acid metabolic process	GO:0006631	8.22e-16
7	7	tetraterpenoid metabolic process	GO:0016108	9.69e-16
8	8	carotenoid metabolic process	GO:0016116	9.69e-16
4	4	cellular component assembly	GO:0022607	1.28e-15
6	6	coenzyme biosynthetic process	GO:0009108	1.3e-15
3	3	single-organism cellular process	GO:0044763	1.7e-15
4	4	ribonucleoprotein complex biogenesis	GO:0022613	2.03e-15
8	6,8	alpha-amino acid biosynthetic process	GO:1901607	3.89e-15
6	5,6	lipoate metabolic process	GO:0009106	8.37e-15
8	7,8	ncRNA processing	GO:0034470	1.67e-14
4	4	single-organism catabolic process	GO:0044712	1.73e-14
4	4	cellular biosynthetic process	GO:0044249	1.79e-14
7	6,7	photosynthetic electron transport in photosystem I	GO:0009773	3.56e-14
3	3	response to abiotic stimulus	GO:0009628	4.13e-14
9	7,8,9	starch biosynthetic process	GO:0019252	5.65e-14
8	7,8	starch metabolic process	GO:0005982	6.43e-14
4	4	membrane organization	GO:0061024	6.52e-14
5	5	carbohydrate biosynthetic process	GO:0016051	7.83e-14
8	8	glycine catabolic process	GO:0006546	9.56e-14
3	3	cellular component biogenesis	GO:0044085	9.85e-14
3	3	catabolic process	GO:0009056	9.91e-14
6	5,6	photosynthetic electron transport chain	GO:0009767	1.21e-13
7	7	glycine metabolic process	GO:0006544	1.86e-13
6	5,6	glycosyl compound biosynthetic process	GO:1901659	2.01e-13
7	7	serine family amino acid catabolic process	GO:0009071	2.39e-13
5	5	organonitrogen compound catabolic process	GO:1901565	2.54e-13
4	4	single-organism carbohydrate metabolic process	GO:0044723	3.44e-13
8	6,8	aromatic amino acid family biosynthetic process	GO:0009073	3.47e-13
8	7,8	regulation of protein dephosphorylation	GO:0035304	3.69e-13
7	7	regulation of dephosphorylation	GO:0035303	3.69e-13
7	7	monocarboxylic acid biosynthetic process	GO:0072330	5.03e-13
2	2	cellular component organization or biogenesis	GO:0071840	9.84e-13
3	3	cellular component organization	GO:0016043	1.03e-12
7	5,7	defense response to bacterium	GO:0042742	1.23e-12
4	4	oxidation-reduction process	GO:0055114	1.4e-12
4	4	organic substance catabolic process	GO:1901575	1.47e-12
5	4,5	electron transport chain	GO:0022900	1.55e-12
6	5,6	S-glycoside biosynthetic process	GO:0016144	2.13e-12
8	7,8	glucosinolate biosynthetic process	GO:0019761	2.13e-12
7	6,7	glycosinolate biosynthetic process	GO:0019758	2.13e-12
4	4	cellular catabolic process	GO:0044248	2.72e-12
5	5	vitamin metabolic process	GO:0006766	3.27e-12
7	7	ribonucleoside monophosphate metabolic process	GO:0009161	7.01e-12
7	5,6,7	maltose metabolic process	GO:0000023	8.88e-12
6	4,5,6	disaccharide metabolic process	GO:0005984	1.08e-11
6	6	nucleoside monophosphate metabolic process	GO:0009123	1.14e-11
4	4	carbohydrate metabolic process	GO:0005975	1.39e-11
6	6	response to cadmium ion	GO:0046686	1.48e-11
6	6	response to blue light	GO:0009637	1.76e-11
2	2	single-organism process	GO:0044699	1.79e-11
7	7	response to far red light	GO:0010218	1.83e-11
4	4	S-glycoside metabolic process	GO:0016143	2.68e-11
6	5,6	glycosinolate metabolic process	GO:0019757	2.68e-11
7	6,7	glucosinolate metabolic process	GO:0019760	2.68e-11
4	4	macromolecular complex subunit organization	GO:0043933	3.26e-11
7	7	response to red light	GO:0010114	3.44e-11
6	4,6	response to bacterium	GO:0009617	3.46e-11
7	7	purine nucleoside monophosphate metabolic process	GO:0009126	5.09e-11
8	8	purine ribonucleoside monophosphate metabolic process	GO:0009167	5.09e-11
8	6,7,8	glucan biosynthetic process	GO:0009250	6.32e-11
6	6	carboxylic acid catabolic process	GO:0046395	1.02e-10
5	5	organic acid catabolic process	GO:0016054	1.02e-10
7	7	purine ribonucleoside metabolic process	GO:0046128	1.21e-10
7	7	purine ribonucleotide metabolic process	GO:0009150	1.21e-10
3	3	response to chemical	GO:0042221	1.26e-10
6	6	purine nucleoside metabolic process	GO:0042278	1.55e-10
6	6	ribonucleoside metabolic process	GO:0009119	1.86e-10
9	8,9	ATP metabolic process	GO:0046034	1.96e-10
4	4	organelle organization	GO:0006996	2.18e-10
3	3	cellular metabolic process	GO:0044237	2.61e-10
8	6,8	alpha-amino acid catabolic process	GO:1901606	2.9e-10
5	5	purine-containing compound metabolic process	GO:0072521	2.98e-10
8	8	purine ribonucleoside triphosphate metabolic process	GO:0009205	3.19e-10
7	7	purine nucleoside triphosphate metabolic process	GO:0009144	3.41e-10
5	5	oligosaccharide metabolic process	GO:0009311	3.53e-10
7	5,7	cellular amino acid catabolic process	GO:0009063	3.9e-10
5	5	nucleoside metabolic process	GO:0009116	4.65e-10
6	6	purine nucleotide metabolic process	GO:0006163	6.1e-10
7	7	ribonucleoside triphosphate metabolic process	GO:0009199	6.23e-10
7	6,7	photosynthetic electron transport in photosystem II	GO:0009772	8.27e-10
6	6	nucleoside triphosphate metabolic process	GO:0009141	8.62e-10
7	6,7	regulation of phosphate metabolic process	GO:0019220	8.63e-10
6	5,6	regulation of phosphorus metabolic process	GO:0051174	8.63e-10
5	5	reductive pentose-phosphate cycle	GO:0019253	9.72e-10
5	5	photosynthesis, dark reaction	GO:0019685	9.72e-10
5	5	organic hydroxy compound biosynthetic process	GO:1901617	1.11e-09
2	2	response to stimulus	GO:0050896	1.29e-09
7	7	protein dephosphorylation	GO:0006470	1.62e-09
5	5	small molecule catabolic process	GO:0044282	1.88e-09
7	6,7	ribonucleotide metabolic process	GO:0009259	1.97e-09
5	5	response to metal ion	GO:0010038	2.17e-09
3	3	nitrogen compound metabolic process	GO:0006807	2.29e-09
6	6	glucan metabolic process	GO:0044042	2.68e-09
7	6,7	cellular glucan metabolic process	GO:0006073	2.68e-09
8	8	purine ribonucleoside diphosphate metabolic process	GO:0009179	3.05e-09
7	7	purine nucleoside diphosphate metabolic process	GO:0009135	3.05e-09
10	8,9,10	ATP generation from ADP	GO:0006757	3.05e-09
9	8,9	ADP metabolic process	GO:0046031	3.05e-09
7	7	ribonucleoside diphosphate metabolic process	GO:0009185	3.05e-09
5	5	glycolytic process	GO:0006096	3.05e-09
5	5	single-organism carbohydrate catabolic process	GO:0044724	3.32e-09
4	4	response to temperature stimulus	GO:0009266	3.92e-09
3	3	positive regulation of metabolic process	GO:0009893	4.07e-09
7	7	nucleoside diphosphate phosphorylation	GO:0006165	5.22e-09
6	6	nucleoside diphosphate metabolic process	GO:0009132	7.57e-09
5	5	response to cytokinin	GO:0009735	8.19e-09
5	5	response to salt stress	GO:0009651	8.22e-09
5	5	secondary metabolite biosynthetic process	GO:0044550	1.12e-08
3	3	organic substance metabolic process	GO:0071704	1.14e-08
7	6,7	terpenoid biosynthetic process	GO:0016114	1.25e-08
7	7	oxylipin biosynthetic process	GO:0031408	1.3e-08
7	6,7	regulation of protein modification process	GO:0031399	1.39e-08
5	4,5	cellular carbohydrate biosynthetic process	GO:0034637	1.42e-08
4	4	carbon fixation	GO:0015977	1.54e-08
9	8,9	jasmonic acid biosynthetic process	GO:0009695	1.54e-08
5	5	macromolecule catabolic process	GO:0009057	1.64e-08
4	4	response to osmotic stress	GO:0006970	1.68e-08
5	5	carbohydrate catabolic process	GO:0016052	1.71e-08
5	5	regulation of protein metabolic process	GO:0051246	1.87e-08
6	6	oxylipin metabolic process	GO:0031407	2.14e-08
7	7	nucleotide phosphorylation	GO:0046939	2.18e-08
6	6	polysaccharide biosynthetic process	GO:0000271	2.85e-08
3	3	primary metabolic process	GO:0044238	2.9e-08
5	5	carbohydrate derivative biosynthetic process	GO:1901137	3e-08
4	4	response to cold	GO:0009409	3.47e-08
6	6	terpenoid metabolic process	GO:0006721	3.7e-08
4	4	establishment of localization in cell	GO:0051649	4.27e-08
6	5,6	regulation of cellular protein metabolic process	GO:0032268	4.28e-08
3	3	cellular localization	GO:0051641	4.62e-08
6	6	dephosphorylation	GO:0016311	4.93e-08
4	4	response to inorganic substance	GO:0010035	5.06e-08
5	4,5	cellular carbohydrate metabolic process	GO:0044262	6.2e-08
5	4,5	positive regulation of catalytic activity	GO:0043085	7.55e-08
4	4	positive regulation of molecular function	GO:0044093	1.11e-07
6	5,6	cellular polysaccharide biosynthetic process	GO:0033692	1.15e-07
4	4	organic hydroxy compound metabolic process	GO:1901615	1.3e-07
8	8	jasmonic acid metabolic process	GO:0009694	1.56e-07
5	5	regulation of lipid metabolic process	GO:0019216	2.55e-07
7	7	PSII associated light-harvesting complex II catabolic process	GO:0010304	2.62e-07
5	5	response to light stimulus	GO:0009416	3.29e-07
5	5	polysaccharide metabolic process	GO:0005976	3.61e-07
3	3	regulation of localization	GO:0032879	3.92e-07
5	5	hydrogen peroxide metabolic process	GO:0042743	4.95e-07
6	5,6	cellular polysaccharide metabolic process	GO:0044264	5.45e-07
5	5	Golgi organization	GO:0007030	5.48e-07
7	7	glucose metabolic process	GO:0006006	6.37e-07
2	2	cellular process	GO:0009987	7.99e-07
4	4	endomembrane system organization	GO:0010256	8.24e-07
4	4	reactive oxygen species metabolic process	GO:0072593	8.63e-07
6	5,6	defense response, incompatible interaction	GO:0009814	9.83e-07
4	4	organic cyclic compound metabolic process	GO:1901360	1.24e-06
5	4,5	shoot system morphogenesis	GO:0010016	1.35e-06
4	4	response to radiation	GO:0009314	1.43e-06
2	2	metabolic process	GO:0008152	1.45e-06
4	4	regulation of catalytic activity	GO:0050790	1.51e-06
3	3	response to stress	GO:0006950	2.31e-06
5	5	monosaccharide metabolic process	GO:0005996	2.46e-06
4	4	response to organic substance	GO:0010033	2.53e-06
3	3	response to external stimulus	GO:0009605	2.71e-06
8	8	gluconeogenesis	GO:0006094	3.42e-06
6	6	hexose metabolic process	GO:0019318	3.91e-06
7	6,7	RNA processing	GO:0006396	3.93e-06
7	7	hexose biosynthetic process	GO:0019319	3.95e-06
5	5	protein catabolic process	GO:0030163	4.15e-06
7	6,7	water transport	GO:0006833	4.25e-06
6	5,6	fluid transport	GO:0042044	4.25e-06
5	4,5	defense response to other organism	GO:0098542	4.31e-06
2	2	localization	GO:0051179	4.45e-06
5	5	heme biosynthetic process	GO:0006783	5.02e-06
6	6	alcohol biosynthetic process	GO:0046165	5.91e-06
7	7	dicarboxylic acid metabolic process	GO:0043648	6.12e-06
5	5	hyperosmotic response	GO:0006972	6.14e-06
6	6	amino sugar catabolic process	GO:0046348	6.57e-06
8	7,8	chitin catabolic process	GO:0006032	6.57e-06
7	7	glucosamine-containing compound catabolic process	GO:1901072	6.57e-06
6	6	aminoglycan catabolic process	GO:0006026	6.57e-06
6	6	chitin metabolic process	GO:0006030	6.57e-06
3	3	establishment of localization	GO:0051234	8.07e-06
6	6	glucosamine-containing compound metabolic process	GO:1901071	8.23e-06
3	3	regulation of molecular function	GO:0065009	8.34e-06
8	6,7,8	regulation of proton transport	GO:0010155	9e-06
4	4	detection of biotic stimulus	GO:0009595	9.81e-06
9	8,9	proteasome core complex assembly	GO:0080129	1e-05
2	2	positive regulation of biological process	GO:0048518	1.15e-05
5	5	cellular macromolecule catabolic process	GO:0044265	1.23e-05
5	5	aminoglycan metabolic process	GO:0006022	1.26e-05
4	4	heme metabolic process	GO:0042168	1.35e-05
6	6	cellular protein catabolic process	GO:0044257	1.35e-05
2	2	immune system process	GO:0002376	1.62e-05
7	7	phosphatidylglycerol biosynthetic process	GO:0006655	1.73e-05
6	6	monosaccharide biosynthetic process	GO:0046364	1.79e-05
5	5	alcohol metabolic process	GO:0006066	1.81e-05
4	4	regulation of transport	GO:0051049	1.9e-05
3	3	immune response	GO:0006955	1.93e-05
7	7	phosphatidylglycerol metabolic process	GO:0046471	1.94e-05
6	5,6	transcription from plastid promoter	GO:0042793	2.17e-05
4	4	cellular aromatic compound metabolic process	GO:0006725	2.59e-05
5	5	regulation of ion transport	GO:0043269	2.7e-05
4	4	positive regulation of biosynthetic process	GO:0009891	3.02e-05
5	4,5	innate immune response	GO:0045087	3.94e-05
4	4	heterocycle metabolic process	GO:0046483	4.11e-05
7	6,7	protein targeting to membrane	GO:0006612	4.23e-05
8	8	chorismate biosynthetic process	GO:0009423	4.36e-05
4	4	protein localization	GO:0008104	4.48e-05
4	4	protein metabolic process	GO:0019538	4.55e-05
5	5	cellular metabolic compound salvage	GO:0043094	4.94e-05
4	4	cellular nitrogen compound metabolic process	GO:0034641	5.07e-05
3	3	macromolecule localization	GO:0033036	5.6e-05
5	5	response to misfolded protein	GO:0051788	6.2e-05
7	7	salicylic acid biosynthetic process	GO:0009697	6.76e-05
8	7,8	proteasome assembly	GO:0043248	7.33e-05
6	6	response to red or far red light	GO:0009639	7.42e-05
6	6	regulation of hydrogen peroxide metabolic process	GO:0010310	7.74e-05
5	5	secondary metabolite catabolic process	GO:0090487	7.86e-05
5	5	toxin catabolic process	GO:0009407	7.86e-05
6	5,6	protein localization to membrane	GO:0072657	8.78e-05
6	5,6	establishment of protein localization to membrane	GO:0090150	8.78e-05
6	5,6	hydrogen transport	GO:0006818	9.09e-05
7	6,7	proton transport	GO:0015992	9.09e-05
9	6,7,9	myo-inositol hexakisphosphate biosynthetic process	GO:0010264	9.15e-05
6	5,6	myo-inositol hexakisphosphate metabolic process	GO:0033517	9.15e-05
4	4	defense response	GO:0006952	9.76e-05
4	4	response to external biotic stimulus	GO:0043207	0.000101
5	3,5	response to other organism	GO:0051707	0.000101
5	5	amino sugar metabolic process	GO:0006040	0.000106
6	5,6	positive regulation of cellular biosynthetic process	GO:0031328	0.000108
8	5,6,8	inositol phosphate biosynthetic process	GO:0032958	0.000113
9	6,7,8,9	systemic acquired resistance, salicylic acid mediated signaling pathway	GO:0009862	0.000114
7	6,7	systemic acquired resistance	GO:0009627	0.000118
8	7,8	monovalent inorganic cation transport	GO:0015672	0.000122
6	6	salicylic acid metabolic process	GO:0009696	0.000127
5	4,5	toxin metabolic process	GO:0009404	0.000133
6	6	phenol-containing compound biosynthetic process	GO:0046189	0.00014
7	6,7	acetyl-CoA metabolic process	GO:0006084	0.000147
8	8	chorismate metabolic process	GO:0046417	0.000151
4	4	response to toxic substance	GO:0009636	0.00016
7	6,7	protein targeting	GO:0006605	0.000181
3	3	single-organism localization	GO:1902578	0.000192
6	5,6	regulation of reactive oxygen species metabolic process	GO:2000377	0.000204
3	3	response to biotic stimulus	GO:0009607	0.000209
6	5,6	positive regulation of gene expression	GO:0010628	0.000209
5	4,5	single-organism transport	GO:0044765	0.000212
7	7	response to sucrose	GO:0009744	0.000214
6	5,6	protein transport	GO:0015031	0.000221
6	6	response to disaccharide	GO:0034285	0.000224
7	5,6,7	leaf morphogenesis	GO:0009965	0.000224
8	7,8	positive regulation of nucleic acid-templated transcription	GO:1903508	0.000225
9	6,7,8,9	positive regulation of transcription, DNA-templated	GO:0045893	0.000225
7	6,7	positive regulation of RNA biosynthetic process	GO:1902680	0.000225
7	5,6,7	positive regulation of macromolecule biosynthetic process	GO:0010557	0.000227
7	7	ubiquinone biosynthetic process	GO:0006744	0.000235
7	6,7	ubiquinone metabolic process	GO:0006743	0.000235
5	5	cellular protein metabolic process	GO:0044267	0.000239
7	7	polyol biosynthetic process	GO:0046173	0.000244
5	5	benzene-containing compound metabolic process	GO:0042537	0.00025
7	5,6,7	positive regulation of RNA metabolic process	GO:0051254	0.000252
4	4	response to hormone	GO:0009725	0.000257
5	4,5	establishment of protein localization	GO:0045184	0.000267
4	4	single-organism cellular localization	GO:1902580	0.000274
5	5	phenol-containing compound metabolic process	GO:0018958	0.000293
3	3	response to endogenous stimulus	GO:0009719	0.000305
4	4	positive regulation of nitrogen compound metabolic process	GO:0051173	0.000305
5	4,5	hydrogen peroxide catabolic process	GO:0042744	0.000309
3	3	detection of stimulus	GO:0051606	0.00031
5	4,5	detoxification of nitrogen compound	GO:0051410	0.000316
5	5	response to vitamin B1	GO:0010266	0.000316
4	4	cyanide metabolic process	GO:0019499	0.000316
5	5	fructose 1,6-bisphosphate metabolic process	GO:0030388	0.000316
4	4	response to oxygen-containing compound	GO:1901700	0.000317
5	5	peptide metabolic process	GO:0006518	0.000321
6	5,6	plant-type hypersensitive response	GO:0009626	0.000322
6	6	host programmed cell death induced by symbiont	GO:0034050	0.000332
6	6	photorespiration	GO:0009853	0.000342
3	3	death	GO:0016265	0.000348
4	4	cell death	GO:0008219	0.000348
5	5	cellular amide metabolic process	GO:0043603	0.000358
4	4	response to water deprivation	GO:0009414	0.000373
7	6,7	cation transport	GO:0006812	0.000398
6	5,6	positive regulation of nucleobase-containing compound metabolic process	GO:0045935	0.000401
6	4,5,6	positive regulation of macromolecule metabolic process	GO:0010604	0.000415
5	4,5	negative regulation of defense response	GO:0031348	0.000424
4	3,4	regulation of multi-organism process	GO:0043900	0.000425
7	5,6,7	sucrose metabolic process	GO:0005985	0.000473
8	5,6,7,8	salicylic acid mediated signaling pathway	GO:0009863	0.000478
6	5,6	single-organism intracellular transport	GO:1902582	0.000492
5	4,5	response to water	GO:0009415	0.000498
6	6	cellular response to organic cyclic compound	GO:0071407	0.000508
4	4	response to acid chemical	GO:0001101	0.000526
4	4	tricarboxylic acid cycle	GO:0006099	0.000565
8	8	citrate metabolic process	GO:0006101	0.000565
7	6,7	cellular response to salicylic acid stimulus	GO:0071446	0.000577
4	4	thioester metabolic process	GO:0035383	0.000579
6	5,6	acyl-CoA metabolic process	GO:0006637	0.000579
6	4,5,6	positive regulation of cellular metabolic process	GO:0031325	0.000579
7	7	fatty acid beta-oxidation	GO:0006635	0.000603
5	5	response to organic cyclic compound	GO:0014070	0.000608
8	8	isocitrate metabolic process	GO:0006102	0.000611
5	5	heterocycle catabolic process	GO:0046700	0.000658
5	5	cellular nitrogen compound catabolic process	GO:0044270	0.000658
7	6,7	fatty acid oxidation	GO:0019395	0.000697
5	4,5	inositol phosphate metabolic process	GO:0043647	0.000745
6	6	translation	GO:0006412	0.000749
4	4	iron-sulfur cluster assembly	GO:0016226	0.000836
5	5	metallo-sulfur cluster assembly	GO:0031163	0.000836
7	7	tricarboxylic acid metabolic process	GO:0072350	0.00088
7	6,7	intracellular protein transport	GO:0006886	0.000884
5	5	programmed cell death	GO:0012501	0.000884
7	6,7	peptide biosynthetic process	GO:0043043	0.000905
10	6,9,10	homogalacturonan biosynthetic process	GO:0010289	0.000936
7	7	protein localization to chloroplast	GO:0072598	0.000957
5	5	protein targeting to chloroplast	GO:0045036	0.000957
8	6,7,8	establishment of protein localization to chloroplast	GO:0072596	0.000957
6	6	quinone biosynthetic process	GO:1901663	0.000958
5	5	quinone metabolic process	GO:1901661	0.000958
5	5	ketone biosynthetic process	GO:0042181	0.000958
5	5	intracellular transport	GO:0046907	0.00107
8	7,8	acetyl-CoA biosynthetic process	GO:0006085	0.00109
6	5,6	lipid oxidation	GO:0034440	0.00115
6	6	response to light intensity	GO:0009642	0.00116
6	6	amide biosynthetic process	GO:0043604	0.00117
4	4	transport	GO:0006810	0.00118
4	4	stomatal complex morphogenesis	GO:0010103	0.00123
5	4,5	regulation of cell death	GO:0010941	0.0015
4	4	cellular macromolecule localization	GO:0070727	0.00159
5	5	organic cyclic compound catabolic process	GO:1901361	0.00161
6	6	polyol metabolic process	GO:0019751	0.00162
5	4,5	energy derivation by oxidation of organic compounds	GO:0015980	0.00171
8	7,8	ribonucleoside monophosphate biosynthetic process	GO:0009156	0.00174
8	6,7,8	protein import into chloroplast thylakoid membrane	GO:0045038	0.00185
6	6	UDP-rhamnose metabolic process	GO:0033478	0.00185
7	7	UDP-rhamnose biosynthetic process	GO:0010253	0.00185
7	7	homogalacturonan metabolic process	GO:0010394	0.00185
7	7	response to high light intensity	GO:0009644	0.00189
7	5,6,7	regulation of plant-type hypersensitive response	GO:0010363	0.0019
5	5	proteolysis	GO:0006508	0.00193
5	5	cellular protein localization	GO:0034613	0.002
7	7	dicarboxylic acid biosynthetic process	GO:0043650	0.00212
6	6	protoporphyrinogen IX biosynthetic process	GO:0006782	0.00217
6	6	protoporphyrinogen IX metabolic process	GO:0046501	0.00217
5	5	response to salicylic acid	GO:0009751	0.00248
4	4	system development	GO:0048731	0.00251
7	6,7	nucleoside monophosphate biosynthetic process	GO:0009124	0.00259
6	5,6	regulation of programmed cell death	GO:0043067	0.00273
6	5,6	root hair cell development	GO:0080147	0.00277
4	4	regulation of hormone levels	GO:0010817	0.00277
5	5	organic cyclic compound biosynthetic process	GO:1901362	0.00295
5	4,5	regulation of cellular response to stress	GO:0080135	0.00296
8	7,8	aspartate metabolic process	GO:0006531	0.00305
7	6,7	pentose-phosphate shunt, non-oxidative branch	GO:0009052	0.00305
8	8	2-oxoglutarate metabolic process	GO:0006103	0.00305
7	7	plastoquinone biosynthetic process	GO:0010236	0.00305
8	6,7,8	proteasomal protein catabolic process	GO:0010498	0.00342
5	5	organic substance transport	GO:0071702	0.00351
4	4	response to extracellular stimulus	GO:0009991	0.0037
7	6,7	acyl-CoA biosynthetic process	GO:0071616	0.00374
5	5	thioester biosynthetic process	GO:0035384	0.00374
5	5	response to carbohydrate	GO:0009743	0.00379
6	6	fatty acid catabolic process	GO:0009062	0.00408
5	3,5	detoxification	GO:0098754	0.00452
5	5	response to vitamin	GO:0033273	0.00452
8	7,8	chloroplast accumulation movement	GO:0009904	0.00452
4	4	response to topologically incorrect protein	GO:0035966	0.00455
3	3	negative regulation of response to stimulus	GO:0048585	0.00458
7	5,6,7	MAPK cascade	GO:0000165	0.00462
4	4	nucleobase-containing compound metabolic process	GO:0006139	0.00468
5	5	root hair elongation	GO:0048767	0.0047
7	6,7	aerobic respiration	GO:0009060	0.00485
7	6,7	proteolysis involved in cellular protein catabolic process	GO:0051603	0.00487
6	6	nucleoside biosynthetic process	GO:0009163	0.00497
7	7	ribonucleoside biosynthetic process	GO:0042455	0.00497
7	7	monocarboxylic acid catabolic process	GO:0072329	0.00532
4	4	shoot system development	GO:0048367	0.00542
6	6	phytosteroid metabolic process	GO:0016128	0.00544
4	4	brassinosteroid metabolic process	GO:0016131	0.00544
5	5	lipid modification	GO:0030258	0.00552
5	5	regulation of defense response	GO:0031347	0.00564
4	4	regulation of response to stress	GO:0080134	0.00585
6	6	phosphorylation	GO:0016310	0.00592
4	4	response to oxidative stress	GO:0006979	0.00606
4	4	response to karrikin	GO:0080167	0.00623
2	2	multi-organism process	GO:0051704	0.00624
5	5	glyoxylate cycle	GO:0006097	0.00625
7	7	protein-cofactor linkage	GO:0018065	0.00625
8	7,8	chloroplast avoidance movement	GO:0009903	0.00625
6	6	glycerophospholipid biosynthetic process	GO:0046474	0.00642
8	6,8	defense response to fungus, incompatible interaction	GO:0009817	0.00647
8	8	malate metabolic process	GO:0006108	0.00669
8	7,8	glutamate metabolic process	GO:0006536	0.00759
6	5,6	regulation of innate immune response	GO:0045088	0.00761
7	7	purine nucleoside biosynthetic process	GO:0042451	0.00775
8	8	purine ribonucleoside biosynthetic process	GO:0046129	0.00775
4	4	hormone biosynthetic process	GO:0042446	0.00818
5	5	aromatic compound catabolic process	GO:0019439	0.00822
5	5	glyoxylate metabolic process	GO:0046487	0.00823
4	4	regulation of immune response	GO:0050776	0.00827
8	7,8	protein homooligomerization	GO:0051260	0.00857
6	6	cytoplasmic transport	GO:0016482	0.00906
3	3	regulation of immune system process	GO:0002682	0.00935
5	5	cellular lipid catabolic process	GO:0044242	0.00968
6	5,6	cellular respiration	GO:0045333	0.0102
7	7	sterol biosynthetic process	GO:0016126	0.0102
10	7,9,10	tRNA aminoacylation for protein translation	GO:0006418	0.0103
3	3	hormone metabolic process	GO:0042445	0.0103
7	5,6,7	thiamine-containing compound biosynthetic process	GO:0042724	0.0105
7	6,7	thiamine biosynthetic process	GO:0009228	0.0105
5	5	steroid metabolic process	GO:0008202	0.0105
9	8,9	purine ribonucleotide biosynthetic process	GO:0009152	0.0107
9	6,8,9	tRNA aminoacylation	GO:0043039	0.0108
5	5	amino acid activation	GO:0043038	0.0108
8	4,8	signal transduction by protein phosphorylation	GO:0023014	0.0117
9	8,9	purine ribonucleoside monophosphate biosynthetic process	GO:0009168	0.0121
8	7,8	purine nucleoside monophosphate biosynthetic process	GO:0009127	0.0121
6	6	sterol metabolic process	GO:0016125	0.0121
6	4,6	root development	GO:0048364	0.0125
5	5	root system development	GO:0022622	0.0127
5	4,5	vitamin biosynthetic process	GO:0009110	0.0127
7	6,7	jasmonic acid mediated signaling pathway	GO:0009867	0.0129
4	4	response to nutrient	GO:0007584	0.0129
6	5,6	plastid translation	GO:0032544	0.0129
8	7,8	chloroplast RNA processing	GO:0031425	0.0129
4	4	response to organonitrogen compound	GO:0010243	0.0138
6	6	cellular response to jasmonic acid stimulus	GO:0071395	0.0139
5	5	glycerolipid biosynthetic process	GO:0045017	0.0141
5	5	stomatal complex development	GO:0010374	0.0143
5	5	carbohydrate derivative catabolic process	GO:1901136	0.0145
5	4,5	cellular response to extracellular stimulus	GO:0031668	0.0145
6	5,6	ion transport	GO:0006811	0.0146
6	6	de-etiolation	GO:0009704	0.0156
7	6,7	sucrose biosynthetic process	GO:0005986	0.0156
4	4	cellular response to external stimulus	GO:0071496	0.0157
5	5	cellular nitrogen compound biosynthetic process	GO:0044271	0.016
5	5	glycerolipid metabolic process	GO:0046486	0.0163
7	7	phytosteroid biosynthetic process	GO:0016129	0.0163
5	5	brassinosteroid biosynthetic process	GO:0016132	0.0163
6	6	protein localization to organelle	GO:0033365	0.0163
5	4,5	cellular homeostasis	GO:0019725	0.017
7	7	basic amino acid transport	GO:0015802	0.0174
8	5,6,7,8	vitamin B6 catabolic process	GO:0042820	0.0178
7	7	regulation of catalase activity	GO:1902551	0.0178
8	8	triglyceride mobilization	GO:0006642	0.0178
7	7	regulation of coenzyme A biosynthetic process	GO:0080020	0.0178
8	8	peptidyl-pyrromethane cofactor linkage	GO:0018160	0.0178
7	7	pentose catabolic process	GO:0019323	0.0178
7	5,6,7	water-soluble vitamin catabolic process	GO:0042365	0.0178
6	6	FMN metabolic process	GO:0046444	0.0178
5	5	response to peptide	GO:1901652	0.0178
6	6	glyoxysome organization	GO:0010111	0.0178
9	8,9	uracil salvage	GO:0006223	0.0178
5	5	pyridoxal metabolic process	GO:0042817	0.0178
5	5	response to peptide hormone	GO:0043434	0.0178
6	6	oxazole or thiazole biosynthetic process	GO:0018131	0.0178
6	6	response to growth hormone	GO:0060416	0.0178
5	4,5	vitamin catabolic process	GO:0009111	0.0178
8	8	peptidyl-threonine dephosphorylation	GO:0035970	0.0178
6	6	pyridoxal biosynthetic process	GO:0042821	0.0178
6	6	glyceraldehyde-3-phosphate biosynthetic process	GO:0046166	0.0178
8	6,7,8	protein retention in Golgi apparatus	GO:0045053	0.0178
7	6,7	allantoin biosynthetic process	GO:0019428	0.0178
8	7,8	positive regulation of catalase activity	GO:1902553	0.0178
7	6,7	regulation of nucleotide biosynthetic process	GO:0030808	0.0178
8	7,8	maintenance of protein location in plasma membrane	GO:0072660	0.0178
7	7	UDP-glucosylation	GO:0097359	0.0178
6	6	regulation of tocopherol cyclase activity	GO:1902171	0.0178
7	6,7	positive regulation of peroxidase activity	GO:2000470	0.0178
6	6	choline biosynthetic process	GO:0042425	0.0178
9	8,9	lead ion transport	GO:0015692	0.0178
8	7,8	uracil biosynthetic process	GO:0046107	0.0178
5	5	regulation of cyclase activity	GO:0031279	0.0178
5	5	oxazole or thiazole metabolic process	GO:0046484	0.0178
5	5	cyanide catabolic process	GO:0019500	0.0178
11	6,9,10,11	potassium ion export	GO:0071435	0.0178
7	6,7	maintenance of protein location in membrane	GO:0072658	0.0178
8	7,8	regulation of purine nucleotide biosynthetic process	GO:1900371	0.0178
8	6,7,8	mitochondrial translational elongation	GO:0070125	0.0178
9	7,8,9	FMN biosynthetic process	GO:0009398	0.0178
9	6,7,8,9	glycogen biosynthetic process	GO:0005978	0.0185
9	9	xanthophyll metabolic process	GO:0016122	0.0185
9	8,9	AMP metabolic process	GO:0046033	0.0185
9	9	AMP biosynthetic process	GO:0006167	0.0185
5	5	aldehyde biosynthetic process	GO:0046184	0.0185
3	3	positive regulation of cellular process	GO:0048522	0.0186
6	6	glycerophospholipid metabolic process	GO:0006650	0.0186
6	5,6	leaf development	GO:0048366	0.0188
5	5	response to nutrient levels	GO:0031667	0.0189
5	4,5	organ development	GO:0048513	0.0194
6	6	protein-DNA complex assembly	GO:0065004	0.0197
3	3	regulation of biological quality	GO:0065008	0.0201
6	6	chromatin assembly or disassembly	GO:0006333	0.0204
7	5,7	defense response to fungus	GO:0050832	0.0205
5	5	plant epidermis development	GO:0090558	0.0205
7	6,7	defense response to bacterium, incompatible interaction	GO:0009816	0.0205
7	7	L-serine metabolic process	GO:0006563	0.0205
6	6	steroid biosynthetic process	GO:0006694	0.0208
4	4	regulation of protein localization	GO:0032880	0.0208
5	5	protein-DNA complex subunit organization	GO:0071824	0.0208
6	6	cellular biogenic amine metabolic process	GO:0006576	0.0213
4	4	regulation of translational fidelity	GO:0006450	0.0216
6	5,6	positive regulation of protein catabolic process	GO:0045732	0.0216
7	5,6,7	establishment of protein localization to organelle	GO:0072594	0.0217
9	8,9	energy coupled proton transport, down electrochemical gradient	GO:0015985	0.0222
10	9,10	ATP synthesis coupled proton transport	GO:0015986	0.0222
5	5	aromatic compound biosynthetic process	GO:0019438	0.0224
5	5	cellular response to acid chemical	GO:0071229	0.023
10	7,8,9,10	proteasome-mediated ubiquitin-dependent protein catabolic process	GO:0043161	0.0232
6	6	ammonium transport	GO:0015696	0.024
4	4	cellular response to stress	GO:0033554	0.0242
6	5,6	thiamine metabolic process	GO:0006772	0.0249
5	4,5	thiamine-containing compound metabolic process	GO:0042723	0.0249
4	4	root morphogenesis	GO:0010015	0.0254
7	6,7	nucleotide biosynthetic process	GO:0009165	0.0257
7	6,7	nucleosome assembly	GO:0006334	0.0259
7	7	purine nucleotide biosynthetic process	GO:0006164	0.0262
6	5,6	nucleoside phosphate biosynthetic process	GO:1901293	0.0267
6	6	nucleosome organization	GO:0034728	0.0278
7	6,7	protein oligomerization	GO:0051259	0.0278
8	7,8	ribonucleotide biosynthetic process	GO:0009260	0.0278
6	6	ribose phosphate biosynthetic process	GO:0046390	0.0278
8	7,8	cotranslational protein targeting to membrane	GO:0006613	0.0284
7	6,7	polyprenol biosynthetic process	GO:0016094	0.0284
9	6,8,9	SRP-dependent cotranslational protein targeting to membrane	GO:0006614	0.0284
8	7,8	dolichol biosynthetic process	GO:0019408	0.0284
6	6	monosaccharide catabolic process	GO:0046365	0.0285
6	6	glutamine family amino acid metabolic process	GO:0009064	0.0285
8	6,7,8	cellular response to phosphate starvation	GO:0016036	0.0289
5	5	cellular amine metabolic process	GO:0044106	0.0293
4	4	plant epidermis morphogenesis	GO:0090626	0.0295
5	5	response to chitin	GO:0010200	0.0301
9	8,9	ubiquitin-dependent protein catabolic process	GO:0006511	0.0301
3	3	anatomical structure morphogenesis	GO:0009653	0.0318
6	6	indole-containing compound biosynthetic process	GO:0042435	0.0318
6	5,6	photosynthesis, light harvesting	GO:0009765	0.0318
6	6	indolalkylamine metabolic process	GO:0006586	0.0319
6	6	tryptophan metabolic process	GO:0006568	0.0319
6	6	nucleoside salvage	GO:0043174	0.0321
9	5,8,9	cell wall pectin biosynthetic process	GO:0052325	0.0321
8	7,8	translational termination	GO:0006415	0.0321
8	7,8	modification-dependent protein catabolic process	GO:0019941	0.0328
6	6	modification-dependent macromolecule catabolic process	GO:0043632	0.0333
5	5	nucleobase metabolic process	GO:0009112	0.034
5	5	indole-containing compound metabolic process	GO:0042430	0.0346
4	4	organ morphogenesis	GO:0009887	0.0349
6	5,6	lipid transport	GO:0006869	0.0349
3	3	single-multicellular organism process	GO:0044707	0.0352
8	7,8	syringal lignin biosynthetic process	GO:1901066	0.0353
11	8,10,11	valyl-tRNA aminoacylation	GO:0006438	0.0353
8	7,8	regulation of fatty acid oxidation	GO:0046320	0.0353
6	6	pyridine-containing compound catabolic process	GO:0072526	0.0353
5	5	detection of gravity	GO:0009590	0.0353
6	6	syringal lignin metabolic process	GO:1901064	0.0353
6	6	regulation of nucleotide metabolic process	GO:0006140	0.0353
6	5,6	regulation of cell growth by extracellular stimulus	GO:0001560	0.0353
9	9	adenosine biosynthetic process	GO:0046086	0.0353
6	5,6	urate metabolic process	GO:0046415	0.0353
7	7	regulation of purine nucleotide metabolic process	GO:1900542	0.0353
9	6,8,9	regulation of fatty acid beta-oxidation	GO:0031998	0.0353
5	5	lateral root branching	GO:0080181	0.0353
7	7	cellular response to calcium ion	GO:0071277	0.0353
8	6,7,8	endocytic recycling	GO:0032456	0.0353
7	7	protein localization to Golgi apparatus	GO:0034067	0.0353
9	6,7,8,9	mitochondrial electron transport, cytochrome c to oxygen	GO:0006123	0.0353
7	6,7	regulation of photorespiration	GO:0080093	0.0353
6	6	regulation of coenzyme metabolic process	GO:0051196	0.0353
8	7,8	regulation of syringal lignin biosynthetic process	GO:1901428	0.0353
8	8	adenosine salvage	GO:0006169	0.0353
10	10	xanthophyll cycle	GO:0010028	0.0353
6	6	regulation of peroxidase activity	GO:2000468	0.0353
11	8,10,11	aspartyl-tRNA aminoacylation	GO:0006422	0.0353
7	5,7	granum assembly	GO:0090391	0.0353
6	6	regulation of nucleoside metabolic process	GO:0009118	0.0353
7	7	dTDP-rhamnose biosynthetic process	GO:0019305	0.0353
6	6	dTDP-rhamnose metabolic process	GO:0046383	0.0353
11	8,10,11	leucyl-tRNA aminoacylation	GO:0006429	0.0353
7	6,7	urate catabolic process	GO:0019628	0.0353
9	6,7,8,9	positive regulation of syringal lignin biosynthetic process	GO:1901430	0.0353
6	6	stress granule assembly	GO:0034063	0.0353
7	7	dolichol metabolic process	GO:0019348	0.036
9	7,8,9	regulation of translational elongation	GO:0006448	0.036
9	7,8,9	starch catabolic process	GO:0005983	0.036
6	6	polyprenol metabolic process	GO:0016093	0.036
7	5,6,7	water-soluble vitamin biosynthetic process	GO:0042364	0.0361
5	5	Golgi localization	GO:0051645	0.0362
5	5	peroxisome localization	GO:0060151	0.0362
5	5	cellular response to oxygen-containing compound	GO:1901701	0.0365
4	4	response to nitrogen compound	GO:1901698	0.0368
4	4	cellular ketone metabolic process	GO:0042180	0.0374
5	5	plant-type cell wall organization	GO:0009664	0.0376
6	5,6	maintenance of protein location in cell	GO:0032507	0.04
5	4,5	maintenance of protein location	GO:0045185	0.04
5	5	proline metabolic process	GO:0006560	0.04
9	8,9	cysteine biosynthetic process from serine	GO:0006535	0.04
4	4	multicellular organismal development	GO:0007275	0.0401
6	6	purine-containing compound biosynthetic process	GO:0072522	0.0405
7	7	amino acid import	GO:0043090	0.0411
6	6	polysaccharide catabolic process	GO:0000272	0.0414
7	6,7	translational elongation	GO:0006414	0.0424
6	6	indoleacetic acid biosynthetic process	GO:0009684	0.0424
5	4,5	seed development	GO:0048316	0.0431
6	6	cell wall pectin metabolic process	GO:0052546	0.0433
5	5	indoleacetic acid metabolic process	GO:0009683	0.0438
5	4,5	phyllome development	GO:0048827	0.0439
5	5	auxin biosynthetic process	GO:0009851	0.0441
6	5,6	energy reserve metabolic process	GO:0006112	0.0442
8	6,7,8	establishment of protein localization to endoplasmic reticulum	GO:0072599	0.0442
5	5	glycogen metabolic process	GO:0005977	0.0442
8	5,7,8	protein targeting to ER	GO:0045047	0.0442
8	7,8	mitochondrial ATP synthesis coupled electron transport	GO:0042775	0.0442
6	5,6	regulation of tetrapyrrole metabolic process	GO:1901401	0.0442
6	6	nucleotide salvage	GO:0043173	0.0442
9	7,8,9	proteasomal ubiquitin-independent protein catabolic process	GO:0010499	0.0442
6	6	water-soluble vitamin metabolic process	GO:0006767	0.0447
6	4,6	response to insect	GO:0009625	0.0447
7	6,7	steroid hormone mediated signaling pathway	GO:0043401	0.0458
5	5	response to steroid hormone	GO:0048545	0.0458
8	7,8	brassinosteroid mediated signaling pathway	GO:0009742	0.0458
7	6,7	cellular response to steroid hormone stimulus	GO:0071383	0.0458
5	5	mitochondrion localization	GO:0051646	0.0458
9	6,7,9	trichoblast maturation	GO:0048764	0.0463
10	6,7,8,10	root hair cell differentiation	GO:0048765	0.0463
5	5	cell maturation	GO:0048469	0.0472
8	7,8	hydrogen ion transmembrane transport	GO:1902600	0.0479
9	8,9	divalent metal ion transport	GO:0070838	0.0483
8	7,8	indolalkylamine catabolic process	GO:0046218	0.0485
9	7,9	tryptophan catabolic process	GO:0006569	0.0485
5	5	cell wall macromolecule catabolic process	GO:0016998	0.0486
5	5	regulation of cofactor metabolic process	GO:0051193	0.0486
6	5,6	glutathione metabolic process	GO:0006749	0.0486
6	6	purine-containing compound catabolic process	GO:0072523	0.0486
3	3	regulation of response to stimulus	GO:0048583	0.0488
4	4	homeostatic process	GO:0042592	0.0497
7	7	cation homeostasis	GO:0055080	0.0498
8	7,8	divalent inorganic cation transport	GO:0072511	0.0502
6	6	amine biosynthetic process	GO:0009309	0.051
7	7	cellular biogenic amine biosynthetic process	GO:0042401	0.051
7	6,7	lateral root morphogenesis	GO:0010102	0.051
6	5,6	post-embryonic root morphogenesis	GO:0010101	0.051
8	8	N-terminal protein lipidation	GO:0006498	0.0515
9	9	N-terminal protein myristoylation	GO:0006499	0.0515
8	8	protein myristoylation	GO:0018377	0.0515
6	6	indole-containing compound catabolic process	GO:0042436	0.0524
8	8	galactose catabolic process	GO:0019388	0.0524
6	5,6	alditol catabolic process	GO:0019405	0.0524
9	5,8,9	acetyl-CoA biosynthetic process from pyruvate	GO:0006086	0.0524
9	7,8,9	proline catabolic process to glutamate	GO:0010133	0.0524
11	8,10,11	prolyl-tRNA aminoacylation	GO:0006433	0.0524
9	6,7,8,9	abscisic acid transport	GO:0080168	0.0524
4	4	negative regulation of response to water deprivation	GO:0080148	0.0524
6	6	dimethylallyl diphosphate metabolic process	GO:0050993	0.0524
8	7,8	protein targeting to plasma membrane	GO:0072661	0.0524
5	5	response to photooxidative stress	GO:0080183	0.0524
9	5,6,7,8,9	positive regulation of salicylic acid mediated signaling pathway	GO:0080151	0.0524
7	6,7	tryptophan catabolic process to kynurenine	GO:0019441	0.0524
8	7,8	terpenoid transport	GO:0046865	0.0524
7	6,7	glycerol catabolic process	GO:0019563	0.0524
4	4	inflorescence morphogenesis	GO:0048281	0.0524
11	7,9,11	L-proline biosynthetic process	GO:0055129	0.0524
5	5	choline metabolic process	GO:0019695	0.0524
7	6,7	isoprenoid transport	GO:0046864	0.0524
6	6	proline catabolic process	GO:0006562	0.0524
6	6	negative regulation of autophagy	GO:0010507	0.0524
8	8	regulation of protein serine/threonine phosphatase activity	GO:0080163	0.0524
6	5,6	positive regulation of oxidoreductase activity	GO:0051353	0.0524
6	5,6	kynurenine metabolic process	GO:0070189	0.0524
8	7,8	NAD(P)H dehydrogenase complex assembly	GO:0010275	0.0524
7	6,7	dimethylallyl diphosphate biosynthetic process	GO:0050992	0.0524
6	6	amine catabolic process	GO:0009310	0.0531
7	7	cellular biogenic amine catabolic process	GO:0042402	0.0531
7	5,6,7	cellular response to starvation	GO:0009267	0.0534
5	5	nucleotide-sugar metabolic process	GO:0009225	0.0537
6	6	chromatin assembly	GO:0031497	0.0537
7	6,7	cellular response to brassinosteroid stimulus	GO:0071367	0.0537
10	9,10	ATP biosynthetic process	GO:0006754	0.0537
5	4,5	multidimensional cell growth	GO:0009825	0.0544
6	4,5,6	cell redox homeostasis	GO:0045454	0.0576
6	6	leucine metabolic process	GO:0006551	0.0577
5	4,5	maintenance of location in cell	GO:0051651	0.0577
7	5,7	fruit development	GO:0010154	0.0586
7	7	protein-chromophore linkage	GO:0018298	0.0593
2	2	biological regulation	GO:0065007	0.0599
4	4	response to starvation	GO:0042594	0.0602
7	6,7	Golgi vesicle transport	GO:0048193	0.0612
5	5	pollen tube guidance	GO:0010183	0.0625
6	6	purine nucleobase metabolic process	GO:0006144	0.0625
5	5	positive chemotaxis	GO:0050918	0.0625
3	3	taxis	GO:0042330	0.0625
4	4	chemotaxis	GO:0006935	0.0625
4	4	developmental maturation	GO:0021700	0.0645
5	4,5	developmental cell growth	GO:0048588	0.065
6	5,6	cellular response to nutrient levels	GO:0031669	0.0653
8	7,8	protein polymerization	GO:0051258	0.0657
6	6	coumarin biosynthetic process	GO:0009805	0.0682
4	4	auxin metabolic process	GO:0009850	0.0683
8	7,8	cellular cation homeostasis	GO:0030003	0.0683
4	4	microtubule-based process	GO:0007017	0.0686
5	4,5	cellular modified amino acid metabolic process	GO:0006575	0.0689
7	7	N-terminal protein amino acid modification	GO:0031365	0.0689
8	8	L-alanine metabolic process	GO:0042851	0.0693
6	6	glutathione catabolic process	GO:0006751	0.0693
8	8	adenosine metabolic process	GO:0046085	0.0693
7	7	tetrahydrobiopterin biosynthetic process	GO:0006729	0.0693
6	6	pyruvate family amino acid metabolic process	GO:0009078	0.0693
6	6	protein localization to cell periphery	GO:1990778	0.0693
8	8	alanine catabolic process	GO:0006524	0.0693
9	9	L-alanine catabolic process	GO:0042853	0.0693
6	6	pyridoxal 5'-phosphate salvage	GO:0009443	0.0693
7	6,7	establishment of protein localization to plasma membrane	GO:0090002	0.0693
6	5,6	positive regulation of secondary metabolite biosynthetic process	GO:1900378	0.0693
8	6,7,8	cellular response to sucrose starvation	GO:0043617	0.0693
7	7	pyruvate family amino acid catabolic process	GO:0009080	0.0693
8	7,8	pyrimidine nucleobase salvage	GO:0043100	0.0693
7	6,7	regulation of lignin biosynthetic process	GO:1901141	0.0693
7	7	uracil metabolic process	GO:0019860	0.0693
7	6,7	nectar secretion	GO:0071836	0.0693
6	6	tetrahydrobiopterin metabolic process	GO:0046146	0.0693
10	10	'de novo' AMP biosynthetic process	GO:0044208	0.0693
4	4	regulation of cell aging	GO:0090342	0.0693
7	7	alanine metabolic process	GO:0006522	0.0693
7	5,6,7	regulation of cytoplasmic mRNA processing body assembly	GO:0010603	0.0693
7	6,7	protein localization to plasma membrane	GO:0072659	0.0693
8	6,8	aromatic amino acid family catabolic process	GO:0009074	0.0697
4	4	regulation of catabolic process	GO:0009894	0.0697
6	6	response to cyclopentenone	GO:0010583	0.0708
5	5	coumarin metabolic process	GO:0009804	0.0713
5	4,5	positive regulation of catabolic process	GO:0009896	0.0724
8	7,8	purine nucleoside triphosphate biosynthetic process	GO:0009145	0.0745
9	8,9	purine ribonucleoside triphosphate biosynthetic process	GO:0009206	0.0745
5	5	amine metabolic process	GO:0009308	0.0745
4	3,4	regulation of metabolic process	GO:0019222	0.0747
8	6,8	trichoblast differentiation	GO:0010054	0.0765
4	4	morphogenesis of a branching structure	GO:0001763	0.0775
7	7	response to hexose	GO:0009746	0.0784
6	6	ion homeostasis	GO:0050801	0.0821
5	5	chemical homeostasis	GO:0048878	0.0825
7	7	protein localization to endoplasmic reticulum	GO:0070972	0.0828
6	5,6	regulation of photosynthesis	GO:0010109	0.0828
6	4,6	response to fungus	GO:0009620	0.0835
6	6	pentose metabolic process	GO:0019321	0.0843
6	6	response to monosaccharide	GO:0034284	0.0855
7	6,7	cellular ion homeostasis	GO:0006873	0.0855
9	8,9	protein homotetramerization	GO:0051289	0.0858
4	4	sulfate reduction	GO:0019419	0.0858
6	4,6	root meristem specification	GO:0010071	0.0858
8	7,8	transpiration	GO:0010148	0.0858
6	5,6	cellular modified amino acid catabolic process	GO:0042219	0.0858
6	5,6	mitochondrial translation	GO:0032543	0.0858
9	6,7,8,9	mitochondrial electron transport, succinate to ubiquinone	GO:0006121	0.0858
6	6	cytoplasmic mRNA processing body assembly	GO:0033962	0.0858
5	4,5	regulation of organelle assembly	GO:1902115	0.0858
8	8	peptidyl-cysteine modification	GO:0018198	0.0858
5	5	allantoin metabolic process	GO:0000255	0.0858
4	4	cell aging	GO:0007569	0.0858
11	8,10,11	alanyl-tRNA aminoacylation	GO:0006419	0.0858
7	7	DNA packaging	GO:0006323	0.0877
6	6	amino acid transport	GO:0006865	0.088
7	7	hexose catabolic process	GO:0019320	0.0895
7	5,7	root epidermal cell differentiation	GO:0010053	0.0901
5	5	cellular carbohydrate catabolic process	GO:0044275	0.0912
4	4	chlorophyll catabolic process	GO:0015996	0.0912
3	3	anatomical structure development	GO:0048856	0.0918
5	5	pigment catabolic process	GO:0046149	0.0947
5	4,5	negative regulation of cell death	GO:0060548	0.095
6	5,6	cellular chemical homeostasis	GO:0055082	0.0971
6	5,6	positive regulation of flavonoid biosynthetic process	GO:0009963	0.0976
5	5	post-embryonic root development	GO:0048528	0.0981
5	5	cytoskeleton organization	GO:0007010	0.0989
5	4,5	post-embryonic morphogenesis	GO:0009886	0.0989
7	6,7	ATP synthesis coupled electron transport	GO:0042773	0.0991
8	7,8	galactolipid biosynthetic process	GO:0019375	0.1
5	5	flavonoid biosynthetic process	GO:0009813	0.1
4	4	lipid localization	GO:0010876	0.101
10	6,7,8,9,10	microtubule nucleation	GO:0007020	0.102
6	6	UDP-glucose metabolic process	GO:0006011	0.102
5	5	regulation of oxidoreductase activity	GO:0051341	0.102
10	8,9,10	pyrimidine ribonucleotide salvage	GO:0010138	0.102
6	6	response to mannitol	GO:0010555	0.102
11	8,9,10,11	UMP salvage	GO:0044206	0.102
5	5	microtubule severing	GO:0051013	0.102
10	7,9,10	xanthophyll biosynthetic process	GO:0016123	0.102
9	7,9	leucine catabolic process	GO:0006552	0.102
5	5	regulation of peroxisome size	GO:0044375	0.102
5	5	regulation of lipid catabolic process	GO:0050994	0.102
9	7,8,9	pyrimidine nucleotide salvage	GO:0032262	0.102
10	9,10	nuclear-transcribed mRNA catabolic process, deadenylation-independent decay	GO:0031086	0.102
8	7,8	pyrimidine nucleoside salvage	GO:0043097	0.102
7	7	xanthine metabolic process	GO:0046110	0.102
11	7,10,11	deadenylation-independent decapping of nuclear-transcribed mRNA	GO:0031087	0.102
8	7,8	xanthine catabolic process	GO:0009115	0.102
8	8	protein lipoylation	GO:0009249	0.102
7	7	galactolipid metabolic process	GO:0019374	0.103
4	4	embryo development ending in seed dormancy	GO:0009793	0.104
7	5,7	oxidative phosphorylation	GO:0006119	0.105
7	6,7	carboxylic acid transport	GO:0046942	0.105
6	4,6	response to hypoxia	GO:0001666	0.106
6	5,6	secretion	GO:0046903	0.106
6	5,6	organic acid transport	GO:0015849	0.106
5	5	response to alcohol	GO:0097305	0.107
8	7,8	ribonucleoside triphosphate biosynthetic process	GO:0009201	0.109
9	7,8,9	microtubule polymerization	GO:0046785	0.109
5	5	lipid catabolic process	GO:0016042	0.111
7	6,7	vacuolar transport	GO:0007034	0.112
7	6,7	porphyrin-containing compound catabolic process	GO:0006787	0.113
6	6	tetrapyrrole catabolic process	GO:0033015	0.113
5	5	heterocycle biosynthetic process	GO:0018130	0.114
2	2	negative regulation of biological process	GO:0048519	0.115
2	2	locomotion	GO:0040011	0.116
7	6,7	nucleoside triphosphate biosynthetic process	GO:0009142	0.117
5	5	cofactor catabolic process	GO:0051187	0.117
7	6,7	nucleotide transport	GO:0006862	0.117
6	5,6	thiamine diphosphate metabolic process	GO:0042357	0.118
6	5,6	plasma membrane organization	GO:0007009	0.118
6	6	thiamine diphosphate biosynthetic process	GO:0009229	0.118
5	5	amylopectin metabolic process	GO:2000896	0.118
5	5	peptide catabolic process	GO:0043171	0.118
6	6	amylopectin biosynthetic process	GO:0010021	0.118
10	6,7,9,10	regulation of methylation-dependent chromatin silencing	GO:0090308	0.118
7	6,7	lipoate biosynthetic process	GO:0009107	0.118
9	8,9	rRNA catabolic process	GO:0016075	0.118
6	6	plant epidermal cell differentiation	GO:0090627	0.118
7	6,7	microtubule polymerization or depolymerization	GO:0031109	0.121
8	7,8	negative regulation of endopeptidase activity	GO:0010951	0.122
7	7	regulation of endopeptidase activity	GO:0052548	0.122
8	5,6,8	pigment accumulation in tissues in response to UV light	GO:0043479	0.124
5	4,5	pigment accumulation in tissues	GO:0043480	0.124
7	5,7	pigment accumulation in response to UV light	GO:0043478	0.124
5	5	response to decreased oxygen levels	GO:0036293	0.124
9	6,7,9	anthocyanin accumulation in tissues in response to UV light	GO:0043481	0.124
6	5,6	cellular response to water stimulus	GO:0071462	0.125
7	5,6,7	cellular response to water deprivation	GO:0042631	0.125
2	2	multicellular organismal process	GO:0032501	0.126
3	3	pigmentation	GO:0043473	0.127
4	4	pigment accumulation	GO:0043476	0.127
4	4	response to oxygen levels	GO:0070482	0.127
5	5	response to lipid	GO:0033993	0.127
7	7	D-xylose metabolic process	GO:0042732	0.128
6	6	regulation of peptidase activity	GO:0052547	0.128
5	5	lateral root formation	GO:0010311	0.128
7	6,7	negative regulation of peptidase activity	GO:0010466	0.128
4	3,4	cell growth	GO:0016049	0.131
7	7	protein lipidation	GO:0006497	0.133
6	6	lipoprotein biosynthetic process	GO:0042158	0.133
8	8	AMP salvage	GO:0044209	0.134
7	4,7	vitamin E metabolic process	GO:0042360	0.134
8	5,8	vitamin E biosynthetic process	GO:0010189	0.134
6	5,6	inositol biosynthetic process	GO:0006021	0.134
7	5,6,7	fat-soluble vitamin biosynthetic process	GO:0042362	0.134
6	6	fat-soluble vitamin metabolic process	GO:0006775	0.134
9	6,7,8,9	regulation of transcription initiation from RNA polymerase II promoter	GO:0060260	0.134
10	7,8,9,10	regulation of RNA polymerase II transcriptional preinitiation complex assembly	GO:0045898	0.134
8	5,6,7,8	regulation of DNA-templated transcription, initiation	GO:2000142	0.134
10	6,7,8,9,10	positive regulation of transcription initiation from RNA polymerase II promoter	GO:0060261	0.134
11	7,8,9,10,11	positive regulation of RNA polymerase II transcriptional preinitiation complex assembly	GO:0045899	0.134
9	5,6,7,8,9	positive regulation of DNA-templated transcription, initiation	GO:2000144	0.134
6	5,6	respiratory electron transport chain	GO:0022904	0.134
6	5,6	disaccharide biosynthetic process	GO:0046351	0.134
7	6,7	lignin biosynthetic process	GO:0009809	0.134
6	6	protein folding	GO:0006457	0.134
5	5	regulation of cellular catabolic process	GO:0031329	0.137
4	4	embryo development	GO:0009790	0.14
8	7,8	proline transport	GO:0015824	0.141
4	4	response to wounding	GO:0009611	0.141
4	4	post-embryonic development	GO:0009791	0.142
6	6	hyperosmotic salinity response	GO:0042538	0.143
2	2	developmental process	GO:0032502	0.144
6	5,6	negative regulation of hydrolase activity	GO:0051346	0.146
5	5	response to jasmonic acid	GO:0009753	0.149
5	5	actin filament-based movement	GO:0030048	0.149
7	7	DNA-templated transcription, elongation	GO:0006354	0.149
9	7,9	glutamine family amino acid catabolic process	GO:0009065	0.149
6	5,6	regulation of stomatal closure	GO:0090333	0.149
6	6	oxidative photosynthetic carbon pathway	GO:0009854	0.149
9	5,6,7,8,9	regulation of salicylic acid mediated signaling pathway	GO:2000031	0.149
7	7	purine nucleotide salvage	GO:0032261	0.149
6	6	peroxisome fission	GO:0016559	0.149
4	4	flavonoid metabolic process	GO:0009812	0.151
5	5	lipoprotein metabolic process	GO:0042157	0.152
8	7,8	ER to Golgi vesicle-mediated transport	GO:0006888	0.152
9	7,9	glutamine family amino acid biosynthetic process	GO:0009084	0.153
4	4	cell wall organization	GO:0071555	0.154
3	2,3	regulation of biological process	GO:0050789	0.154
3	3	single-organism developmental process	GO:0044767	0.155
8	5,7,8	protein targeting to vacuole	GO:0006623	0.156
8	6,7,8	establishment of protein localization to vacuole	GO:0072666	0.156
7	7	protein localization to vacuole	GO:0072665	0.156
8	6,7,8	cellular response to nitrogen starvation	GO:0006995	0.159
6	6	nucleotide-sugar biosynthetic process	GO:0009226	0.159
5	5	regulation of flavonoid biosynthetic process	GO:0009962	0.159
7	7	purine ribonucleoside salvage	GO:0006166	0.164
6	6	positive regulation of proteolysis	GO:0045862	0.164
5	5	protein stabilization	GO:0050821	0.164
6	6	pyrimidine-containing compound salvage	GO:0008655	0.164
8	7,8	ncRNA catabolic process	GO:0034661	0.164
8	7,8	positive regulation of proteolysis involved in cellular protein catabolic process	GO:1903052	0.164
6	4,6	vitamin B6 metabolic process	GO:0042816	0.164
4	4	regulation of protein stability	GO:0031647	0.164
9	7,8,9	positive regulation of proteasomal protein catabolic process	GO:1901800	0.164
7	6,7	photosystem II repair	GO:0010206	0.164
10	7,8,9,10	ammonium transmembrane transport	GO:0072488	0.164
5	5	regulation of response to water deprivation	GO:2000070	0.164
8	7,8	protein tetramerization	GO:0051262	0.164
5	5	somatic embryogenesis	GO:0010262	0.164
7	5,6,7	vitamin B6 biosynthetic process	GO:0042819	0.164
6	5,6	negative regulation of photosynthesis, light reaction	GO:0043155	0.164
6	6	purine nucleobase catabolic process	GO:0006145	0.164
7	6,7	positive regulation of cellular protein catabolic process	GO:1903364	0.164
7	6,7	photoinhibition	GO:0010205	0.164
7	5,7	RNA methylation	GO:0001510	0.165
5	5	vesicle docking	GO:0048278	0.165
5	5	response to brassinosteroid	GO:0009741	0.166
6	5,6	phenylpropanoid biosynthetic process	GO:0009699	0.166
4	4	developmental growth involved in morphogenesis	GO:0060560	0.166
4	4	plant-type cell wall organization or biogenesis	GO:0071669	0.169
6	6	regulation of proteolysis	GO:0030162	0.171
7	7	neutral amino acid transport	GO:0015804	0.171
4	4	cuticle development	GO:0042335	0.171
6	6	DNA conformation change	GO:0071103	0.173
4	4	response to transition metal nanoparticle	GO:1990267	0.173
7	6,7	RNA catabolic process	GO:0006401	0.176
6	5,6	negative regulation of programmed cell death	GO:0043069	0.178
6	5,6	nitrate metabolic process	GO:0042126	0.178
7	5,6,7	nitrate assimilation	GO:0042128	0.178
5	5	macromolecule biosynthetic process	GO:0009059	0.179
6	6	response to calcium ion	GO:0051592	0.179
5	5	pyridoxal phosphate metabolic process	GO:0042822	0.179
8	6,7,8	cellular response to sulfate starvation	GO:0009970	0.179
9	8,9	RNA polymerase II transcriptional preinitiation complex assembly	GO:0051123	0.179
8	6,7,8	geranylgeranyl diphosphate biosynthetic process	GO:0033386	0.179
6	6	pyridoxal phosphate biosynthetic process	GO:0042823	0.179
7	6,7	geranylgeranyl diphosphate metabolic process	GO:0033385	0.179
5	5	sulfate assimilation	GO:0000103	0.184
4	4	membrane docking	GO:0022406	0.184
5	5	pteridine-containing compound metabolic process	GO:0042558	0.184
6	6	lateral root development	GO:0048527	0.187
8	6,7,8	organic anion transport	GO:0015711	0.188
7	7	protein acylation	GO:0043543	0.19
2	2	growth	GO:0040007	0.191
6	6	negative regulation of proteolysis	GO:0045861	0.191
7	7	glucan catabolic process	GO:0009251	0.191
8	7,8	pectin biosynthetic process	GO:0045489	0.191
6	6	very long-chain fatty acid metabolic process	GO:0000038	0.191
6	6	cellular polysaccharide catabolic process	GO:0044247	0.191
5	5	branched-chain amino acid metabolic process	GO:0009081	0.191
9	7,8,9	inorganic cation transmembrane transport	GO:0098662	0.191
8	7,8	DNA-templated transcriptional preinitiation complex assembly	GO:0070897	0.194
6	6	regulation of fatty acid metabolic process	GO:0019217	0.194
9	6,7,8,9	mitochondrial electron transport, ubiquinol to cytochrome c	GO:0006122	0.194
4	4	aging	GO:0007568	0.194
6	6	pyrimidine-containing compound biosynthetic process	GO:0072528	0.196
5	5	positive regulation of protein metabolic process	GO:0051247	0.197
4	4	reactive nitrogen species metabolic process	GO:2001057	0.204
4	4	macromolecule metabolic process	GO:0043170	0.208
8	6,7,8	geranyl diphosphate biosynthetic process	GO:0033384	0.208
7	4,7	riboflavin metabolic process	GO:0006771	0.208
9	7,8,9	Golgi to vacuole transport	GO:0006896	0.208
5	5	nucleobase catabolic process	GO:0046113	0.208
7	5,6,7	protein secretion	GO:0009306	0.208
8	6,8	branched-chain amino acid catabolic process	GO:0009083	0.208
8	5,7,8	regulation of chlorophyll biosynthetic process	GO:0010380	0.208
10	6,8,10	proline biosynthetic process	GO:0006561	0.208
8	6,7,8	farnesyl diphosphate biosynthetic process	GO:0045337	0.208
6	6	flavin-containing compound biosynthetic process	GO:0042727	0.208
6	6	purine-containing compound salvage	GO:0043101	0.208
7	6,7	geranyl diphosphate metabolic process	GO:0033383	0.208
8	5,6,7,8	riboflavin biosynthetic process	GO:0009231	0.208
7	6,7	maintenance of DNA methylation	GO:0010216	0.208
4	4	cellular hormone metabolic process	GO:0034754	0.215
8	8	glucose catabolic process	GO:0006007	0.216
7	6,7	cellular response to nitrogen levels	GO:0043562	0.217
6	5,6	organophosphate ester transport	GO:0015748	0.22
7	6,7	phosphatidylcholine biosynthetic process	GO:0006656	0.222
10	9,10	protein ubiquitination involved in ubiquitin-dependent protein catabolic process	GO:0042787	0.222
7	5,6,7	protein insertion into membrane	GO:0051205	0.222
7	6,7	pyrimidine nucleobase biosynthetic process	GO:0019856	0.222
10	9,10	UMP biosynthetic process	GO:0006222	0.222
9	8,9	pyrimidine ribonucleoside monophosphate biosynthetic process	GO:0009174	0.222
5	5	flavin-containing compound metabolic process	GO:0042726	0.222
9	6,9	spermidine biosynthetic process	GO:0008295	0.222
6	6	regulation of autophagy	GO:0010506	0.222
9	8,9	UMP metabolic process	GO:0046049	0.222
5	5	negative regulation of cellular catabolic process	GO:0031330	0.222
8	8	pyrimidine ribonucleoside monophosphate metabolic process	GO:0009173	0.222
9	7,8,9	positive regulation of transcription from RNA polymerase II promoter	GO:0045944	0.222
6	6	regulation of tetrapyrrole biosynthetic process	GO:1901463	0.222
7	7	cellular protein complex disassembly	GO:0043624	0.223
5	5	response to abscisic acid	GO:0009737	0.224
4	4	external encapsulating structure organization	GO:0045229	0.227
6	5,6	vesicle fusion	GO:0006906	0.23
6	5,6	organic hydroxy compound transport	GO:0015850	0.23
8	8	response to fructose	GO:0009750	0.235
6	6	histidine metabolic process	GO:0006547	0.236
8	7,8	retrograde vesicle-mediated transport, Golgi to ER	GO:0006890	0.236
5	4,5	inositol metabolic process	GO:0006020	0.236
9	7,9	leucine biosynthetic process	GO:0009098	0.236
6	6	histidine biosynthetic process	GO:0000105	0.236
5	5	imidazole-containing compound metabolic process	GO:0052803	0.236
9	5,6,8,9	regulation of chromatin silencing	GO:0031935	0.236
10	8,10	arginine biosynthetic process	GO:0006526	0.236
5	5	tetrahydrofolate interconversion	GO:0035999	0.236
6	5,6	regulation of phenylpropanoid metabolic process	GO:2000762	0.236
7	6,7	farnesyl diphosphate metabolic process	GO:0045338	0.236
4	4	negative regulation of catabolic process	GO:0009895	0.236
4	4	nitrogen cycle metabolic process	GO:0071941	0.236
7	6,7	organelle membrane fusion	GO:0090174	0.236
5	4,5	regulation of stomatal movement	GO:0010119	0.236
6	5,6	single-organism membrane fusion	GO:0044801	0.236
10	10	iron ion homeostasis	GO:0055072	0.236
4	4	seed maturation	GO:0010431	0.241
5	5	cellular macromolecule biosynthetic process	GO:0034645	0.242
6	6	glycolipid biosynthetic process	GO:0009247	0.243
5	5	response to iron ion	GO:0010039	0.243
5	5	response to auxin	GO:0009733	0.244
10	9,10	calcium ion transport	GO:0006816	0.247
7	4,6,7	secretion by cell	GO:0032940	0.249
6	6	protein complex disassembly	GO:0043241	0.25
7	7	purine nucleoside bisphosphate biosynthetic process	GO:0034033	0.25
8	5,6,7,8	regulation of meristem structural organization	GO:0009934	0.25
6	6	protein import into chloroplast stroma	GO:0045037	0.25
8	7,8	ribonucleoside bisphosphate biosynthetic process	GO:0034030	0.25
7	7	coenzyme A biosynthetic process	GO:0015937	0.25
6	5,6	regulation of secondary metabolite biosynthetic process	GO:1900376	0.25
7	6,7	nucleoside bisphosphate biosynthetic process	GO:0033866	0.25
7	5,7	primary root development	GO:0080022	0.25
5	5	pyrimidine-containing compound metabolic process	GO:0072527	0.254
4	4	ammonium ion metabolic process	GO:0097164	0.256
5	5	macromolecular complex disassembly	GO:0032984	0.256
5	5	response to zinc ion	GO:0010043	0.263
5	5	regulation of protein catabolic process	GO:0042176	0.263
6	6	flavone biosynthetic process	GO:0051553	0.263
5	5	stomatal closure	GO:0090332	0.263
9	8,9	IMP metabolic process	GO:0046040	0.263
7	7	triglyceride metabolic process	GO:0006641	0.263
7	6,7	DNA topological change	GO:0006265	0.263
8	7,8	post-Golgi vesicle-mediated transport	GO:0006892	0.263
6	6	pyrimidine nucleobase metabolic process	GO:0006206	0.263
7	6,7	regulation of chlorophyll metabolic process	GO:0090056	0.263
7	6,7	flavonol biosynthetic process	GO:0051555	0.263
4	4	ovule development	GO:0048481	0.27
5	5	membrane fusion	GO:0061025	0.27
5	4,5	negative regulation of catalytic activity	GO:0043086	0.271
7	5,6,7	plant-type ovary development	GO:0035670	0.274
6	6	coenzyme A metabolic process	GO:0015936	0.276
6	5,6	flavonol metabolic process	GO:0051554	0.276
8	7,8	pyrimidine nucleoside monophosphate biosynthetic process	GO:0009130	0.276
7	7	pyrimidine nucleoside monophosphate metabolic process	GO:0009129	0.276
6	6	regulation of photosynthesis, light reaction	GO:0042548	0.276
6	5,6	organ senescence	GO:0010260	0.278
4	4	actin filament-based process	GO:0030029	0.278
6	6	glycolipid metabolic process	GO:0006664	0.278
4	4	tissue development	GO:0009888	0.28
5	5	lignin metabolic process	GO:0009808	0.283
7	7	polyamine metabolic process	GO:0006595	0.283
5	5	liposaccharide metabolic process	GO:1903509	0.286
4	4	movement of cell or subcellular component	GO:0006928	0.286
5	5	flavone metabolic process	GO:0051552	0.289
5	5	spermidine metabolic process	GO:0008216	0.289
6	6	oligosaccharide biosynthetic process	GO:0009312	0.289
4	4	cellular macromolecule metabolic process	GO:0044260	0.295
5	5	cell differentiation	GO:0030154	0.296
8	6,7,8	cation transmembrane transport	GO:0098655	0.296
8	6,7,8	regulation of translation	GO:0006417	0.298
6	5,6	nucleobase-containing compound catabolic process	GO:0034655	0.298
6	5,6	regulation of cellular amide metabolic process	GO:0034248	0.298
8	7,8	tRNA metabolic process	GO:0006399	0.302
5	5	regulation of generation of precursor metabolites and energy	GO:0043467	0.302
8	8	polyamine biosynthetic process	GO:0006596	0.302
4	3,4	maintenance of location	GO:0051235	0.302
4	4	negative regulation of molecular function	GO:0044092	0.305
8	7,8	mRNA catabolic process	GO:0006402	0.307
5	5	organelle fusion	GO:0048284	0.307
5	5	neutral lipid metabolic process	GO:0006638	0.314
7	7	indolalkylamine biosynthetic process	GO:0046219	0.314
8	7,8	tryptophan biosynthetic process	GO:0000162	0.314
11	5,6,8,9,10,11	ER-associated ubiquitin-dependent protein catabolic process	GO:0030433	0.314
5	4,5	ERAD pathway	GO:0036503	0.314
9	9	protein sumoylation	GO:0016925	0.314
6	6	acylglycerol metabolic process	GO:0006639	0.314
8	8	cellular glucuronidation	GO:0052695	0.322
9	9	protein peptidyl-prolyl isomerization	GO:0000413	0.322
5	5	flavonoid glucuronidation	GO:0052696	0.322
7	7	glucuronate metabolic process	GO:0019585	0.322
8	6,7,8	inorganic ion transmembrane transport	GO:0098660	0.322
5	5	positive regulation of cellular catabolic process	GO:0031331	0.326
6	6	uronic acid metabolic process	GO:0006063	0.329
5	5	response to reactive oxygen species	GO:0000302	0.329
5	5	response to endoplasmic reticulum stress	GO:0034976	0.33
6	6	ethylene biosynthetic process	GO:0009693	0.331
4	4	olefin metabolic process	GO:1900673	0.331
5	5	olefin biosynthetic process	GO:1900674	0.331
6	5,6	ethylene metabolic process	GO:0009692	0.331
5	5	alkene biosynthetic process	GO:0043450	0.331
5	4,5	cellular alkene metabolic process	GO:0043449	0.331
6	6	nucleoside bisphosphate metabolic process	GO:0033865	0.338
7	7	arginine metabolic process	GO:0006525	0.338
6	6	purine nucleoside bisphosphate metabolic process	GO:0034032	0.338
7	7	ribonucleoside bisphosphate metabolic process	GO:0033875	0.338
6	6	cellular response to light stimulus	GO:0071482	0.341
8	7,8	metal ion transport	GO:0030001	0.346
6	5,6	cell tip growth	GO:0009932	0.347
4	4	cellular response to abiotic stimulus	GO:0071214	0.347
5	5	phosphatidylcholine metabolic process	GO:0046470	0.35
7	7	regulation of phosphoprotein phosphatase activity	GO:0043666	0.35
8	4,5,7,8	regulation of gene silencing	GO:0060968	0.35
6	5,6	inflorescence development	GO:0010229	0.35
4	4	shoot axis formation	GO:0010346	0.35
5	5	secondary shoot formation	GO:0010223	0.35
4	3,4	developmental growth	GO:0048589	0.351
4	4	response to heat	GO:0009408	0.352
5	5	cellular response to radiation	GO:0071478	0.355
7	7	galactose metabolic process	GO:0006012	0.362
6	6	auxin homeostasis	GO:0010252	0.362
7	7	protein refolding	GO:0042026	0.362
10	6,9,10	plant-type cell wall cellulose metabolic process	GO:0052541	0.362
6	5,6	nucleobase biosynthetic process	GO:0046112	0.362
7	7	cellular response to blue light	GO:0071483	0.362
6	6	regulation of phosphatase activity	GO:0010921	0.362
8	6,7,8	intracellular protein transmembrane import	GO:0044743	0.37
7	7	polyol catabolic process	GO:0046174	0.373
6	6	pteridine-containing compound biosynthetic process	GO:0042559	0.373
7	5,6,7	positive regulation of cellular amide metabolic process	GO:0034250	0.373
8	4,6,7,8	regulation of photoperiodism, flowering	GO:2000028	0.373
8	6,7,8	positive regulation of translation	GO:0045727	0.373
5	4,5	alditol metabolic process	GO:0019400	0.373
8	6,8	branched-chain amino acid biosynthetic process	GO:0009082	0.373
6	5,6	glycerol metabolic process	GO:0006071	0.373
4	4	phenylpropanoid metabolic process	GO:0009698	0.374
5	5	peroxisome organization	GO:0007031	0.375
6	6	cellular protein modification process	GO:0006464	0.376
5	5	protein modification process	GO:0036211	0.376
5	5	macromolecule modification	GO:0043412	0.376
6	6	long-chain fatty acid metabolic process	GO:0001676	0.384
8	8	pyrimidine ribonucleoside biosynthetic process	GO:0046132	0.384
7	7	pyrimidine nucleoside biosynthetic process	GO:0046134	0.384
6	6	protein repair	GO:0030091	0.384
7	6,7	intracellular protein transmembrane transport	GO:0065002	0.389
3	3	single organism reproductive process	GO:0044702	0.392
7	4,5,6,7	positive regulation of signal transduction	GO:0009967	0.393
3	3	positive regulation of signaling	GO:0023056	0.393
6	4,6	ethanolamine-containing compound metabolic process	GO:0042439	0.395
8	8	transcription initiation from RNA polymerase II promoter	GO:0006367	0.395
5	4,5	unidimensional cell growth	GO:0009826	0.398
6	5,6	actin cytoskeleton organization	GO:0030036	0.399
5	5	vesicle organization	GO:0016050	0.399
7	6,7	leaf senescence	GO:0010150	0.399
7	6,7	RNA modification	GO:0009451	0.403
6	5,6	microtubule cytoskeleton organization	GO:0000226	0.403
6	6	response to UV	GO:0009411	0.403
8	8	peptidyl-proline modification	GO:0018208	0.405
3	3	cell adhesion	GO:0007155	0.405
2	2	biological adhesion	GO:0022610	0.405
5	5	plant-type cell wall biogenesis	GO:0009832	0.407
7	7	regulation of chromatin modification	GO:1903308	0.417
5	4,5	regulation of secondary metabolic process	GO:0043455	0.417
6	6	regulation of chromatin organization	GO:1902275	0.417
8	7,8	monocarboxylic acid transport	GO:0015718	0.417
5	5	positive regulation of abscisic acid-activated signaling pathway	GO:0009789	0.417
5	5	vesicle-mediated transport	GO:0016192	0.419
3	3	cell wall organization or biogenesis	GO:0071554	0.421
5	4,5	positive regulation of cell communication	GO:0010647	0.424
5	5	membrane lipid biosynthetic process	GO:0046467	0.427
6	6	nucleobase-containing compound transport	GO:0015931	0.427
6	6	pyridine-containing compound biosynthetic process	GO:0072525	0.427
7	6,7	tetrahydrofolate metabolic process	GO:0046653	0.427
5	4,5	cell development	GO:0048468	0.429
4	4	cellular response to chemical stimulus	GO:0070887	0.429
6	5,6	positive regulation of cellular protein metabolic process	GO:0032270	0.436
7	5,6,7	ion transmembrane transport	GO:0034220	0.437
4	4	positive regulation of flower development	GO:0009911	0.437
4	4	positive regulation of response to alcohol	GO:1901421	0.437
7	4,5,7	defense response to virus	GO:0051607	0.446
6	6	alcohol catabolic process	GO:0046164	0.447
5	5	response to desiccation	GO:0009269	0.447
5	5	response to ozone	GO:0010193	0.447
6	5,6	defense response to insect	GO:0002213	0.447
8	5,7,8	exocytosis	GO:0006887	0.448
8	8	response to glucose	GO:0009749	0.448
7	5,6,7	protein transmembrane transport	GO:0071806	0.451
4	4	response to gravity	GO:0009629	0.455
7	7	response to absence of light	GO:0009646	0.457
8	7,8	somatic cell DNA recombination	GO:0016444	0.457
4	4	post-embryonic organ development	GO:0048569	0.458
5	5	gynoecium development	GO:0048467	0.459
4	4	pollen development	GO:0009555	0.46
6	4,6	reproductive structure development	GO:0048608	0.46
5	5	reproductive system development	GO:0061458	0.46
9	9	transition metal ion homeostasis	GO:0055076	0.46
7	6,7	cellular water homeostasis	GO:0009992	0.467
8	6,7,8	glycerol transport	GO:0015793	0.467
4	4	negative regulation of flower development	GO:0009910	0.467
8	7,8	pyrimidine ribonucleotide metabolic process	GO:0009218	0.474
9	8,9	pyrimidine ribonucleotide biosynthetic process	GO:0009220	0.474
5	5	microsporogenesis	GO:0009556	0.476
6	5,6	cell volume homeostasis	GO:0006884	0.476
4	4	floral whorl development	GO:0048438	0.476
4	4	cellular component disassembly	GO:0022411	0.483
5	5	double fertilization forming a zygote and endosperm	GO:0009567	0.486
5	5	organic hydroxy compound catabolic process	GO:1901616	0.486
8	8	polyamine catabolic process	GO:0006598	0.486
4	4	cellular developmental process	GO:0048869	0.489
7	5,6,7	protein import	GO:0017038	0.49
8	7,8	abscisic acid biosynthetic process	GO:0009688	0.495
6	4,6	primary shoot apical meristem specification	GO:0010072	0.495
7	6,7	apocarotenoid biosynthetic process	GO:0043289	0.495
6	6	water homeostasis	GO:0030104	0.495
7	7	tertiary alcohol biosynthetic process	GO:1902645	0.495
5	4,5	pollen germination	GO:0009846	0.495
7	6,7	polyol transport	GO:0015791	0.495
4	4	stomatal movement	GO:0010118	0.495
3	3	immune effector process	GO:0002252	0.497
5	5	regulation of hydrolase activity	GO:0051336	0.501
4	4	response to arsenic-containing substance	GO:0046685	0.504
6	6	cellular response to metal ion	GO:0071248	0.504
5	5	organelle assembly	GO:0070925	0.512
5	5	membrane lipid metabolic process	GO:0006643	0.512
3	3	positive regulation of reproductive process	GO:2000243	0.513
4	4	microgametogenesis	GO:0055046	0.513
6	6	pyrimidine nucleoside metabolic process	GO:0006213	0.513
7	5,6,7	callose deposition in cell wall	GO:0052543	0.513
7	7	pyrimidine ribonucleoside metabolic process	GO:0046131	0.513
6	5,6	folic acid-containing compound metabolic process	GO:0006760	0.521
3	3	circadian rhythm	GO:0007623	0.523
10	8,9,10	cellulose biosynthetic process	GO:0030244	0.523
7	5,7	response to molecule of bacterial origin	GO:0002237	0.523
6	6	cellular response to lipid	GO:0071396	0.523
7	6,7	pyrimidine nucleotide metabolic process	GO:0006220	0.527
8	7,8	pyrimidine nucleotide biosynthetic process	GO:0006221	0.527
8	5,8	protein N-linked glycosylation	GO:0006487	0.528
9	6,7,8,9	transcription factor import into nucleus	GO:0042991	0.53
5	5	glycerol ether metabolic process	GO:0006662	0.53
3	3	multicellular organism reproduction	GO:0032504	0.53
3	3	dormancy process	GO:0022611	0.531
4	4	seed dormancy process	GO:0010162	0.531
8	7,8	auxin polar transport	GO:0009926	0.534
6	5,6	RNA metabolic process	GO:0016070	0.535
7	6,7	posttranscriptional regulation of gene expression	GO:0010608	0.536
8	7,8	phosphatidylinositol phosphorylation	GO:0046854	0.538
4	4	fertilization	GO:0009566	0.538
10	9,10	ATP hydrolysis coupled proton transport	GO:0015991	0.538
4	4	plant-type spore development	GO:0048236	0.538
4	4	ether metabolic process	GO:0018904	0.538
9	8,9	energy coupled proton transmembrane transport, against electrochemical gradient	GO:0015988	0.538
5	5	cellular response to hormone stimulus	GO:0032870	0.539
8	7,8	gibberellic acid mediated signaling pathway	GO:0009740	0.539
7	6,7	anion transport	GO:0006820	0.542
7	6,7	gibberellin mediated signaling pathway	GO:0010476	0.544
5	5	protein maturation	GO:0051604	0.544
6	6	cell wall thickening	GO:0052386	0.546
5	5	embryonic meristem initiation	GO:0090421	0.546
7	5,6,7	carbohydrate phosphorylation	GO:0046835	0.546
3	3	negative regulation of reproductive process	GO:2000242	0.546
4	4	one-carbon metabolic process	GO:0006730	0.546
9	8,9	nuclear-transcribed mRNA catabolic process	GO:0000956	0.55
6	6	cellular response to auxin stimulus	GO:0071365	0.552
8	8	protein autophosphorylation	GO:0046777	0.553
6	5,6	hormone-mediated signaling pathway	GO:0009755	0.554
7	6,7	regulation of cellular protein catabolic process	GO:1903362	0.555
9	7,8,9	regulation of proteasomal protein catabolic process	GO:0061136	0.555
5	5	cellular response to inorganic substance	GO:0071241	0.555
8	7,8	regulation of proteolysis involved in cellular protein catabolic process	GO:1903050	0.555
6	6	cellular response to gibberellin stimulus	GO:0071370	0.555
9	8,9	cellulose metabolic process	GO:0030243	0.561
4	4	cellular response to endogenous stimulus	GO:0071495	0.562
8	7,8	abscisic acid metabolic process	GO:0009687	0.562
6	6	apocarotenoid metabolic process	GO:0043288	0.562
7	6,7	lipid phosphorylation	GO:0046834	0.562
6	6	tertiary alcohol metabolic process	GO:1902644	0.562
8	7,8	sesquiterpenoid biosynthetic process	GO:0016106	0.562
6	6	spindle assembly	GO:0051225	0.562
9	6,7,8,9	amino acid transmembrane transport	GO:0003333	0.562
5	5	photomorphogenesis	GO:0009640	0.566
8	6,7,8	establishment of protein localization to mitochondrion	GO:0072655	0.57
7	7	protein localization to mitochondrion	GO:0070585	0.57
8	5,7,8	protein targeting to mitochondrion	GO:0006626	0.57
7	6,7	auxin transport	GO:0060918	0.57
6	5,6	negative regulation of cellular protein metabolic process	GO:0032269	0.57
6	5,6	regulation of cellular ketone metabolic process	GO:0010565	0.57
5	5	negative regulation of protein metabolic process	GO:0051248	0.575
6	5,6	hormone transport	GO:0009914	0.575
6	4,6	response to virus	GO:0009615	0.577
5	5	response to oxygen radical	GO:0000305	0.578
6	6	response to superoxide	GO:0000303	0.578
8	7,8	mRNA modification	GO:0016556	0.58
6	6	cellular response to alcohol	GO:0097306	0.581
2	2	rhythmic process	GO:0048511	0.581
5	4,5	regulation of cellular metabolic process	GO:0031323	0.584
6	5,6	stamen development	GO:0048443	0.585
5	5	mitochondrion organization	GO:0007005	0.585
6	6	photoperiodism	GO:0009648	0.585
5	5	androecium development	GO:0048466	0.585
5	5	gene expression	GO:0010467	0.589
7	7	pectin metabolic process	GO:0045488	0.593
5	5	cellular response to organic substance	GO:0071310	0.594
9	8,9	potassium ion transport	GO:0006813	0.595
5	4,5	respiratory burst involved in defense response	GO:0002679	0.6
8	6,7,8	cellular response to iron ion starvation	GO:0010106	0.6
4	4	respiratory burst	GO:0045730	0.6
6	6	galacturonan metabolic process	GO:0010393	0.601
3	3	developmental process involved in reproduction	GO:0003006	0.604
9	7,8,9	beta-glucan biosynthetic process	GO:0051274	0.605
11	8,9,10,11	calcium ion transmembrane transport	GO:0070588	0.607
8	8	metal ion homeostasis	GO:0055065	0.61
9	6,7,8,9	regulation of anion transmembrane transport	GO:1903959	0.614
7	4,6,7	embryonic meristem development	GO:0048508	0.614
3	3	multicellular organismal reproductive process	GO:0048609	0.621
7	6,7	endosomal transport	GO:0016197	0.621
5	5	spindle organization	GO:0007051	0.621
4	4	regulation of cell growth	GO:0001558	0.624
8	7,8	beta-glucan metabolic process	GO:0051273	0.624
6	5,6	carpel development	GO:0048440	0.624
7	7	sesquiterpenoid metabolic process	GO:0006714	0.635
5	4,5	positive regulation of post-embryonic development	GO:0048582	0.635
11	6,8,10,11	production of siRNA involved in RNA interference	GO:0030422	0.637
7	6,7	mitochondrial transport	GO:0006839	0.637
4	4	detection of abiotic stimulus	GO:0009582	0.641
5	5	vegetative phase change	GO:0010050	0.641
4	4	response to mechanical stimulus	GO:0009612	0.641
6	6	karyogamy	GO:0000741	0.647
5	5	response to nitrate	GO:0010167	0.653
5	4,5	viral process	GO:0016032	0.654
10	9,10	iron ion transport	GO:0006826	0.655
6	6	glycoprotein biosynthetic process	GO:0009101	0.659
7	4,7	protein glycosylation	GO:0006486	0.659
6	6	macromolecule glycosylation	GO:0043413	0.659
5	5	sulfur compound catabolic process	GO:0044273	0.66
8	6,7,8	regulation of anion transport	GO:0044070	0.66
6	6	anthocyanin-containing compound biosynthetic process	GO:0009718	0.66
5	5	glycoprotein metabolic process	GO:0009100	0.662
5	5	production of small RNA involved in gene silencing by RNA	GO:0070918	0.663
4	4	dsRNA fragmentation	GO:0031050	0.663
5	5	response to dsRNA	GO:0043331	0.663
7	6,7	cellular response to dsRNA	GO:0071359	0.663
5	5	response to hydrogen peroxide	GO:0042542	0.664
7	5,6,7	organic acid transmembrane transport	GO:1903825	0.666
8	7,8	regulation of transcription from RNA polymerase II promoter	GO:0006357	0.678
3	3	negative regulation of cellular process	GO:0048523	0.678
5	5	gametophyte development	GO:0048229	0.679
7	5,6,7	sepal morphogenesis	GO:0048447	0.684
5	5	sepal formation	GO:0048453	0.684
5	5	hydrogen peroxide biosynthetic process	GO:0050665	0.689
7	7	DNA-templated transcription, initiation	GO:0006352	0.689
5	5	ribonucleoprotein complex assembly	GO:0022618	0.689
5	5	petal formation	GO:0048451	0.689
8	5,6,7,8	protein import into nucleus	GO:0006606	0.692
7	7	transcription from RNA polymerase II promoter	GO:0006366	0.692
8	5,6,7,8	protein targeting to nucleus	GO:0044744	0.692
7	6,7	single-organism nuclear import	GO:1902593	0.692
5	5	ribonucleoprotein complex subunit organization	GO:0071826	0.695
8	8	nuclear import	GO:0051170	0.696
5	5	flower calyx development	GO:0048464	0.7
6	5,6	sepal development	GO:0048442	0.7
4	4	regulation of primary metabolic process	GO:0080090	0.702
3	3	regulation of growth	GO:0040008	0.703
5	5	gravitropism	GO:0009630	0.703
5	5	glycosylation	GO:0070085	0.705
10	5,8,9,10	potassium ion transmembrane transport	GO:0071805	0.706
5	5	regulation of seed germination	GO:0010029	0.706
10	4,9,10	cellular potassium ion transport	GO:0071804	0.706
5	4,5	single-organism organelle organization	GO:1902589	0.71
9	7,9	protein desumoylation	GO:0016926	0.711
3	3	positive regulation of multicellular organismal process	GO:0051240	0.711
7	7	protein localization to nucleus	GO:0034504	0.711
7	5,6,7	regulation of abscisic acid-activated signaling pathway	GO:0009787	0.716
8	5,6,7,8	regulation of ion transmembrane transport	GO:0034765	0.716
4	4	reactive oxygen species biosynthetic process	GO:1903409	0.716
4	4	cell wall macromolecule metabolic process	GO:0044036	0.716
6	4,5,6	negative regulation of cellular metabolic process	GO:0031324	0.718
7	6,7	auxin-activated signaling pathway	GO:0009734	0.719
6	5,6	cell morphogenesis	GO:0000902	0.72
5	4,5	regulation of transmembrane transport	GO:0034762	0.721
5	5	cell wall modification	GO:0042545	0.721
6	6	nitrate transport	GO:0015706	0.722
6	6	regulation of seedling development	GO:1900140	0.726
3	3	negative regulation of metabolic process	GO:0009892	0.729
7	7	inorganic ion homeostasis	GO:0098771	0.729
3	3	positive regulation of developmental process	GO:0051094	0.731
4	4	regulation of response to alcohol	GO:1901419	0.731
2	2	reproductive process	GO:0022414	0.731
4	4	organ formation	GO:0048645	0.739
9	6,8,9	double-strand break repair via homologous recombination	GO:0000724	0.74
8	5,7,8	recombinational repair	GO:0000725	0.74
4	4	detection of external stimulus	GO:0009581	0.74
5	4,5	regulation of cell division	GO:0051302	0.745
4	4	tropism	GO:0009606	0.746
8	7,8	oligopeptide transport	GO:0006857	0.75
6	5,6	cellular modified amino acid biosynthetic process	GO:0042398	0.75
5	5	microtubule-based movement	GO:0007018	0.75
8	7,8	RNA phosphodiester bond hydrolysis, endonucleolytic	GO:0090502	0.758
10	7,9,10	RNA interference	GO:0016246	0.762
7	5,6,7	petal morphogenesis	GO:0048446	0.763
4	4	pollen tube development	GO:0048868	0.763
4	4	regulation of anatomical structure morphogenesis	GO:0022603	0.769
7	6,7	peptide transport	GO:0015833	0.771
3	3	cellular response to stimulus	GO:0051716	0.772
5	4,5	negative regulation of post-embryonic development	GO:0048581	0.775
5	4,5	reproductive shoot system development	GO:0090567	0.776
4	4	symbiosis, encompassing mutualism through parasitism	GO:0044403	0.778
4	4	anther development	GO:0048653	0.779
6	6	endocytosis	GO:0006897	0.779
4	3,4	regulation of cellular component biogenesis	GO:0044087	0.781
7	5,6,7	photoperiodism, flowering	GO:0048573	0.781
3	3	multi-organism cellular process	GO:0044764	0.783
5	5	anthocyanin-containing compound metabolic process	GO:0046283	0.783
5	4,5	lipid storage	GO:0019915	0.783
6	6	actin filament organization	GO:0007015	0.786
3	3	interspecies interaction between organisms	GO:0044419	0.786
6	5,6	virus induced gene silencing	GO:0009616	0.787
6	4,6	response to nematode	GO:0009624	0.787
6	5,6	modulation of RNA levels in other organism involved in symbiotic interaction	GO:0052249	0.787
6	6	xylem development	GO:0010089	0.787
6	6	modulation by symbiont of RNA levels in host	GO:0052018	0.787
5	4,5	floral organ development	GO:0048437	0.789
8	5,7,8	regulation of meristem growth	GO:0010075	0.789
3	3	positive regulation of response to stimulus	GO:0048584	0.789
5	5	nitrogen compound transport	GO:0071705	0.794
7	5,7	cellular response to virus	GO:0098586	0.795
7	7	protein phosphorylation	GO:0006468	0.798
7	5,6,7	meristem structural organization	GO:0009933	0.798
5	5	vacuole organization	GO:0007033	0.802
5	5	callose localization	GO:0052545	0.802
6	6	aspartate family amino acid metabolic process	GO:0009066	0.803
4	4	pollen tube growth	GO:0009860	0.803
5	5	cellular response to oxidative stress	GO:0034599	0.805
7	5,6,7	drug transmembrane transport	GO:0006855	0.805
5	5	regulation of cell size	GO:0008361	0.805
4	4	anatomical structure arrangement	GO:0048532	0.808
9	6,8,9	posttranscriptional gene silencing by RNA	GO:0035194	0.808
5	4,5	cellular component morphogenesis	GO:0032989	0.809
6	5,6	amide transport	GO:0042886	0.809
4	4	polysaccharide localization	GO:0033037	0.812
12	7,9,11,12	production of ta-siRNAs involved in RNA interference	GO:0010267	0.812
4	4	response to drug	GO:0042493	0.812
6	5,6	drug transport	GO:0015893	0.812
5	5	nucleus organization	GO:0006997	0.816
6	5,6	regulation of unidimensional cell growth	GO:0051510	0.816
8	5,7,8	posttranscriptional gene silencing	GO:0016441	0.816
7	6,7	enzyme linked receptor protein signaling pathway	GO:0007167	0.816
8	7,8	transmembrane receptor protein serine/threonine kinase signaling pathway	GO:0007178	0.816
5	5	response to gibberellin	GO:0009739	0.819
5	5	autophagy	GO:0006914	0.819
8	8	cullin deneddylation	GO:0010388	0.819
7	7	protein deneddylation	GO:0000338	0.822
7	4,5,6,7	meristem growth	GO:0035266	0.823
6	5,6	endoplasmic reticulum unfolded protein response	GO:0030968	0.828
5	5	cellular response to nitrogen compound	GO:1901699	0.828
2	2	reproduction	GO:0000003	0.83
5	5	modification by symbiont of host morphology or physiology	GO:0044003	0.832
3	3	negative regulation of multicellular organismal process	GO:0051241	0.832
7	6,7	cellular response to unfolded protein	GO:0034620	0.833
6	6	nuclear transport	GO:0051169	0.833
7	7	nucleocytoplasmic transport	GO:0006913	0.833
6	5,6	cellular response to topologically incorrect protein	GO:0035967	0.833
5	4,5	modification of morphology or physiology of other organism involved in symbiotic interaction	GO:0051817	0.835
5	5	response to unfolded protein	GO:0006986	0.835
7	7	response to UV-B	GO:0010224	0.838
6	5,6	flower development	GO:0009908	0.838
3	3	anatomical structure formation involved in morphogenesis	GO:0048646	0.843
9	5,6,8,9	methylation-dependent chromatin silencing	GO:0006346	0.849
5	5	corolla development	GO:0048465	0.849
6	5,6	petal development	GO:0048441	0.849
7	6,7	mRNA transport	GO:0051028	0.852
3	3	regulation of cellular process	GO:0050794	0.853
6	6	protein modification by small protein removal	GO:0070646	0.855
5	5	cell wall polysaccharide metabolic process	GO:0010383	0.855
7	6,7	abscisic acid-activated signaling pathway	GO:0009738	0.856
8	6,7,8	anion transmembrane transport	GO:0098656	0.857
4	4	regulation of developmental growth	GO:0048638	0.857
6	5,6	RNA transport	GO:0050658	0.862
5	4,5	establishment of RNA localization	GO:0051236	0.862
7	7	nucleic acid transport	GO:0050657	0.862
7	7	phosphatidylinositol metabolic process	GO:0046488	0.863
5	4,5	vegetative to reproductive phase transition of meristem	GO:0010228	0.863
4	4	RNA localization	GO:0006403	0.864
7	6,7	cell wall polysaccharide biosynthetic process	GO:0070592	0.864
4	4	cellular component macromolecule biosynthetic process	GO:0070589	0.864
5	5	cell wall macromolecule biosynthetic process	GO:0044038	0.864
5	5	phloem or xylem histogenesis	GO:0010087	0.867
4	4	interaction with host	GO:0051701	0.867
8	5,7,8	double-strand break repair	GO:0006302	0.867
9	7,8,9	regulation of protein kinase activity	GO:0045859	0.867
8	6,8	regulation of kinase activity	GO:0043549	0.872
6	4,5,6	positive regulation of protein complex assembly	GO:0031334	0.872
6	6	DNA endoreduplication	GO:0042023	0.874
8	7,8	regulation of protein phosphorylation	GO:0001932	0.874
6	4,6	macromolecule methylation	GO:0043414	0.875
11	6,8,10,11	production of miRNAs involved in gene silencing by miRNA	GO:0035196	0.876
5	5	cell cycle DNA replication	GO:0044786	0.878
4	4	regulation of cellular component organization	GO:0051128	0.88
7	6,7	small GTPase mediated signal transduction	GO:0007264	0.883
3	3	multi-multicellular organism process	GO:0044706	0.886
7	6,7	cellular response to abscisic acid stimulus	GO:0071215	0.886
4	4	pollination	GO:0009856	0.886
4	4	embryo sac egg cell differentiation	GO:0009560	0.887
10	7,9,10	gene silencing by miRNA	GO:0035195	0.889
6	5,6	intracellular signal transduction	GO:0035556	0.89
8	7,8	inorganic anion transport	GO:0015698	0.891
5	5	female gamete generation	GO:0007292	0.891
7	7	regulation of phosphorylation	GO:0042325	0.891
3	3	positive regulation of cellular component biogenesis	GO:0044089	0.891
5	5	nucleic acid metabolic process	GO:0090304	0.894
7	4,7	translational initiation	GO:0006413	0.895
4	4	regulation of anatomical structure size	GO:0090066	0.895
4	4	regulation of cellular component size	GO:0032535	0.895
5	5	regulation of cell morphogenesis	GO:0022604	0.897
8	5,7,8	chromatin silencing	GO:0006342	0.898
7	6,7	RNA phosphodiester bond hydrolysis	GO:0090501	0.898
6	5,6	cell surface receptor signaling pathway	GO:0007166	0.899
8	6,7,8	negative regulation of transcription, DNA-templated	GO:0045892	0.9
5	4,5	regulation of protein complex assembly	GO:0043254	0.902
7	7	phosphatidylinositol biosynthetic process	GO:0006661	0.902
7	6,7	negative regulation of gene expression, epigenetic	GO:0045814	0.902
5	5	regulation of transferase activity	GO:0051338	0.904
6	4,5,6	transmembrane transport	GO:0055085	0.905
6	6	negative regulation of RNA biosynthetic process	GO:1902679	0.906
7	7	negative regulation of nucleic acid-templated transcription	GO:1903507	0.906
7	5,6,7	negative regulation of RNA metabolic process	GO:0051253	0.907
7	6,7	regulation of DNA replication	GO:0006275	0.907
6	4,5,6	regulation of signal transduction	GO:0009966	0.91
4	4	seed germination	GO:0009845	0.913
7	5,6,7	regulation of meristem development	GO:0048509	0.914
3	3	regulation of signaling	GO:0023051	0.916
4	3,4	sexual reproduction	GO:0019953	0.917
7	5,6,7	trichome morphogenesis	GO:0010090	0.918
6	6	negative regulation of cellular macromolecule biosynthetic process	GO:2000113	0.92
4	4	cell wall biogenesis	GO:0042546	0.92
5	4,5	regulation of cell communication	GO:0010646	0.92
4	4	cell communication	GO:0007154	0.921
4	4	embryo sac development	GO:0009553	0.921
6	5,6	negative regulation of nucleobase-containing compound metabolic process	GO:0045934	0.923
6	5,6	cell morphogenesis involved in differentiation	GO:0000904	0.923
6	5,6	negative regulation of macromolecule biosynthetic process	GO:0010558	0.924
6	6	regulation of chromosome organization	GO:0033044	0.925
11	8,9,10,11	mRNA splicing, via spliceosome	GO:0000398	0.925
5	5	seedling development	GO:0090351	0.926
9	8,9	transition metal ion transport	GO:0000041	0.929
3	3	methylation	GO:0032259	0.93
5	5	chromatin organization	GO:0006325	0.931
5	5	negative regulation of cellular biosynthetic process	GO:0031327	0.934
4	4	cellular process involved in reproduction in multicellular organism	GO:0022412	0.935
4	4	negative regulation of nitrogen compound metabolic process	GO:0051172	0.936
4	4	negative regulation of biosynthetic process	GO:0009890	0.937
4	4	meristem initiation	GO:0010014	0.939
10	9,10	RNA splicing, via transesterification reactions with bulged adenosine as nucleophile	GO:0000377	0.939
6	6	trichome differentiation	GO:0010026	0.94
9	8,9	RNA splicing, via transesterification reactions	GO:0000375	0.94
11	6,7,8,10,11	histone H3-K9 methylation	GO:0051567	0.94
5	5	histone H3-K9 modification	GO:0061647	0.94
7	7	peptidyl-amino acid modification	GO:0018193	0.94
8	7,8	DNA-dependent DNA replication	GO:0006261	0.942
5	4,5	regulation of macromolecule metabolic process	GO:0060255	0.942
8	7,8	DNA alkylation	GO:0006305	0.944
9	5,7,8,9	DNA methylation	GO:0006306	0.944
4	4	floral organ formation	GO:0048449	0.944
6	4,5,6	negative regulation of macromolecule metabolic process	GO:0010605	0.947
4	4	gamete generation	GO:0007276	0.951
8	7,8	DNA methylation or demethylation	GO:0044728	0.951
7	6,7	DNA modification	GO:0006304	0.951
5	4,5	positive regulation of cellular component organization	GO:0051130	0.952
3	3	negative regulation of developmental process	GO:0051093	0.953
7	6,7	mRNA metabolic process	GO:0016071	0.955
7	4,6,7	meristem maintenance	GO:0010073	0.957
5	5	regulation of organelle organization	GO:0033043	0.958
5	4,5	megagametogenesis	GO:0009561	0.959
7	4,6,7	gene silencing	GO:0016458	0.96
6	5,6	negative regulation of gene expression	GO:0010629	0.964
7	5,6,7	regulation of DNA metabolic process	GO:0051052	0.967
8	8	peptidyl-lysine modification	GO:0018205	0.967
8	7,8	cytokinesis by cell plate formation	GO:0000911	0.967
6	5,6	carbohydrate transport	GO:0008643	0.967
5	5	response to ethylene	GO:0009723	0.968
8	5,7,8	gene silencing by RNA	GO:0031047	0.968
5	5	regulation of post-embryonic development	GO:0048580	0.968
6	5,6	cytokinetic process	GO:0032506	0.971
7	6,7	mitotic cytokinetic process	GO:1902410	0.971
3	3	regulation of reproductive process	GO:2000241	0.972
7	6,7	regulation of gene expression, epigenetic	GO:0040029	0.974
3	3	multi-organism reproductive process	GO:0044703	0.974
6	6	mitotic cytokinesis	GO:0000281	0.975
6	6	cytoskeleton-dependent cytokinesis	GO:0061640	0.975
6	5,6	meristem development	GO:0048507	0.975
5	5	cytokinesis	GO:0000910	0.979
6	4,5,6	floral organ morphogenesis	GO:0048444	0.979
5	5	post-embryonic organ morphogenesis	GO:0048563	0.979
8	7,8	mRNA processing	GO:0006397	0.98
6	4,6	regulation of flower development	GO:0009909	0.98
5	4,5	signal transduction	GO:0007165	0.984
10	6,7,9,10	histone lysine methylation	GO:0034968	0.988
7	6,7	ethylene-activated signaling pathway	GO:0009873	0.988
5	5	chromosome organization	GO:0051276	0.989
9	6,8,9	peptidyl-lysine methylation	GO:0018022	0.989
6	6	nucleic acid phosphodiester bond hydrolysis	GO:0090305	0.989
3	3	cell proliferation	GO:0008283	0.989
4	4	regulation of multicellular organismal development	GO:2000026	0.99
7	6,7	DNA replication	GO:0006260	0.99
3	3	single organism signaling	GO:0044700	0.991
5	5	regulation of shoot system development	GO:0048831	0.991
2	2	signaling	GO:0023052	0.991
3	3	regulation of multicellular organismal process	GO:0051239	0.992
6	6	cellular response to ethylene stimulus	GO:0071369	0.992
4	4	cell division	GO:0051301	0.992
3	3	meiotic cell cycle	GO:0051321	0.992
4	3,4	modification of morphology or physiology of other organism	GO:0035821	0.993
3	3	regulation of developmental process	GO:0050793	0.993
7	6,7	DNA recombination	GO:0006310	0.993
4	4	regulation of biosynthetic process	GO:0009889	0.994
2	2	cell killing	GO:0001906	0.994
5	4,5	disruption of cells of other organism	GO:0044364	0.994
3	3	killing of cells of other organism	GO:0031640	0.994
5	5	nucleobase-containing compound biosynthetic process	GO:0034654	0.995
5	5	cellular response to DNA damage stimulus	GO:0006974	0.995
9	5,6,8,9	histone methylation	GO:0016571	0.995
7	6,7	phosphorelay signal transduction system	GO:0000160	0.996
8	5,7,8	protein methylation	GO:0006479	0.996
7	7	protein alkylation	GO:0008213	0.996
5	5	regulation of cellular biosynthetic process	GO:0031326	0.997
5	4,5	regulation of cell cycle	GO:0051726	0.997
4	4	regulation of nitrogen compound metabolic process	GO:0051171	0.997
7	7	covalent chromatin modification	GO:0016569	0.997
5	5	mitotic cell cycle process	GO:1903047	0.997
8	7,8	RNA splicing	GO:0008380	0.998
5	5	mitotic cell cycle	GO:0000278	0.999
5	5	organelle fission	GO:0048285	0.999
7	4,6,7	DNA repair	GO:0006281	0.999
6	6	transcription, DNA-templated	GO:0006351	0.999
8	7,8	nucleic acid-templated transcription	GO:0097659	0.999
7	6,7	RNA biosynthetic process	GO:0032774	0.999
7	5,6,7	regulation of RNA metabolic process	GO:0051252	0.999
4	4	histone modification	GO:0016570	0.999
6	6	regulation of cellular macromolecule biosynthetic process	GO:2000112	0.999
6	5,6	regulation of gene expression	GO:0010468	0.999
5	5	regulation of nucleobase-containing compound metabolic process	GO:0019219	0.999
7	6,7	regulation of transcription, DNA-templated	GO:0006355	0.999
6	5,6	regulation of macromolecule biosynthetic process	GO:0010556	0.999
9	7,8,9	regulation of nucleic acid-templated transcription	GO:1903506	1
6	6	regulation of RNA biosynthetic process	GO:2001141	1
6	6	chromatin modification	GO:0016568	1
4	4	cell cycle	GO:0007049	1
7	7	protein modification by small protein conjugation or removal	GO:0070647	1
4	4	cell cycle process	GO:0022402	1
8	8	protein modification by small protein conjugation	GO:0032446	1
6	5,6	DNA metabolic process	GO:0006259	1
9	9	protein ubiquitination	GO:0016567	1

## Sheet: cellular component
maxLevel	levels	GO_Name	GO_ID	Pvalue
7	6,7	chloroplast	GO:0009507	9.18e-51
5	4,5	plastid part	GO:0044435	1.78e-49
6	5,6	plastid	GO:0009536	1.84e-49
6	5,6	chloroplast part	GO:0044434	2.15e-49
6	5,6	plastid stroma	GO:0009532	1.14e-45
7	6,7	chloroplast stroma	GO:0009570	7.76e-44
5	4,5	cytoplasmic part	GO:0044444	9.11e-42
4	4	cytoplasm	GO:0005737	1.6e-41
6	5,6	plastid envelope	GO:0009526	1.59e-30
4	4	thylakoid	GO:0009579	1.94e-29
7	6,7	chloroplast envelope	GO:0009941	7.44e-28
4	3,4	intracellular organelle part	GO:0044446	2.58e-27
2	2	organelle part	GO:0044422	4.2e-27
7	6,7	chloroplast thylakoid	GO:0009534	2.46e-25
5	5	plastid thylakoid	GO:0031976	2.73e-25
5	4,5	organelle envelope	GO:0031967	1.71e-23
3	3	envelope	GO:0031975	1.82e-23
5	4,5	organelle subcompartment	GO:0031984	5.52e-22
8	6,8	chloroplast thylakoid membrane	GO:0009535	4.82e-19
7	5,7	plastid thylakoid membrane	GO:0055035	5.87e-19
6	4,6	thylakoid membrane	GO:0042651	2.5e-18
5	3,5	photosynthetic membrane	GO:0034357	5.27e-18
5	4,5	thylakoid part	GO:0044436	8.65e-18
6	5,6	cytosol	GO:0005829	6.58e-16
7	5,6,7	stromule	GO:0010319	1.55e-13
3	3	intracellular part	GO:0044424	2.02e-13
2	2	cell part	GO:0044464	7.43e-12
2	2	cell	GO:0005623	2.73e-11
3	3	intracellular	GO:0005622	2.85e-11
5	4,5	intracellular membrane-bounded organelle	GO:0043231	2.33e-10
3	3	membrane-bounded organelle	GO:0043227	2.51e-10
3	3	apoplast	GO:0048046	2.84e-10
4	3,4	intracellular organelle	GO:0043229	6.2e-10
2	2	organelle	GO:0043226	7.27e-10
5	4,5	cell wall	GO:0005618	2.78e-08
4	3,4	external encapsulating structure	GO:0030312	2.89e-08
9	4,5,7,9	chloroplast thylakoid membrane protein complex	GO:0098807	3.45e-06
6	5,6	mitochondrion	GO:0005739	1.76e-05
5	5	magnesium chelatase complex	GO:0010007	4.26e-05
8	6,7,8	plastoglobule	GO:0010287	5.72e-05
7	5,6,7	cytosolic part	GO:0044445	0.000213
3	3	plasmodesma	GO:0009506	0.000281
2	2	symplast	GO:0055044	0.000281
2	2	cell junction	GO:0030054	0.000287
3	3	cell-cell junction	GO:0005911	0.000287
9	5,6,7,9	chloroplast ATP synthase complex	GO:0009544	0.00049
7	5,6,7	signal recognition particle, chloroplast targeting	GO:0080085	0.00049
9	5,6,7,9	chloroplast photosystem I	GO:0030093	0.00049
3	3	cell periphery	GO:0071944	0.000529
7	5,6,7	cytosolic ribosome	GO:0022626	0.000915
2	2	membrane-enclosed lumen	GO:0031974	0.001
2	2	extracellular region	GO:0005576	0.00139
6	5,6	plant-type cell wall	GO:0009505	0.00159
6	5,6	mitochondrial matrix	GO:0005759	0.00161
6	5,6	vacuole	GO:0005773	0.00164
5	4,5	intracellular organelle lumen	GO:0070013	0.00227
3	3	organelle lumen	GO:0043233	0.00227
4	4	citrate lyase complex	GO:0009346	0.00286
6	4,5,6	proton-transporting ATP synthase complex, catalytic core F(1)	GO:0045261	0.00328
6	5,6	nucleolus	GO:0005730	0.00385
8	7,8	glyoxysome	GO:0009514	0.00404
7	4,6,7	plastid chromosome	GO:0009508	0.00404
6	4,5,6	Golgi apparatus	GO:0005794	0.0048
5	5	cytoplasmic chromosome	GO:0000229	0.00489
5	4,5	photosystem	GO:0009521	0.00648
4	4	proton-transporting ATP synthase complex	GO:0045259	0.00653
7	6,7	chromoplast	GO:0009509	0.00694
6	4,5,6	ribosome	GO:0005840	0.00815
5	4,5	mitochondrial part	GO:0044429	0.00901
2	2	macromolecular complex	GO:0032991	0.0116
7	4,6,7	plastid ribosome	GO:0009547	0.0126
5	4,5	proton-transporting two-sector ATPase complex	GO:0016469	0.0145
6	5,6	photosystem I	GO:0009522	0.0149
5	4,5	intracellular non-membrane-bounded organelle	GO:0043232	0.015
3	3	non-membrane-bounded organelle	GO:0043228	0.015
5	4,5	ribosomal subunit	GO:0044391	0.0156
6	5,6	thylakoid lumen	GO:0031977	0.0164
7	6,7	peroxisome	GO:0005777	0.017
6	5,6	microbody	GO:0042579	0.017
5	4,5	proton-transporting two-sector ATPase complex, catalytic domain	GO:0033178	0.0173
5	4,5	anchored component of plasma membrane	GO:0046658	0.0184
4	3,4	membrane protein complex	GO:0098796	0.0213
6	3,5,6	plastid nucleoid	GO:0042646	0.0213
5	4,5	vacuolar membrane	GO:0005774	0.0217
7	4,5,6,7	vacuolar part	GO:0044437	0.0221
4	4	ADPG pyrophosphorylase complex	GO:0030929	0.0222
5	5	heterotetrameric ADPG pyrophosphorylase complex	GO:0030931	0.0222
6	5,6	endoplasmic reticulum lumen	GO:0005788	0.0263
7	5,6,7	signal recognition particle, endoplasmic reticulum targeting	GO:0005786	0.0279
6	5,6	small ribosomal subunit	GO:0015935	0.0294
6	5,6	photosystem II	GO:0009523	0.0295
6	4,5,6	signal recognition particle	GO:0048500	0.0326
5	4,5	nucleosome	GO:0000786	0.0354
8	6,7,8	cytosolic small ribosomal subunit	GO:0022627	0.0356
8	5,7,8	chloroplast membrane	GO:0031969	0.0363
2	2	membrane	GO:0016020	0.0382
7	4,6,7	plastid membrane	GO:0042170	0.041
4	3,4	ribonucleoprotein complex	GO:0030529	0.042
3	3	organellar ribosome	GO:0000313	0.0426
8	5,7,8	mitochondrial large ribosomal subunit	GO:0005762	0.0439
5	5	plastid small ribosomal subunit	GO:0000312	0.0439
9	7,8,9	Golgi medial cisterna	GO:0005797	0.0439
4	4	DNA packaging complex	GO:0044815	0.0463
2	2	nucleoid	GO:0009295	0.0516
3	3	endomembrane system	GO:0012505	0.0567
4	4	anchored component of membrane	GO:0031225	0.0611
7	5,6,7	trans-Golgi network	GO:0005802	0.0611
5	4,5	Tic complex	GO:0031897	0.0651
8	5,6,7,8	phosphopyruvate hydratase complex	GO:0000015	0.0651
5	4,5	SNARE complex	GO:0031201	0.0776
9	6,8,9	chloroplast inner membrane	GO:0009706	0.0788
3	3	whole membrane	GO:0098805	0.0837
8	5,7,8	plastid inner membrane	GO:0009528	0.0851
8	7,8	chloroplast stromal thylakoid	GO:0009533	0.0858
6	3,5,6	chromatin	GO:0000785	0.101
3	3	protein-DNA complex	GO:0032993	0.102
7	4,5,6,7	mitochondrial intermembrane space	GO:0005758	0.105
4	4	Golgi transport complex	GO:0017119	0.106
5	5	katanin complex	GO:0008352	0.106
3	3	protein complex	GO:0043234	0.109
6	5,6	phragmoplast	GO:0009524	0.109
6	5,6	cell plate	GO:0009504	0.12
4	4	proteasome complex	GO:0000502	0.12
8	5,7,8	plastid large ribosomal subunit	GO:0000311	0.126
5	3,4,5	organelle envelope lumen	GO:0031970	0.127
7	5,6,7	Golgi subcompartment	GO:0098791	0.134
6	5,6	nuclear lumen	GO:0031981	0.142
4	4	organellar small ribosomal subunit	GO:0000314	0.145
7	6,7	etioplast	GO:0009513	0.145
7	4,6,7	organellar large ribosomal subunit	GO:0000315	0.145
6	5,6	mitochondrial envelope	GO:0005740	0.15
4	4	proteasome core complex	GO:0005839	0.158
6	5,6	large ribosomal subunit	GO:0015934	0.159
5	5	nuclear proteasome complex	GO:0031595	0.164
7	4,6,7	mitochondrial ribosome	GO:0005761	0.164
5	5	cytosolic proteasome complex	GO:0031597	0.164
6	5,6	ER body	GO:0010168	0.164
5	5	mitochondrial respiratory chain complex II, succinate dehydrogenase complex (ubiquinone)	GO:0005749	0.183
5	4,5	extrinsic component of cytoplasmic side of plasma membrane	GO:0031234	0.183
7	5,6,7	vacuolar proton-transporting V-type ATPase complex	GO:0016471	0.183
5	5	succinate dehydrogenase complex (ubiquinone)	GO:0045257	0.183
4	4	fumarate reductase complex	GO:0045283	0.183
6	5,6	chromosome	GO:0005694	0.197
6	4,5,6	ribonucleoprotein granule	GO:0035770	0.206
5	5	cytoplasmic ribonucleoprotein granule	GO:0036464	0.206
7	6,7	cytosolic large ribosomal subunit	GO:0022625	0.209
4	4	succinate dehydrogenase complex	GO:0045281	0.219
6	5,6	microtubule organizing center part	GO:0044450	0.219
5	4,5	cytoplasmic side of plasma membrane	GO:0009898	0.236
6	6	cytoplasmic stress granule	GO:0010494	0.236
7	4,5,6,7	intrinsic component of peroxisomal membrane	GO:0031231	0.236
8	5,6,7,8	integral component of peroxisomal membrane	GO:0005779	0.236
4	4	microtubule	GO:0005874	0.24
8	5,7,8	nuclear heterochromatin	GO:0005720	0.253
4	4	respiratory chain complex II	GO:0045273	0.253
4	4	extrinsic component of plasma membrane	GO:0019897	0.253
7	6,7	amyloplast	GO:0009501	0.253
6	5,6	cis-Golgi network	GO:0005801	0.253
3	3	respiratory chain	GO:0070469	0.266
4	4	organelle inner membrane	GO:0019866	0.269
4	4	intrinsic component of plasma membrane	GO:0031226	0.271
3	3	oxidoreductase complex	GO:1990204	0.276
3	3	plasma membrane	GO:0005886	0.285
6	5,6	mitochondrial proton-transporting ATP synthase complex	GO:0005753	0.286
4	4	proteasome core complex, alpha-subunit complex	GO:0019773	0.286
5	4,5	respiratory chain complex	GO:0098803	0.292
5	5	mitochondrial outer membrane	GO:0005741	0.296
4	4	mitochondrial respiratory chain	GO:0005746	0.298
5	5	mitochondrial respiratory chain complex III	GO:0005750	0.302
7	4,6,7	heterochromatin	GO:0000792	0.302
3	3	organelle membrane	GO:0031090	0.31
6	4,5,6	respiratory chain complex III	GO:0045275	0.317
7	6,7	microtubule cytoskeleton	GO:0015630	0.323
6	4,5,6	endosome	GO:0005768	0.327
4	4	cytoplasmic side of membrane	GO:0098562	0.332
5	4,5	pore complex	GO:0046930	0.337
4	4	protein phosphatase type 2A complex	GO:0000159	0.347
3	3	plasma membrane part	GO:0044459	0.359
5	4,5	endosome membrane	GO:0010008	0.361
5	4,5	endosomal part	GO:0044440	0.372
7	6,7	DNA-directed RNA polymerase V complex	GO:0000419	0.39
3	3	side of membrane	GO:0098552	0.39
8	5,6,7,8	clathrin-coated vesicle membrane	GO:0030665	0.403
4	4	cytochrome complex	GO:0070069	0.416
5	4,5	photosystem II oxygen evolving complex	GO:0009654	0.416
4	4	inner mitochondrial membrane protein complex	GO:0098800	0.425
8	7,8	lysosome	GO:0005764	0.429
9	6,7,8,9	DNA-directed RNA polymerase II, core complex	GO:0005665	0.442
6	3,6	protein serine/threonine phosphatase complex	GO:0008287	0.442
5	5	phosphatase complex	GO:1903293	0.442
4	4	microtubule associated complex	GO:0005875	0.442
7	4,6,7	mitochondrial membrane	GO:0031966	0.45
5	4,5	transmembrane transporter complex	GO:1902495	0.454
4	4	transporter complex	GO:1990351	0.454
4	4	mitochondrial protein complex	GO:0098798	0.46
7	6,7	lytic vacuole	GO:0000323	0.467
6	5,6	proton-transporting V-type ATPase complex	GO:0033176	0.467
8	5,6,7,8	microtubule organizing center	GO:0005815	0.478
6	6	cytoplasmic mRNA processing body	GO:0000932	0.49
3	3	extrinsic component of membrane	GO:0019898	0.498
6	5,6	cytoskeleton	GO:0005856	0.505
7	4,5,6,7	cytoskeletal part	GO:0044430	0.51
5	4,5	nuclear part	GO:0044428	0.513
6	4,5,6	endoplasmic reticulum	GO:0005783	0.532
7	4,5,6,7	nuclear membrane	GO:0031965	0.554
6	5,6	nuclear pore	GO:0005643	0.574
5	4,5	chromosomal part	GO:0044427	0.577
5	4,5	Golgi apparatus part	GO:0044431	0.578
8	6,7,8	Golgi cisterna	GO:0031985	0.583
4	4	catalytic complex	GO:1902494	0.591
3	3	mitochondrial membrane part	GO:0044455	0.594
7	4,5,6,7	microbody membrane	GO:0031903	0.602
7	5,6,7	peroxisomal membrane	GO:0005778	0.602
4	4	organelle outer membrane	GO:0031968	0.609
8	4,6,7,8	nuclear chromatin	GO:0000790	0.611
4	4	mediator complex	GO:0016592	0.611
5	5	mitochondrial inner membrane	GO:0005743	0.611
3	3	outer membrane	GO:0019867	0.626
5	4,5	microbody part	GO:0044438	0.628
6	5,6	peroxisomal part	GO:0044439	0.628
8	6,7,8	chloroplast thylakoid lumen	GO:0009543	0.628
6	5,6	plastid thylakoid lumen	GO:0031978	0.628
8	5,6,7,8	late endosome membrane	GO:0031902	0.667
7	5,6,7	Golgi stack	GO:0005795	0.667
3	3	extracellular space	GO:0005615	0.67
7	7	clathrin-coated vesicle	GO:0030136	0.682
8	6,7,8	DNA-directed RNA polymerase II, holoenzyme	GO:0016591	0.696
4	4	respiratory chain complex I	GO:0045271	0.696
5	5	mitochondrial respiratory chain complex I	GO:0005747	0.696
5	4,5	NADH dehydrogenase complex	GO:0030964	0.696
4	4	bounding membrane of organelle	GO:0098588	0.72
4	4	pollen tube	GO:0090406	0.722
7	4,5,6,7	coated vesicle membrane	GO:0030662	0.752
2	2	extracellular region part	GO:0044421	0.769
6	5,6	nuclear DNA-directed RNA polymerase complex	GO:0055029	0.778
7	5,6,7	late endosome	GO:0005770	0.788
4	4	RNA polymerase complex	GO:0030880	0.793
5	5	DNA-directed RNA polymerase complex	GO:0000428	0.793
8	6,7,8	nuclear body	GO:0016604	0.802
5	4,5	integral component of organelle membrane	GO:0031301	0.815
3	3	cell projection	GO:0042995	0.819
5	5	kinesin complex	GO:0005871	0.823
4	3,4	intrinsic component of organelle membrane	GO:0031300	0.823
6	6	Cul4-RING E3 ubiquitin ligase complex	GO:0080008	0.838
7	5,6,7	nuclear chromosome part	GO:0044454	0.868
6	6	transferase complex, transferring phosphorus-containing groups	GO:0061695	0.876
6	6	coated vesicle	GO:0030135	0.876
6	5,6	cytoplasmic vesicle membrane	GO:0030659	0.885
4	4	vesicle membrane	GO:0012506	0.887
6	4,5,6	nuclear envelope	GO:0005635	0.89
5	4,5	integral component of plasma membrane	GO:0005887	0.89
5	4,5	cytoplasmic vesicle part	GO:0044433	0.892
6	5,6	Golgi membrane	GO:0000139	0.895
6	5,6	nuclear chromosome	GO:0000228	0.904
5	4,5	endoplasmic reticulum part	GO:0044432	0.937
5	5	cullin-RING ubiquitin ligase complex	GO:0031461	0.943
7	6,7	plant-type vacuole	GO:0000325	0.946
6	5,6	nucleoplasm	GO:0005654	0.955
4	4	ubiquitin ligase complex	GO:0000151	0.955
7	5,6,7	nucleoplasm part	GO:0044451	0.961
5	5	cytoplasmic membrane-bounded vesicle	GO:0016023	0.972
5	4,5	cytoplasmic vesicle	GO:0031410	0.973
4	4	membrane-bounded vesicle	GO:0031988	0.976
3	3	vesicle	GO:0031982	0.977
5	5	transferase complex	GO:1990234	0.991
4	3,4	endoplasmic reticulum membrane	GO:0005789	0.999
3	3	nuclear outer membrane-endoplasmic reticulum membrane network	GO:0042175	0.999
2	2	membrane part	GO:0044425	1
3	3	intrinsic component of membrane	GO:0031224	1
4	4	integral component of membrane	GO:0016021	1
6	5,6	nucleus	GO:0005634	1

## Sheet: molecular function
maxLevel	levels	GO_Name	GO_ID	Pvalue
6	6	divinyl chlorophyllide a 8-vinyl-reductase activity	GO:0033728	0
6	6	2-alkenal reductase (NADP+) activity	GO:0035798	0
4	4	3,8-divinyl protochlorophyllide a 8-vinyl reductase activity	GO:0051744	0
2	2	catalytic activity	GO:0003824	9.43e-10
3	3	lyase activity	GO:0016829	3.99e-07
3	3	cofactor binding	GO:0048037	2.25e-06
7	7	copper ion binding	GO:0005507	2.41e-06
5	5	oxidoreductase activity, acting on the CH-CH group of donors, NAD or NADP as acceptor	GO:0016628	3.22e-06
4	4	oxidoreductase activity, acting on the CH-CH group of donors	GO:0016627	3.7e-06
4	4	chitin binding	GO:0008061	6.11e-06
3	3	oxidoreductase activity	GO:0016491	7.65e-06
6	6	chitinase activity	GO:0004568	7.73e-06
5	5	hydro-lyase activity	GO:0016836	1.52e-05
5	5	oxidoreductase activity, acting on the CH-OH group of donors, NAD or NADP as acceptor	GO:0016616	1.62e-05
4	4	oxidoreductase activity, acting on CH-OH group of donors	GO:0016614	1.73e-05
4	4	transferase activity, transferring alkyl or aryl (other than methyl) groups	GO:0016765	4.97e-05
5	5	ligase activity, forming nitrogen-metal bonds, forming coordination complexes	GO:0051003	5.27e-05
4	4	ligase activity, forming nitrogen-metal bonds	GO:0051002	5.27e-05
6	6	magnesium chelatase activity	GO:0016851	5.27e-05
3	3	metal cluster binding	GO:0051540	5.54e-05
4	4	iron-sulfur cluster binding	GO:0051536	5.54e-05
4	4	carbon-oxygen lyase activity	GO:0016835	6.55e-05
5	5	4 iron, 4 sulfur cluster binding	GO:0051539	8.53e-05
10	8,10	proton-transporting ATP synthase activity, rotational mechanism	GO:0046933	0.000297
7	7	endochitinase activity	GO:0008843	0.000309
3	3	flavonoid binding	GO:0097243	0.000309
4	4	camalexin binding	GO:2001147	0.000309
6	6	cytochrome-b5 reductase activity, acting on NAD(P)H	GO:0004128	0.000309
5	4,5	quercitrin binding	GO:2001227	0.000309
5	5	NAD binding	GO:0051287	0.000412
7	7	cobalt ion binding	GO:0050897	0.000731
5	4,5	pyridoxal phosphate binding	GO:0030170	0.000732
4	4	coenzyme binding	GO:0050662	0.000735
4	4	anion binding	GO:0043168	0.000775
5	5	oligopeptide binding	GO:1900750	0.000804
5	4,5	glutathione binding	GO:0043295	0.000804
6	6	4-hydroxy-3-methylbut-2-en-1-yl diphosphate synthase activity	GO:0046429	0.000916
6	6	enone reductase activity	GO:0035671	0.000916
5	5	all-trans-nonaprenyl-diphosphate synthase (geranylgeranyl-diphosphate specific) activity	GO:0052924	0.000916
5	5	trans-octaprenyltranstransferase activity	GO:0050347	0.000916
8	8	sugar-phosphatase activity	GO:0050308	0.00106
6	6	L-phenylalanine aminotransferase activity	GO:0070546	0.00136
7	7	L-phenylalanine:2-oxoglutarate aminotransferase activity	GO:0080130	0.00136
4	4	oxidoreductase activity, acting on CH or CH2 groups	GO:0016725	0.00136
7	7	ATPase activity, coupled to transmembrane movement of ions, rotational mechanism	GO:0044769	0.00138
3	3	modified amino acid binding	GO:0072341	0.0017
6	6	aconitate hydratase activity	GO:0003994	0.00181
6	6	protochlorophyllide reductase activity	GO:0016630	0.00181
9	9	fructose 1,6-bisphosphate 1-phosphatase activity	GO:0042132	0.00181
5	5	oxidoreductase activity, acting on CH or CH2 groups, with an iron-sulfur protein as acceptor	GO:0052592	0.00181
4	4	oxidoreductase activity, acting on the aldehyde or oxo group of donors	GO:0016903	0.00193
5	5	oxidoreductase activity, acting on the aldehyde or oxo group of donors, NAD or NADP as acceptor	GO:0016620	0.00217
5	5	glutathione transferase activity	GO:0004364	0.00236
3	3	ion binding	GO:0043167	0.00261
7	7	carbohydrate phosphatase activity	GO:0019203	0.00288
3	3	isomerase activity	GO:0016853	0.00298
6	6	ATP citrate synthase activity	GO:0003878	0.00298
5	5	NADPH binding	GO:0070402	0.00298
6	6	GTP binding	GO:0005525	0.00371
6	6	aldo-keto reductase (NADP) activity	GO:0004033	0.00442
7	7	dihydrolipoamide S-acyltransferase activity	GO:0030523	0.00442
5	5	intramolecular oxidoreductase activity, interconverting aldoses and ketoses	GO:0016861	0.00494
3	3	hydrolase activity	GO:0016787	0.00517
5	5	malate dehydrogenase activity	GO:0016615	0.00569
3	3	carbohydrate derivative binding	GO:0097367	0.00582
5	5	oxidoreductase activity, acting on CH or CH2 groups, NAD or NADP as acceptor	GO:0016726	0.00612
6	6	glyceraldehyde-3-phosphate dehydrogenase (NAD(P)+) (phosphorylating) activity	GO:0043891	0.00612
7	6,7	guanyl ribonucleotide binding	GO:0032561	0.0062
6	6	guanyl nucleotide binding	GO:0019001	0.0062
6	6	ATP-dependent peptidase activity	GO:0004176	0.0065
5	5	NADP binding	GO:0050661	0.00692
4	4	carbon-carbon lyase activity	GO:0016830	0.00823
6	6	adenylyltransferase activity	GO:0070566	0.00934
6	6	oxaloacetate decarboxylase activity	GO:0008948	0.0103
3	3	small molecule binding	GO:0036094	0.0105
4	4	peptide binding	GO:0042277	0.0115
3	3	structural constituent of cytoskeleton	GO:0005200	0.0116
5	5	carboxy-lyase activity	GO:0016831	0.0122
6	6	L-aspartate:2-oxoglutarate aminotransferase activity	GO:0004069	0.0127
5	5	oxidoreductase activity, acting on NAD(P)H, heme protein as acceptor	GO:0016653	0.0127
5	5	cysteine synthase activity	GO:0004124	0.0127
2	2	structural molecule activity	GO:0005198	0.0136
4	4	ligase activity, forming carbon-oxygen bonds	GO:0016875	0.0149
6	6	aminoacyl-tRNA ligase activity	GO:0004812	0.0149
5	5	ligase activity, forming aminoacyl-tRNA and related compounds	GO:0016876	0.0149
2	2	electron carrier activity	GO:0009055	0.0151
7	7	cysteine-type endopeptidase inhibitor activity	GO:0004869	0.0153
3	3	sulfur compound binding	GO:1901681	0.0155
3	3	amide binding	GO:0033218	0.0159
8	8	GTPase activity	GO:0003924	0.016
4	4	racemase and epimerase activity	GO:0016854	0.0169
3	3	peroxidase activity	GO:0004601	0.0171
6	6	3-cyanoalanine hydratase activity	GO:0047558	0.0176
5	5	nitrite reductase activity	GO:0098809	0.0176
6	6	dTDP-4-dehydrorhamnose reductase activity	GO:0008831	0.0176
8	7,8	UDP-glucose:glycoprotein glucosyltransferase activity	GO:0003980	0.0176
5	5	carotene beta-ring hydroxylase activity	GO:0010291	0.0176
6	6	nitrite reductase (NO-forming) activity	GO:0050421	0.0176
5	5	hydroxymethylbilane synthase activity	GO:0004418	0.0176
5	5	2-C-methyl-D-erythritol 2,4-cyclodiphosphate synthase activity	GO:0008685	0.0176
7	7	quercetin 3-O-methyltransferase activity	GO:0030755	0.0176
8	8	dihydrolipoamide branched chain acyltransferase activity	GO:0004147	0.0176
6	6	4-hydroxy-3-methylbut-2-en-1-yl diphosphate reductase activity	GO:0051745	0.0176
4	4	geranylgeranyl reductase activity	GO:0045550	0.0176
7	7	pantetheine-phosphate adenylyltransferase activity	GO:0004595	0.0176
5	5	adenylosuccinate synthase activity	GO:0004019	0.0176
7	7	pyridoxine:NADP 4-dehydrogenase activity	GO:0050236	0.0176
5	5	oxidoreductase activity, acting on other nitrogenous compounds as donors, cytochrome as acceptor	GO:0016662	0.0176
5	5	acetylornithine deacetylase activity	GO:0008777	0.0176
4	4	violaxanthin de-epoxidase activity	GO:0046422	0.0176
6	6	1-pyrroline-5-carboxylate dehydrogenase activity	GO:0003842	0.0176
6	6	hydroxyisourate hydrolase activity	GO:0033971	0.0176
6	6	riboflavin kinase activity	GO:0008531	0.0176
6	6	phosphoribulokinase activity	GO:0008974	0.0176
6	6	ferredoxin-nitrite reductase activity	GO:0048307	0.0176
7	7	cyanoalanine nitrilase activity	GO:0047427	0.0176
7	7	luteolin O-methyltransferase activity	GO:0030744	0.0176
6	6	dTDP-4-dehydrorhamnose 3,5-epimerase activity	GO:0008830	0.0176
7	7	caffeate O-methyltransferase activity	GO:0047763	0.0176
7	7	myricetin 3'-O-methyltransferase activity	GO:0033799	0.0176
6	6	delta1-pyrroline-5-carboxylate synthetase activity	GO:0017084	0.0176
7	7	exochitinase activity	GO:0035885	0.0176
6	6	glycerate dehydrogenase activity	GO:0008465	0.0176
6	6	phosphoglucan, water dikinase activity	GO:0051752	0.0176
5	5	phytoene dehydrogenase activity	GO:0016166	0.0176
6	6	L-serine hydro-lyase (adding indole, L-tryptophan-forming) activity	GO:0052684	0.0176
6	6	L-iditol 2-dehydrogenase activity	GO:0003939	0.0176
6	6	isovaleryl-CoA dehydrogenase activity	GO:0008470	0.0176
6	6	3-hydroxybutyrate dehydrogenase activity	GO:0003858	0.0176
5	5	oxidoreductase activity, acting on other nitrogenous compounds as donors, iron-sulfur protein as acceptor	GO:0016664	0.0176
6	6	dihydrolipoyllysine-residue (2-methylpropanoyl)transferase activity	GO:0043754	0.0176
6	6	4-(cytidine 5'-diphospho)-2-C-methyl-D-erythritol kinase activity	GO:0050515	0.0176
6	6	2-oxo-4-hydroxy-4-carboxy-5-ureidoimidazoline decarboxylase activity	GO:0051997	0.0176
6	6	phytanoyl-CoA dioxygenase activity	GO:0048244	0.0176
8	8	ATPase activity	GO:0016887	0.0179
3	3	structural constituent of ribosome	GO:0003735	0.018
6	6	aminoacyl-tRNA editing activity	GO:0002161	0.0182
4	4	nucleotide binding	GO:0000166	0.0194
4	4	nucleoside phosphate binding	GO:1901265	0.0194
6	6	pyrophosphatase activity	GO:0016462	0.0203
7	7	nucleoside-triphosphatase activity	GO:0017111	0.0207
4	4	oxidoreductase activity, acting on peroxide as acceptor	GO:0016684	0.0207
6	6	magnesium ion binding	GO:0000287	0.0207
5	5	hydrolase activity, acting on acid anhydrides, in phosphorus-containing anhydrides	GO:0016818	0.021
6	6	L-malate dehydrogenase activity	GO:0030060	0.0212
7	7	translation termination factor activity	GO:0008079	0.0212
8	8	translation release factor activity	GO:0003747	0.0212
6	6	fructose-bisphosphate aldolase activity	GO:0004332	0.0212
6	6	aldehyde dehydrogenase (NAD) activity	GO:0004029	0.0245
4	4	hydrolase activity, acting on acid anhydrides	GO:0016817	0.0248
4	4	peptidase activity	GO:0008233	0.0261
4	4	intramolecular oxidoreductase activity	GO:0016860	0.0276
5	5	phosphotransferase activity, carboxyl group as acceptor	GO:0016774	0.0279
7	7	cation-transporting ATPase activity	GO:0019829	0.029
6	6	ATPase activity, coupled to transmembrane movement of ions	GO:0042625	0.0304
5	5	chlorophyll binding	GO:0016168	0.031
8	8	poly(U) RNA binding	GO:0008266	0.0315
7	7	poly-pyrimidine tract binding	GO:0008187	0.0315
6	5,6	calcium-dependent phospholipid binding	GO:0005544	0.0315
5	5	purine ribonucleoside triphosphate binding	GO:0035639	0.034
5	5	racemase and epimerase activity, acting on hydroxy acids and derivatives	GO:0016856	0.0349
6	6	NAD(P)+ transhydrogenase activity	GO:0008746	0.0349
5	5	oxidoreductase activity, acting on NAD(P)H, NAD(P) as acceptor	GO:0016652	0.0349
6	6	magnesium-protoporphyrin IX monomethyl ester (oxidative) cyclase activity	GO:0048529	0.0349
6	6	dephospho-CoA kinase activity	GO:0004140	0.0349
6	6	porphobilinogen synthase activity	GO:0004655	0.0349
7	7	inositol tetrakisphosphate 3-kinase activity	GO:0000824	0.0349
6	6	IAA-Ala conjugate hydrolase activity	GO:0010179	0.0349
7	7	inositol-1,4,5-trisphosphate 6-kinase activity	GO:0000823	0.0349
6	6	UDP-4-keto-rhamnose-4-keto-reductase activity	GO:0010490	0.0349
8	8	adenosine kinase activity	GO:0004001	0.0349
7	7	leucine-tRNA ligase activity	GO:0004823	0.0349
8	8	ADP-ribose pyrophosphohydrolase activity	GO:0080041	0.0349
8	8	mRNA 5'-UTR binding	GO:0048027	0.0349
7	7	inositol tetrakisphosphate 5-kinase activity	GO:0047326	0.0349
6	6	enoyl-CoA hydratase activity	GO:0004300	0.0349
7	7	phosphoenolpyruvate carboxykinase (ATP) activity	GO:0004612	0.0349
6	6	UDP-4-keto-6-deoxy-glucose-3,5-epimerase activity	GO:0010489	0.0349
7	7	inositol-1,4,5-trisphosphate 3-kinase activity	GO:0008440	0.0349
7	7	ADP-sugar diphosphatase activity	GO:0019144	0.0349
6	6	1-deoxy-D-xylulose-5-phosphate reductoisomerase activity	GO:0030604	0.0349
5	5	NADP+ binding	GO:0070401	0.0349
6	6	glucose-6-phosphate isomerase activity	GO:0004347	0.0349
6	6	uroporphyrinogen decarboxylase activity	GO:0004853	0.0349
6	6	3-hydroxybutyryl-CoA epimerase activity	GO:0008692	0.0349
7	7	valine-tRNA ligase activity	GO:0004832	0.0349
5	5	transferase activity, transferring acyl groups, acyl groups converted into alkyl on transfer	GO:0046912	0.0353
9	9	ATPase activity, coupled	GO:0042623	0.036
2	2	antioxidant activity	GO:0016209	0.0366
9	8,9	proton-transporting ATPase activity, rotational mechanism	GO:0046961	0.0393
7	6,7	UDP-glucosyltransferase activity	GO:0035251	0.0423
5	5	UDP-glycosyltransferase activity	GO:0008194	0.0484
6	6	purine ribonucleoside binding	GO:0032550	0.0486
5	5	purine nucleoside binding	GO:0001883	0.0486
4	4	transferase activity, transferring nitrogenous groups	GO:0016769	0.0507
5	5	transaminase activity	GO:0008483	0.0507
5	5	ribonucleoside binding	GO:0032549	0.0509
9	9	hydrogen ion transmembrane transporter activity	GO:0015078	0.0511
4	4	nucleoside binding	GO:0001882	0.0511
4	4	ribonucleotide binding	GO:0032553	0.0518
5	5	NADPH dehydrogenase activity	GO:0003959	0.0519
6	6	arylformamidase activity	GO:0004061	0.0519
5	5	3-phosphoshikimate 1-carboxyvinyltransferase activity	GO:0003866	0.0519
5	5	oxidoreductase activity, acting on the CH-NH2 group of donors, disulfide as acceptor	GO:0016642	0.0519
7	7	isocitrate dehydrogenase (NADP+) activity	GO:0004450	0.0519
6	6	triose-phosphate isomerase activity	GO:0004807	0.0519
6	6	3-hydroxyacyl-CoA dehydrogenase activity	GO:0003857	0.0519
7	7	aspartate-tRNA ligase activity	GO:0004815	0.0519
6	6	phosphopyruvate hydratase activity	GO:0004634	0.0519
7	7	phosphoethanolamine N-methyltransferase activity	GO:0000234	0.0519
5	5	transketolase activity	GO:0004802	0.0519
6	6	4-hydroxy-4-methyl-2-oxoglutarate aldolase activity	GO:0047443	0.0519
8	7,8	cis-zeatin O-beta-D-glucosyltransferase activity	GO:0050502	0.0519
5	5	adenylyl-sulfate reductase activity	GO:0009973	0.0519
6	6	ribulose-phosphate 3-epimerase activity	GO:0004750	0.0519
7	7	proline-tRNA ligase activity	GO:0004827	0.0519
3	3	UDP-L-rhamnose synthase activity	GO:0010280	0.0519
6	6	glycine dehydrogenase (decarboxylating) activity	GO:0004375	0.0519
8	8	glutathione hydrolase activity	GO:0036374	0.0519
6	6	UDP-glucose 4,6-dehydratase activity	GO:0050377	0.0519
8	7,8	trans-zeatin O-beta-D-glucosyltransferase activity	GO:0050403	0.0519
5	5	L-3-cyanoalanine synthase activity	GO:0050017	0.0519
7	7	glyceraldehyde-3-phosphate dehydrogenase (NADP+) (phosphorylating) activity	GO:0047100	0.0519
5	5	ribonuclease inhibitor activity	GO:0008428	0.0519
6	6	adenylyl-sulfate reductase (glutathione) activity	GO:0033741	0.0519
6	6	chorismate synthase activity	GO:0004107	0.0519
6	6	4-alpha-hydroxytetrahydrobiopterin dehydratase activity	GO:0008124	0.0519
6	6	poly(A) RNA binding	GO:0044822	0.0523
6	6	glucosyltransferase activity	GO:0046527	0.0525
6	5,6	purine ribonucleotide binding	GO:0032555	0.0544
5	5	purine nucleotide binding	GO:0017076	0.0556
6	6	endopeptidase activity	GO:0004175	0.062
5	5	metal ion binding	GO:0046872	0.0636
5	5	racemase and epimerase activity, acting on carbohydrates and derivatives	GO:0016857	0.0662
4	4	hydrolase activity, acting on carbon-nitrogen (but not peptide) bonds	GO:0016810	0.0665
4	4	cation binding	GO:0043169	0.0676
5	5	peptidase activity, acting on L-amino acid peptides	GO:0070011	0.0677
9	9	sucrose-phosphate phosphatase activity	GO:0050307	0.0686
6	4,6	lipoate synthase activity	GO:0016992	0.0686
7	7	alpha-galactosidase activity	GO:0004557	0.0686
6	6	ribose-5-phosphate isomerase activity	GO:0004751	0.0686
8	7,8	sucrose-phosphate synthase activity	GO:0046524	0.0686
5	5	ribosomal large subunit binding	GO:0043023	0.0686
5	5	hydrolase activity, acting on carbon-nitrogen (but not peptide) bonds, in nitriles	GO:0016815	0.0686
7	7	alcohol dehydrogenase (NADP+) activity	GO:0008106	0.0686
5	5	phosphotransferase activity, paired acceptors	GO:0016781	0.0686
7	7	indole-3-acetonitrile nitrilase activity	GO:0080061	0.0686
7	7	aryl-aldehyde oxidase activity	GO:0018488	0.0686
5	5	inositol-3-phosphate synthase activity	GO:0004512	0.0686
6	6	aldehyde oxidase activity	GO:0004031	0.0686
5	5	3-deoxy-7-phosphoheptulonate synthase activity	GO:0003849	0.0686
4	4	ferrochelatase activity	GO:0004325	0.0686
6	6	gamma-glutamyltransferase activity	GO:0003840	0.0686
6	6	3-isopropylmalate dehydrogenase activity	GO:0003862	0.0686
6	6	phosphoglycerate kinase activity	GO:0004618	0.0686
6	6	nitrilase activity	GO:0000257	0.0686
7	7	FMN adenylyltransferase activity	GO:0003919	0.0686
6	6	glyoxylate reductase (NADP) activity	GO:0030267	0.0686
8	8	indole-3-acetaldehyde oxidase activity	GO:0050302	0.0686
7	6,7	malate dehydrogenase (decarboxylating) (NADP+) activity	GO:0004473	0.0686
5	5	lipoate-protein ligase activity	GO:0016979	0.0686
6	6	histidinol-phosphate transaminase activity	GO:0004400	0.0686
6	6	nitrile hydratase activity	GO:0018822	0.0686
4	4	protein anchor	GO:0043495	0.0686
8	8	raffinose alpha-galactosidase activity	GO:0052692	0.0686
6	6	phosphoglucomutase activity	GO:0004614	0.0686
4	4	oxidoreductase activity, acting on other nitrogenous compounds as donors	GO:0016661	0.0686
6	6	dTDP-glucose 4,6-dehydratase activity	GO:0008460	0.0686
5	5	2 iron, 2 sulfur cluster binding	GO:0051537	0.0758
11	5,11	ATPase activity, coupled to transmembrane movement of substances	GO:0042626	0.076
3	3	enzyme regulator activity	GO:0030234	0.0805
5	5	IAA-amino acid conjugate hydrolase activity	GO:0010178	0.085
7	7	S-acetyltransferase activity	GO:0016418	0.085
7	7	alanine-tRNA ligase activity	GO:0004813	0.085
6	6	glutathione gamma-glutamylcysteinyltransferase activity	GO:0016756	0.085
6	6	glutamate-5-semialdehyde dehydrogenase activity	GO:0004350	0.085
5	5	ACP phosphopantetheine attachment site binding	GO:0044620	0.085
7	7	glyceraldehyde-3-phosphate dehydrogenase (NAD+) (phosphorylating) activity	GO:0004365	0.085
6	6	ACP phosphopantetheine attachment site binding involved in fatty acid biosynthetic process	GO:0000036	0.085
4	4	prosthetic group binding	GO:0051192	0.085
4	4	phosphorus-oxygen lyase activity	GO:0016849	0.085
6	6	shikimate kinase activity	GO:0004765	0.085
6	6	dodecenoyl-CoA delta-isomerase activity	GO:0004165	0.085
7	6,7	glutamate 5-kinase activity	GO:0004349	0.085
8	8	dihydrolipoyllysine-residue acetyltransferase activity	GO:0004742	0.085
7	7	acetyl-CoA C-acyltransferase activity	GO:0003988	0.085
7	7	starch synthase activity	GO:0009011	0.085
3	3	radical SAM enzyme activity	GO:0070283	0.085
4	4	SNAP receptor activity	GO:0005484	0.0856
5	5	aldehyde-lyase activity	GO:0016832	0.0866
4	4	hydrolase activity, acting on acid anhydrides, catalyzing transmembrane movement of substances	GO:0016820	0.0905
6	6	polygalacturonate 4-alpha-galacturonosyltransferase activity	GO:0047262	0.092
7	7	mRNA binding	GO:0003729	0.092
8	8	hydrogen-exporting ATPase activity	GO:0036442	0.092
8	8	monovalent inorganic cation transmembrane transporter activity	GO:0015077	0.0983
7	7	glucose-1-phosphate adenylyltransferase activity	GO:0008878	0.101
5	5	succinate dehydrogenase activity	GO:0000104	0.101
6	6	succinate dehydrogenase (ubiquinone) activity	GO:0008177	0.101
6	6	NAD(P)H dehydrogenase (quinone) activity	GO:0003955	0.101
6	6	indole-3-acetic acid amido synthetase activity	GO:0010279	0.101
7	6,7	malate dehydrogenase (decarboxylating) (NAD+) activity	GO:0004471	0.101
6	6	malic enzyme activity	GO:0004470	0.101
5	5	oxidoreductase activity, acting on CH or CH2 groups, oxygen as acceptor	GO:0016727	0.101
9	9	ribonuclease T2 activity	GO:0033897	0.101
6	6	phosphoenolpyruvate carboxykinase activity	GO:0004611	0.101
6	6	xanthine oxidase activity	GO:0004855	0.101
6	6	uracil phosphoribosyltransferase activity	GO:0004845	0.101
6	6	xanthine dehydrogenase activity	GO:0004854	0.101
6	6	alanine-oxo-acid transaminase activity	GO:0047635	0.101
8	7,8	glycogen (starch) synthase activity	GO:0004373	0.101
6	6	tryptophan synthase activity	GO:0004834	0.101
7	7	L-alanine:2-oxoglutarate aminotransferase activity	GO:0004021	0.101
3	3	lipid binding	GO:0008289	0.104
4	4	tetrapyrrole binding	GO:0046906	0.107
4	4	organic acid binding	GO:0043177	0.109
5	5	carboxylic acid binding	GO:0031406	0.109
10	10	ATPase activity, coupled to movement of substances	GO:0043492	0.109
6	6	threonine-type peptidase activity	GO:0070003	0.114
7	7	threonine-type endopeptidase activity	GO:0004298	0.114
6	6	endopeptidase inhibitor activity	GO:0004866	0.114
5	5	endopeptidase regulator activity	GO:0061135	0.114
6	6	glycine hydroxymethyltransferase activity	GO:0004372	0.117
8	7,8	sucrose synthase activity	GO:0016157	0.117
4	4	catalase activity	GO:0004096	0.117
5	5	3 iron, 4 sulfur cluster binding	GO:0051538	0.117
5	5	oxidoreductase activity, acting on the aldehyde or oxo group of donors, oxygen as acceptor	GO:0016623	0.117
7	7	inositol-1,3,4-trisphosphate 6-kinase activity	GO:0052725	0.117
5	5	lactoylglutathione lyase activity	GO:0004462	0.117
5	5	hydrolase activity, acting on carbon-nitrogen (but not peptide) bonds, in cyclic amides	GO:0016812	0.117
5	5	peptidase inhibitor activity	GO:0030414	0.12
4	4	peptidase regulator activity	GO:0061134	0.12
6	6	phosphatase activity	GO:0016791	0.122
2	2	molecular function regulator	GO:0098772	0.127
6	6	P-P-bond-hydrolysis-driven transmembrane transporter activity	GO:0015405	0.128
5	5	primary active transmembrane transporter activity	GO:0015399	0.131
6	6	S-acyltransferase activity	GO:0016417	0.132
5	4,5	molybdopterin cofactor binding	GO:0043546	0.133
6	6	oligosaccharyl transferase activity	GO:0004576	0.133
6	6	inositol trisphosphate kinase activity	GO:0051766	0.133
6	6	isocitrate dehydrogenase activity	GO:0004448	0.133
8	7,8	quercetin 4'-O-glucosyltransferase activity	GO:0080046	0.133
5	5	oxidoreductase activity, acting on the CH-CH group of donors, quinone or related compound as acceptor	GO:0016635	0.133
10	10	proteasome-activating ATPase activity	GO:0036402	0.133
6	6	single-stranded RNA binding	GO:0003727	0.138
6	6	translation factor activity, RNA binding	GO:0008135	0.142
4	4	carbon-sulfur lyase activity	GO:0016846	0.144
4	4	enzyme inhibitor activity	GO:0004857	0.145
4	4	L-ascorbate peroxidase activity	GO:0016688	0.148
6	6	inositol tetrakisphosphate kinase activity	GO:0051765	0.148
3	3	electron transporter, transferring electrons within the cyclic electron transport pathway of photosynthesis activity	GO:0045156	0.148
4	4	steroid dehydrogenase activity	GO:0016229	0.148
5	5	transferase activity, transferring amino-acyl groups	GO:0016755	0.148
5	5	intramolecular oxidoreductase activity, transposing C=C bonds	GO:0016863	0.148
6	6	calcium ion binding	GO:0005509	0.151
5	5	hydrolase activity, hydrolyzing O-glycosyl compounds	GO:0004553	0.152
7	7	translation elongation factor activity	GO:0003746	0.154
4	4	SNARE binding	GO:0000149	0.156
8	8	endoribonuclease activity, producing 3'-phosphomonoesters	GO:0016892	0.163
9	9	translation release factor activity, codon specific	GO:0016149	0.163
3	3	peroxiredoxin activity	GO:0051920	0.163
5	5	acyl-CoA dehydrogenase activity	GO:0003995	0.163
6	6	C-acyltransferase activity	GO:0016408	0.163
6	6	long-chain fatty acid-CoA ligase activity	GO:0004467	0.163
6	6	amino acid kinase activity	GO:0019202	0.178
9	9	ammonium transmembrane transporter activity	GO:0008519	0.178
7	7	endonuclease activity, active with either ribo- or deoxyribonucleic acids and producing 3'-phosphomonoesters	GO:0016894	0.178
5	5	fatty acid ligase activity	GO:0015645	0.178
5	5	starch binding	GO:2001070	0.178
6	6	amino acid binding	GO:0016597	0.181
3	3	ligase activity	GO:0016874	0.184
4	4	identical protein binding	GO:0042802	0.19
6	6	ATP binding	GO:0005524	0.191
7	7	1-phosphatidylinositol-4-phosphate 5-kinase activity	GO:0016308	0.192
6	6	7S RNA binding	GO:0008312	0.192
6	6	phosphogluconate dehydrogenase (decarboxylating) activity	GO:0004616	0.192
7	7	nucleoside kinase activity	GO:0019206	0.192
4	4	transferase activity, transferring aldehyde or ketonic groups	GO:0016744	0.206
4	4	intramolecular lyase activity	GO:0016872	0.206
6	6	dimethylallyltranstransferase activity	GO:0004161	0.206
4	4	unfolded protein binding	GO:0051082	0.211
7	7	acid phosphatase activity	GO:0003993	0.213
4	4	ligase activity, forming carbon-nitrogen bonds	GO:0016879	0.216
5	5	RNA binding	GO:0003723	0.218
5	5	DNA topoisomerase II activity	GO:0061505	0.22
11	6,11	DNA topoisomerase type II (ATP-hydrolyzing) activity	GO:0003918	0.22
6	6	rRNA binding	GO:0019843	0.221
4	4	hydrolase activity, acting on glycosyl bonds	GO:0016798	0.226
5	5	protein homodimerization activity	GO:0042803	0.226
6	6	protein disulfide oxidoreductase activity	GO:0015035	0.23
5	5	transferase activity, transferring hexosyl groups	GO:0016758	0.232
5	5	oxo-acid-lyase activity	GO:0016833	0.234
6	6	geranyltranstransferase activity	GO:0004337	0.234
5	5	hydroxymethyl-, formyl- and related transferase activity	GO:0016742	0.234
5	5	ribosome binding	GO:0043022	0.234
6	6	aspartic-type peptidase activity	GO:0070001	0.239
7	7	aspartic-type endopeptidase activity	GO:0004190	0.239
4	4	polysaccharide binding	GO:0030247	0.246
7	7	cysteine-type endopeptidase activity	GO:0004197	0.246
3	3	pattern binding	GO:0001871	0.246
5	5	oxidoreductase activity, acting on a heme group of donors, oxygen as acceptor	GO:0016676	0.248
4	4	heme-copper terminal oxidase activity	GO:0015002	0.248
8	8	glucan endo-1,3-beta-D-glucosidase activity	GO:0042973	0.248
7	4,5,7	abscisic acid binding	GO:0010427	0.248
4	4	oxidoreductase activity, acting on a heme group of donors	GO:0016675	0.248
5	5	oxidoreductase activity, acting on the CH-NH group of donors, NAD or NADP as acceptor	GO:0016646	0.248
6	3,5,6	cytochrome-c oxidase activity	GO:0004129	0.248
5	5	disulfide oxidoreductase activity	GO:0015036	0.253
7	6,7	adenyl ribonucleotide binding	GO:0032559	0.258
5	5	phosphoric ester hydrolase activity	GO:0042578	0.26
5	5	phosphatase inhibitor activity	GO:0019212	0.261
7	7	porin activity	GO:0015288	0.261
6	6	protein phosphatase inhibitor activity	GO:0004864	0.261
6	6	farnesyltranstransferase activity	GO:0004311	0.261
5	5	intramolecular transferase activity, phosphotransferases	GO:0016868	0.261
6	6	wide pore channel activity	GO:0022829	0.261
6	6	adenyl nucleotide binding	GO:0030554	0.262
5	5	oxidoreductase activity, acting on a sulfur group of donors, disulfide as acceptor	GO:0016671	0.272
5	5	hydrolase activity, acting on carbon-nitrogen (but not peptide) bonds, in linear amides	GO:0016811	0.272
4	4	DNA topoisomerase activity	GO:0003916	0.274
6	6	tRNA binding	GO:0000049	0.274
5	5	sulfurtransferase activity	GO:0016783	0.274
4	4	isoprenoid binding	GO:0019840	0.274
8	8	RNA polymerase II activity	GO:0001055	0.274
6	6	phosphatidylinositol phosphate kinase activity	GO:0016307	0.274
7	7	metalloendopeptidase activity	GO:0004222	0.285
7	7	omega peptidase activity	GO:0008242	0.287
9	8,9	voltage-gated anion channel activity	GO:0008308	0.287
8	8	protein tyrosine/serine/threonine phosphatase activity	GO:0008138	0.299
5	5	TBP-class protein binding	GO:0017025	0.299
8	7,8	quercetin 3-O-glucosyltransferase activity	GO:0080043	0.305
8	7,8	quercetin 7-O-glucosyltransferase activity	GO:0080044	0.305
5	5	heme binding	GO:0020037	0.305
7	7	anion channel activity	GO:0005253	0.312
4	4	ribonucleoprotein complex binding	GO:0043021	0.312
5	5	peptidyl-prolyl cis-trans isomerase activity	GO:0003755	0.318
6	5,6	actin filament binding	GO:0051015	0.324
5	5	flavin adenine dinucleotide binding	GO:0050660	0.327
6	6	glucuronosyltransferase activity	GO:0015020	0.336
4	4	cis-trans isomerase activity	GO:0016859	0.337
8	7,8	serine-type carboxypeptidase activity	GO:0004185	0.344
6	6	monocarboxylic acid binding	GO:0033293	0.347
4	4	alcohol binding	GO:0043178	0.347
4	4	deacetylase activity	GO:0019213	0.359
6	6	cysteine-type peptidase activity	GO:0008234	0.364
5	5	acid-amino acid ligase activity	GO:0016881	0.37
3	3	hormone binding	GO:0042562	0.37
2	2	binding	GO:0005488	0.373
7	7	inorganic cation transmembrane transporter activity	GO:0022890	0.377
7	6,7	serine-type exopeptidase activity	GO:0070008	0.388
6	6	galactosidase activity	GO:0015925	0.392
7	7	phosphoprotein phosphatase activity	GO:0004721	0.399
6	6	exopeptidase activity	GO:0008238	0.407
7	7	carboxypeptidase activity	GO:0004180	0.413
5	5	protein kinase regulator activity	GO:0019887	0.424
6	6	acetyltransferase activity	GO:0016407	0.437
4	4	kinase regulator activity	GO:0019207	0.444
7	6,7	glycerol channel activity	GO:0015254	0.454
6	5,6	L-ascorbic acid binding	GO:0031418	0.454
4	4	oxidoreductase activity, acting on the CH-NH group of donors	GO:0016645	0.454
5	5	water transmembrane transporter activity	GO:0005372	0.454
6	6	water channel activity	GO:0015250	0.454
6	5,6	glycerol transmembrane transporter activity	GO:0015168	0.463
5	5	carboxylic ester hydrolase activity	GO:0052689	0.488
5	5	protein phosphatase regulator activity	GO:0019888	0.491
5	5	prenyltransferase activity	GO:0004659	0.491
6	6	polyol transmembrane transporter activity	GO:0015166	0.491
4	4	phosphatase regulator activity	GO:0019208	0.5
4	4	oxidoreductase activity, acting on the CH-NH2 group of donors	GO:0016638	0.5
4	4	transcription factor binding	GO:0008134	0.509
6	6	metallopeptidase activity	GO:0008237	0.517
5	5	alcohol transmembrane transporter activity	GO:0015665	0.518
4	4	organic hydroxy compound transmembrane transporter activity	GO:1901618	0.526
9	7,9	amino acid transmembrane transporter activity	GO:0015171	0.526
4	4	transferase activity, transferring sulfur-containing groups	GO:0016782	0.526
4	4	protein complex binding	GO:0032403	0.533
4	4	oxidoreductase activity, acting on NAD(P)H	GO:0016651	0.534
4	4	monosaccharide binding	GO:0048029	0.535
5	5	carbon-oxygen lyase activity, acting on phosphates	GO:0016838	0.535
4	4	quinone binding	GO:0048038	0.535
6	6	carbohydrate kinase activity	GO:0019200	0.543
6	6	nucleobase-containing compound kinase activity	GO:0019205	0.543
4	4	serine hydrolase activity	GO:0017171	0.548
6	5,6	serine-type peptidase activity	GO:0008236	0.548
6	6	O-methyltransferase activity	GO:0008171	0.559
5	5	FMN binding	GO:0010181	0.559
5	5	receptor serine/threonine kinase binding	GO:0033612	0.567
4	4	ligase activity, forming carbon-sulfur bonds	GO:0016877	0.574
4	4	vitamin binding	GO:0019842	0.582
5	5	nucleotidyltransferase activity	GO:0016779	0.586
6	6	UDP-N-acetylmuramate dehydrogenase activity	GO:0008762	0.589
5	4,5	phospholipid binding	GO:0005543	0.59
6	6	protein kinase binding	GO:0019901	0.596
6	6	cation transmembrane transporter activity	GO:0008324	0.599
3	3	macromolecular complex binding	GO:0044877	0.603
5	5	microtubule binding	GO:0008017	0.604
4	4	transferase activity, transferring acyl groups	GO:0016746	0.614
6	6	acetylglucosaminyltransferase activity	GO:0008375	0.617
4	4	transferase activity, transferring glycosyl groups	GO:0016757	0.621
5	5	ubiquitin-like protein ligase activity	GO:0061659	0.624
6	6	ubiquitin protein ligase activity	GO:0061630	0.624
10	8,10	solute:proton antiporter activity	GO:0015299	0.631
3	3	heterocyclic compound binding	GO:1901363	0.636
5	5	tubulin binding	GO:0015631	0.636
7	7	solute:cation antiporter activity	GO:0015298	0.637
3	3	organic cyclic compound binding	GO:0097159	0.638
7	7	voltage-gated channel activity	GO:0022832	0.644
8	7,8	voltage-gated ion channel activity	GO:0005244	0.644
7	6,7	serine-type endopeptidase activity	GO:0004252	0.645
7	7	beta-glucosidase activity	GO:0008422	0.662
5	5	oxidoreductase activity, acting on NAD(P)H, quinone or similar compound as acceptor	GO:0016655	0.662
2	2	nutrient reservoir activity	GO:0045735	0.662
5	5	kinase binding	GO:0019900	0.668
7	7	endoribonuclease activity	GO:0004521	0.68
4	4	active transmembrane transporter activity	GO:0022804	0.687
5	5	oxidoreductase activity, acting on paired donors, with incorporation or reduction of molecular oxygen, NAD(P)H as one donor, and incorporation of one atom of oxygen	GO:0016709	0.69
8	6,8	carboxylic acid transmembrane transporter activity	GO:0046943	0.702
5	5	substrate-specific channel activity	GO:0022838	0.702
5	5	organic acid transmembrane transporter activity	GO:0005342	0.707
5	5	transferase activity, transferring pentosyl groups	GO:0016763	0.707
4	4	intramolecular transferase activity	GO:0016866	0.717
10	10	DNA-dependent ATPase activity	GO:0008094	0.717
5	5	ion transmembrane transporter activity	GO:0015075	0.719
6	6	S-adenosylmethionine-dependent methyltransferase activity	GO:0008757	0.727
5	5	channel activity	GO:0015267	0.738
4	4	passive transmembrane transporter activity	GO:0022803	0.738
6	6	pectinesterase activity	GO:0030599	0.744
6	6	N-methyltransferase activity	GO:0008170	0.746
9	9	microtubule motor activity	GO:0003777	0.746
6	6	glucosidase activity	GO:0015926	0.755
4	4	oxidoreductase activity, acting on a sulfur group of donors	GO:0016667	0.757
7	7	DNA-directed RNA polymerase activity	GO:0003899	0.759
4	4	enzyme activator activity	GO:0008047	0.764
6	6	transition metal ion binding	GO:0046914	0.77
4	4	cytoskeletal protein binding	GO:0008092	0.776
6	6	gated channel activity	GO:0022836	0.78
4	4	hydrolase activity, acting on ester bonds	GO:0016788	0.794
6	6	RNA polymerase activity	GO:0034062	0.795
7	7	organic anion transmembrane transporter activity	GO:0008514	0.795
8	7,8	transmembrane receptor protein serine/threonine kinase activity	GO:0004675	0.813
5	5	peptide receptor activity	GO:0001653	0.817
5	5	lipase activity	GO:0016298	0.825
3	3	protein binding	GO:0005515	0.831
6	6	transmembrane receptor protein kinase activity	GO:0019199	0.834
8	8	protein serine/threonine phosphatase activity	GO:0004722	0.835
7	7	iron ion binding	GO:0005506	0.839
6	6	anion transmembrane transporter activity	GO:0008509	0.84
8	8	motor activity	GO:0003774	0.84
5	5	actin binding	GO:0003779	0.84
5	4,5	carbohydrate transmembrane transporter activity	GO:0015144	0.84
6	6	ion channel activity	GO:0005216	0.843
6	6	ribonuclease activity	GO:0004540	0.843
3	3	carbohydrate transporter activity	GO:1901476	0.843
4	4	monooxygenase activity	GO:0004497	0.846
6	6	antiporter activity	GO:0015297	0.847
4	4	receptor binding	GO:0005102	0.854
3	3	receptor activity	GO:0004872	0.868
7	7	translation initiation factor activity	GO:0003743	0.876
4	4	substrate-specific transmembrane transporter activity	GO:0022891	0.881
3	3	carbohydrate binding	GO:0030246	0.885
5	5	transmembrane signaling receptor activity	GO:0004888	0.89
5	5	ubiquitin-like protein ligase binding	GO:0044389	0.894
6	6	ubiquitin protein ligase binding	GO:0031625	0.894
5	5	protein heterodimerization activity	GO:0046982	0.9
4	4	oxidoreductase activity, acting on paired donors, with incorporation or reduction of molecular oxygen	GO:0016705	0.906
5	5	transferase activity, transferring acyl groups other than amino-acyl groups	GO:0016747	0.908
3	3	transferase activity	GO:0016740	0.917
4	4	signaling receptor activity	GO:0038023	0.929
7	7	transcription regulatory region DNA binding	GO:0044212	0.93
5	5	regulatory region nucleic acid binding	GO:0001067	0.931
6	6	regulatory region DNA binding	GO:0000975	0.931
6	6	endonuclease activity	GO:0004519	0.931
5	5	oxidoreductase activity, acting on paired donors, with incorporation or reduction of molecular oxygen, 2-oxoglutarate as one donor, and incorporation of one atom each of oxygen into both donors	GO:0016706	0.934
4	4	transferase activity, transferring one-carbon groups	GO:0016741	0.937
4	4	enzyme binding	GO:0019899	0.938
3	3	substrate-specific transporter activity	GO:0022892	0.942
3	3	transmembrane transporter activity	GO:0022857	0.96
4	4	protein dimerization activity	GO:0046983	0.966
5	5	secondary active transmembrane transporter activity	GO:0015291	0.972
4	4	dioxygenase activity	GO:0051213	0.972
2	2	molecular transducer activity	GO:0060089	0.974
5	5	methyltransferase activity	GO:0008168	0.975
5	5	ubiquitin-protein transferase activity	GO:0004842	0.975
4	4	ubiquitin-like protein transferase activity	GO:0019787	0.977
5	5	kinase activity	GO:0016301	0.988
3	3	signal transducer activity	GO:0004871	0.989
2	2	transporter activity	GO:0005215	0.99
5	5	phosphotransferase activity, alcohol group as acceptor	GO:0016773	0.99
5	5	nuclease activity	GO:0004518	0.992
4	4	transferase activity, transferring phosphorus-containing groups	GO:0016772	0.996
7	7	zinc ion binding	GO:0008270	0.998
7	7	protein serine/threonine kinase activity	GO:0004674	1
6	6	protein kinase activity	GO:0004672	1
4	4	nucleic acid binding	GO:0003676	1
5	5	DNA binding	GO:0003677	1
2	2	nucleic acid binding transcription factor activity	GO:0001071	1
3	3	transcription factor activity, sequence-specific DNA binding	GO:0003700	1

## Sheet: KEGG
Pathway Name	Pathway ID	Pvalue	Pvalue_adjusted
Carbon fixation in photosynthetic organisms	ath00710	1.7e-11	1.49e-09
Carbon metabolism	ath01200	4.58e-09	2.02e-07
Biosynthesis of secondary metabolites	ath01110	9.76e-09	2.86e-07
Porphyrin and chlorophyll metabolism	ath00860	3.83e-08	8.44e-07
Metabolic pathways	ath01100	4.7e-07	8.27e-06
Biosynthesis of amino acids	ath01230	4.52e-06	6.63e-05
Citrate cycle (TCA cycle)	ath00020	0.000222	0.00279
Glycolysis / Gluconeogenesis	ath00010	0.000293	0.00322
Terpenoid backbone biosynthesis	ath00900	0.000546	0.0048
Pentose phosphate pathway	ath00030	0.000546	0.0048
Phenylalanine, tyrosine and tryptophan biosynthesis	ath00400	0.00216	0.0173
Glyoxylate and dicarboxylate metabolism	ath00630	0.0032	0.0234
Amino sugar and nucleotide sugar metabolism	ath00520	0.00361	0.0244
2-Oxocarboxylic acid metabolism	ath01210	0.0108	0.0681
Cyanoamino acid metabolism	ath00460	0.0366	0.208
Glutathione metabolism	ath00480	0.0377	0.208
Alanine, aspartate and glutamate metabolism	ath00250	0.0469	0.234
Fructose and mannose metabolism	ath00051	0.0479	0.234
Arginine biosynthesis	ath00220	0.0549	0.251
Pyruvate metabolism	ath00620	0.058	0.251
Tropane, piperidine and pyridine alkaloid biosynthesis	ath00960	0.0598	0.251
Phagosome	ath04145	0.0643	0.255
Arginine and proline metabolism	ath00330	0.0668	0.255
Thiamine metabolism	ath00730	0.0734	0.269
Sulfur metabolism	ath00920	0.0879	0.297
Fatty acid degradation	ath00071	0.0879	0.297
Carotenoid biosynthesis	ath00906	0.116	0.38
Valine, leucine and isoleucine degradation	ath00280	0.136	0.427
Inositol phosphate metabolism	ath00562	0.149	0.454
Histidine metabolism	ath00340	0.17	0.497
Protein export	ath03060	0.175	0.498
Photosynthesis	ath00195	0.213	0.564
Starch and sucrose metabolism	ath00500	0.214	0.564
Proteasome	ath03050	0.218	0.564
Tyrosine metabolism	ath00350	0.229	0.564
Photosynthesis - antenna proteins	ath00196	0.231	0.564
Isoquinoline alkaloid biosynthesis	ath00950	0.246	0.582
Phenylalanine metabolism	ath00360	0.251	0.582
Peroxisome	ath04146	0.292	0.64
Tryptophan metabolism	ath00380	0.297	0.64
Riboflavin metabolism	ath00740	0.317	0.64
Glycosphingolipid biosynthesis - globo series	ath00603	0.317	0.64
Cysteine and methionine metabolism	ath00270	0.319	0.64
SNARE interactions in vesicular transport	ath04130	0.32	0.64
C5-Branched dibasic acid metabolism	ath00660	0.345	0.667
Glycine, serine and threonine metabolism	ath00260	0.348	0.667
Protein processing in endoplasmic reticulum	ath04141	0.382	0.716
alpha-Linolenic acid metabolism	ath00592	0.443	0.787
Vitamin B6 metabolism	ath00750	0.447	0.787
Taurine and hypotaurine metabolism	ath00430	0.447	0.787
Oxidative phosphorylation	ath00190	0.51	0.834
Ascorbate and aldarate metabolism	ath00053	0.512	0.834
Arachidonic acid metabolism	ath00590	0.513	0.834
Butanoate metabolism	ath00650	0.513	0.834
Aminoacyl-tRNA biosynthesis	ath00970	0.522	0.834
Fatty acid metabolism	ath01212	0.56	0.867
Limonene and pinene degradation	ath00903	0.562	0.867
One carbon pool by folate	ath00670	0.572	0.867
Valine, leucine and isoleucine biosynthesis	ath00290	0.623	0.896
Zeatin biosynthesis	ath00908	0.623	0.896
Ribosome	ath03010	0.652	0.896
Glycerolipid metabolism	ath00561	0.652	0.896
Pentose and glucuronate interconversions	ath00040	0.659	0.896
Lysine degradation	ath00310	0.668	0.896
Sphingolipid metabolism	ath00600	0.668	0.896
Galactose metabolism	ath00052	0.672	0.896
Pantothenate and CoA biosynthesis	ath00770	0.695	0.903
Plant-pathogen interaction	ath04626	0.698	0.903
AGE-RAGE signaling pathway in diabetic complications	ath04933	0.708	0.903
Propanoate metabolism	ath00640	0.743	0.934
Biosynthesis of unsaturated fatty acids	ath01040	0.754	0.934
Ubiquinone and other terpenoid-quinone biosynthesis	ath00130	0.774	0.941
Phosphatidylinositol signaling system	ath04070	0.78	0.941
beta-Alanine metabolism	ath00410	0.817	0.959
Fatty acid biosynthesis	ath00061	0.817	0.959
Nitrogen metabolism	ath00910	0.832	0.963
N-Glycan biosynthesis	ath00510	0.846	0.963
RNA degradation	ath03018	0.855	0.963
Stilbenoid, diarylheptanoid and gingerol biosynthesis	ath00945	0.864	0.963
Phenylpropanoid biosynthesis	ath00940	0.897	0.978
Purine metabolism	ath00230	0.9	0.978
Endocytosis	ath04144	0.939	0.998
RNA transport	ath03013	0.974	0.998
Glycerophospholipid metabolism	ath00564	0.975	0.998
Plant hormone signal transduction	ath04075	0.99	0.998
Pyrimidine metabolism	ath00240	0.993	0.998
Spliceosome	ath03040	0.998	0.998
Ubiquitin mediated proteolysis	ath04120	0.998	0.998
