# Supplementary material for: Protein responses in kenaf plants exposed to drought conditions determined using iTRAQ technology
Source: FEBS Open Bio. 2018 Sep 5;8(10):1572–83. doi: 10.1002/2211-5463.12507 (PMC6168693; doi:10.1002/2211-5463.12507)
Supplement: Supplementary file 3 — Data S3. The detected proteins belonged to diverse BP, CC, and MF subcategories in Group C vs Group A. [file FEB4-8-1572-s003.xlsx]

## Sheet: biological process
maxLevel	levels	GO_Name	GO_ID	Pvalue
9	5,8,9	acetyl-CoA biosynthetic process from acetate	GO:0019427	0
4	4	small molecule metabolic process	GO:0044281	1.41e-42
4	4	cofactor metabolic process	GO:0051186	1.46e-38
5	5	coenzyme metabolic process	GO:0006732	8.23e-37
5	5	oxoacid metabolic process	GO:0043436	2.89e-35
4	4	organic acid metabolic process	GO:0006082	3.17e-35
6	6	oxidoreduction coenzyme metabolic process	GO:0006733	4.16e-35
6	6	carboxylic acid metabolic process	GO:0019752	6.07e-35
5	5	glyceraldehyde-3-phosphate metabolic process	GO:0019682	7.79e-35
4	4	organophosphate metabolic process	GO:0019637	1.41e-32
4	4	organonitrogen compound metabolic process	GO:1901564	1.1e-31
8	7,8	nicotinamide nucleotide metabolic process	GO:0046496	1.32e-31
7	6,7	pyridine nucleotide metabolic process	GO:0019362	1.72e-31
4	4	cellular aldehyde metabolic process	GO:0006081	2.52e-31
4	4	generation of precursor metabolites and energy	GO:0006091	4.66e-31
5	5	pyridine-containing compound metabolic process	GO:0072524	5.52e-31
6	6	nucleotide metabolic process	GO:0009117	1.56e-30
5	5	nucleoside phosphate metabolic process	GO:0006753	1.97e-30
7	7	monocarboxylic acid metabolic process	GO:0032787	2.06e-30
5	5	ribose phosphate metabolic process	GO:0019693	4.45e-30
8	8	pyruvate metabolic process	GO:0006090	6.24e-30
5	4,5	nucleobase-containing small molecule metabolic process	GO:0055086	7.51e-30
4	4	carbohydrate derivative metabolic process	GO:1901135	4.07e-28
3	3	response to chemical	GO:0042221	1.53e-25
6	6	pentose-phosphate shunt	GO:0006098	3.55e-25
5	5	glucose 6-phosphate metabolic process	GO:0051156	6.33e-25
7	6,7	isopentenyl diphosphate biosynthetic process	GO:0009240	8.19e-25
6	6	isopentenyl diphosphate metabolic process	GO:0046490	8.19e-25
9	8,9	NADP metabolic process	GO:0006739	1.94e-24
8	6,7,8	isopentenyl diphosphate biosynthetic process, methylerythritol 4-phosphate pathway	GO:0019288	3.35e-24
3	3	single-organism metabolic process	GO:0044710	5.67e-23
4	4	lipid metabolic process	GO:0006629	2.49e-22
2	2	response to stimulus	GO:0050896	2.52e-22
5	5	response to cytokinin	GO:0009735	3.01e-22
4	4	cellular lipid metabolic process	GO:0044255	3.4e-22
6	5,6	isoprenoid biosynthetic process	GO:0008299	5.28e-22
5	5	isoprenoid metabolic process	GO:0006720	5.39e-22
4	4	single-organism biosynthetic process	GO:0044711	1.19e-21
4	4	sulfur compound metabolic process	GO:0006790	1.48e-21
4	4	phosphorus metabolic process	GO:0006793	1.06e-20
5	5	cofactor biosynthetic process	GO:0051188	1.74e-20
5	5	organophosphate biosynthetic process	GO:0090407	3.78e-19
4	4	photosynthesis	GO:0015979	4.05e-19
7	4,7	chlorophyll biosynthetic process	GO:0015995	5.36e-19
6	6	response to cadmium ion	GO:0046686	6.14e-19
5	5	sulfur compound biosynthetic process	GO:0044272	7.65e-19
5	5	phospholipid biosynthetic process	GO:0008654	1.35e-18
5	5	lipid biosynthetic process	GO:0008610	1.41e-18
5	5	phosphate-containing compound metabolic process	GO:0006796	1.94e-18
7	6,7	porphyrin-containing compound biosynthetic process	GO:0006779	3.34e-18
4	4	single-organism catabolic process	GO:0044712	3.55e-18
6	6	tetrapyrrole biosynthetic process	GO:0033014	6.67e-18
5	5	small molecule biosynthetic process	GO:0044283	8.11e-18
3	3	catabolic process	GO:0009056	2.65e-17
5	5	plastid organization	GO:0009657	3.86e-17
5	5	phospholipid metabolic process	GO:0006644	5.07e-17
5	5	response to metal ion	GO:0010038	6.23e-17
5	5	pigment biosynthetic process	GO:0046148	1.09e-16
5	5	organonitrogen compound biosynthetic process	GO:1901566	1.18e-16
4	4	response to inorganic substance	GO:0010035	2.07e-16
6	6	carboxylic acid biosynthetic process	GO:0046394	2.1e-16
5	5	organic acid biosynthetic process	GO:0016053	2.1e-16
6	6	chlorophyll metabolic process	GO:0015994	2.47e-16
5	5	photosynthesis, light reaction	GO:0019684	6.89e-16
4	4	response to organic substance	GO:0010033	1.16e-15
5	5	porphyrin-containing compound metabolic process	GO:0006778	1.32e-15
3	3	response to stress	GO:0006950	1.42e-15
5	5	tetrapyrrole metabolic process	GO:0033013	1.67e-15
9	6,8,9	rRNA processing	GO:0006364	2.11e-15
8	7,8	rRNA metabolic process	GO:0016072	2.84e-15
3	3	response to abiotic stimulus	GO:0009628	4.73e-15
7	6,7	thylakoid membrane organization	GO:0010027	5.76e-15
5	5	fatty acid metabolic process	GO:0006631	5.87e-15
6	5,6	plastid membrane organization	GO:0009668	6.57e-15
4	4	carbohydrate metabolic process	GO:0005975	2.04e-14
7	5,7	defense response to bacterium	GO:0042742	3.12e-14
4	4	pigment metabolic process	GO:0042440	3.89e-14
9	8,9	ATP metabolic process	GO:0046034	6.33e-14
4	4	organic substance catabolic process	GO:1901575	6.77e-14
7	6,7	cysteine metabolic process	GO:0006534	1.07e-13
8	8	purine ribonucleoside triphosphate metabolic process	GO:0009205	1.18e-13
7	7	purine nucleoside triphosphate metabolic process	GO:0009144	1.29e-13
5	5	ribosome biogenesis	GO:0042254	1.32e-13
6	4,6	response to bacterium	GO:0009617	1.48e-13
7	7	unsaturated fatty acid biosynthetic process	GO:0006636	1.61e-13
6	6	unsaturated fatty acid metabolic process	GO:0033559	1.61e-13
7	7	monocarboxylic acid biosynthetic process	GO:0072330	2.68e-13
7	7	ribonucleoside triphosphate metabolic process	GO:0009199	2.79e-13
4	4	single-organism carbohydrate metabolic process	GO:0044723	2.81e-13
7	6,7	ribonucleotide metabolic process	GO:0009259	3.22e-13
4	4	glycosyl compound metabolic process	GO:1901657	3.7e-13
4	4	response to hormone	GO:0009725	4.24e-13
6	6	nucleoside triphosphate metabolic process	GO:0009141	4.24e-13
8	7,8	cysteine biosynthetic process	GO:0019344	4.57e-13
5	5	purine-containing compound metabolic process	GO:0072521	4.87e-13
7	7	purine ribonucleoside metabolic process	GO:0046128	4.9e-13
7	7	purine ribonucleotide metabolic process	GO:0009150	4.9e-13
3	3	single-organism cellular process	GO:0044763	5.13e-13
6	6	purine nucleoside metabolic process	GO:0042278	6.62e-13
6	6	purine nucleotide metabolic process	GO:0006163	6.89e-13
7	7	purine nucleoside monophosphate metabolic process	GO:0009126	7.51e-13
8	8	purine ribonucleoside monophosphate metabolic process	GO:0009167	7.51e-13
6	6	serine family amino acid metabolic process	GO:0009069	1.09e-12
5	5	sulfur amino acid metabolic process	GO:0000096	1.65e-12
7	7	serine family amino acid biosynthetic process	GO:0009070	1.83e-12
5	5	alpha-amino acid metabolic process	GO:1901605	2.03e-12
8	8	purine ribonucleoside diphosphate metabolic process	GO:0009179	2.25e-12
7	7	purine nucleoside diphosphate metabolic process	GO:0009135	2.25e-12
10	8,9,10	ATP generation from ADP	GO:0006757	2.25e-12
9	8,9	ADP metabolic process	GO:0046031	2.25e-12
7	7	ribonucleoside diphosphate metabolic process	GO:0009185	2.25e-12
5	5	glycolytic process	GO:0006096	2.25e-12
4	4	oxidation-reduction process	GO:0055114	2.58e-12
4	4	cellular amino acid metabolic process	GO:0006520	2.6e-12
5	4,5	single-organism membrane organization	GO:0044802	2.84e-12
6	6	fatty acid biosynthetic process	GO:0006633	3.04e-12
3	3	cellular metabolic process	GO:0044237	3.15e-12
7	6,7	photosynthetic electron transport in photosystem I	GO:0009773	3.29e-12
7	7	ribonucleoside monophosphate metabolic process	GO:0009161	3.53e-12
2	2	cellular component organization or biogenesis	GO:0071840	4e-12
7	7	nucleoside diphosphate phosphorylation	GO:0006165	4.51e-12
6	6	ribonucleoside metabolic process	GO:0009119	5.21e-12
6	6	nucleoside monophosphate metabolic process	GO:0009123	5.92e-12
4	4	ribonucleoprotein complex biogenesis	GO:0022613	6.93e-12
6	6	nucleoside diphosphate metabolic process	GO:0009132	7.31e-12
8	7,8	ncRNA processing	GO:0034470	9.13e-12
5	5	single-organism carbohydrate catabolic process	GO:0044724	9.51e-12
7	5,7	cellular amino acid biosynthetic process	GO:0008652	1.01e-11
3	3	response to endogenous stimulus	GO:0009719	1.06e-11
5	5	nucleoside metabolic process	GO:0009116	1.5e-11
7	7	response to red light	GO:0010114	1.6e-11
7	6,7	ncRNA metabolic process	GO:0034660	1.84e-11
4	4	cellular catabolic process	GO:0044248	2.56e-11
7	7	nucleotide phosphorylation	GO:0046939	2.88e-11
9	7,8,9	starch biosynthetic process	GO:0019252	3.03e-11
8	7,8	starch metabolic process	GO:0005982	3.19e-11
4	4	membrane organization	GO:0061024	4.27e-11
8	6,8	sulfur amino acid biosynthetic process	GO:0000097	5.02e-11
3	3	cellular component organization	GO:0016043	5.06e-11
5	5	carbohydrate catabolic process	GO:0016052	5.84e-11
7	7	response to far red light	GO:0010218	8.8e-11
6	5,6	photosynthetic electron transport chain	GO:0009767	1.18e-10
5	5	response to salt stress	GO:0009651	1.45e-10
5	5	hydrogen peroxide metabolic process	GO:0042743	2.02e-10
8	6,8	alpha-amino acid biosynthetic process	GO:1901607	2.04e-10
7	6,7	cellular protein complex assembly	GO:0043623	2.84e-10
4	4	protein metabolic process	GO:0019538	3e-10
5	5	protein complex subunit organization	GO:0071822	4.12e-10
9	6,8,9	carotenoid biosynthetic process	GO:0016117	4.54e-10
8	7,8	tetraterpenoid biosynthetic process	GO:0016109	4.54e-10
4	4	response to temperature stimulus	GO:0009266	4.75e-10
3	3	primary metabolic process	GO:0044238	4.92e-10
4	4	reactive oxygen species metabolic process	GO:0072593	6.05e-10
8	6,7,8	glucan biosynthetic process	GO:0009250	6.24e-10
6	6	photosystem II assembly	GO:0010207	6.92e-10
6	6	response to blue light	GO:0009637	8.21e-10
7	7	tetraterpenoid metabolic process	GO:0016108	8.97e-10
8	8	carotenoid metabolic process	GO:0016116	8.97e-10
6	5,6	protein complex assembly	GO:0006461	9.1e-10
5	5	cellular protein metabolic process	GO:0044267	1.05e-09
4	4	protein complex biogenesis	GO:0070271	1.12e-09
4	4	response to osmotic stress	GO:0006970	1.26e-09
6	6	glucan metabolic process	GO:0044042	1.92e-09
7	6,7	cellular glucan metabolic process	GO:0006073	1.92e-09
6	6	coenzyme biosynthetic process	GO:0009108	2.1e-09
6	6	hexose metabolic process	GO:0019318	2.84e-09
6	4,5,6	disaccharide metabolic process	GO:0005984	3.26e-09
7	5,6,7	maltose metabolic process	GO:0000023	3.26e-09
5	5	protein catabolic process	GO:0030163	3.32e-09
3	3	organic substance metabolic process	GO:0071704	3.44e-09
4	4	organelle organization	GO:0006996	3.98e-09
3	3	cellular component biogenesis	GO:0044085	5.58e-09
5	4,5	electron transport chain	GO:0022900	5.66e-09
6	5,6	defense response, incompatible interaction	GO:0009814	6.16e-09
6	6	chloroplast organization	GO:0009658	6.28e-09
7	6,7	chloroplast relocation	GO:0009902	7.05e-09
6	5,6	establishment of plastid localization	GO:0051667	7.05e-09
5	5	macromolecular complex assembly	GO:0065003	7.73e-09
5	5	plastid localization	GO:0051644	8.07e-09
6	6	chloroplast localization	GO:0019750	8.07e-09
4	4	secondary metabolic process	GO:0019748	8.48e-09
6	6	cellular macromolecular complex assembly	GO:0034622	9.58e-09
4	4	cellular component assembly	GO:0022607	1.08e-08
5	5	oligosaccharide metabolic process	GO:0009311	1.34e-08
4	4	cellular biosynthetic process	GO:0044249	1.46e-08
5	5	carbohydrate biosynthetic process	GO:0016051	1.51e-08
5	5	macromolecule catabolic process	GO:0009057	1.56e-08
6	6	carboxylic acid catabolic process	GO:0046395	2.08e-08
5	5	organic acid catabolic process	GO:0016054	2.08e-08
4	4	response to oxygen-containing compound	GO:1901700	2.17e-08
5	5	monosaccharide metabolic process	GO:0005996	2.95e-08
7	7	glucose metabolic process	GO:0006006	3.15e-08
2	2	single-organism process	GO:0044699	3.52e-08
4	4	establishment of organelle localization	GO:0051656	3.67e-08
5	4,5	hydrogen peroxide catabolic process	GO:0042744	3.74e-08
3	3	biosynthetic process	GO:0009058	4.21e-08
4	4	establishment of localization in cell	GO:0051649	5.91e-08
5	4,5	defense response to other organism	GO:0098542	5.92e-08
4	4	organelle localization	GO:0051640	1.04e-07
5	4,5	cellular carbohydrate metabolic process	GO:0044262	1.22e-07
5	5	aromatic amino acid family metabolic process	GO:0009072	1.5e-07
3	3	cellular localization	GO:0051641	1.81e-07
3	3	response to external stimulus	GO:0009605	1.96e-07
6	5,6	S-glycoside biosynthetic process	GO:0016144	2.06e-07
8	7,8	glucosinolate biosynthetic process	GO:0019761	2.06e-07
7	6,7	glycosinolate biosynthetic process	GO:0019758	2.06e-07
6	5,6	glycosyl compound biosynthetic process	GO:1901659	2.29e-07
5	5	small molecule catabolic process	GO:0044282	2.67e-07
8	8	gluconeogenesis	GO:0006094	3.64e-07
6	6	cellular protein catabolic process	GO:0044257	3.83e-07
7	7	hexose biosynthetic process	GO:0019319	4.31e-07
7	7	phosphatidylglycerol biosynthetic process	GO:0006655	4.78e-07
6	6	monosaccharide biosynthetic process	GO:0046364	4.94e-07
4	4	macromolecular complex subunit organization	GO:0043933	4.99e-07
5	5	carbohydrate derivative biosynthetic process	GO:1901137	5.08e-07
5	5	organic hydroxy compound biosynthetic process	GO:1901617	5.38e-07
7	7	phosphatidylglycerol metabolic process	GO:0046471	5.55e-07
5	5	organonitrogen compound catabolic process	GO:1901565	6.24e-07
4	4	organic substance biosynthetic process	GO:1901576	6.42e-07
4	4	S-glycoside metabolic process	GO:0016143	7.15e-07
6	5,6	glycosinolate metabolic process	GO:0019757	7.15e-07
7	6,7	glucosinolate metabolic process	GO:0019760	7.15e-07
7	6,7	acyl-CoA biosynthetic process	GO:0071616	8.74e-07
5	5	thioester biosynthetic process	GO:0035384	8.74e-07
8	6,8	aromatic amino acid family biosynthetic process	GO:0009073	1.02e-06
4	4	response to external biotic stimulus	GO:0043207	1.15e-06
5	3,5	response to other organism	GO:0051707	1.15e-06
4	4	response to cold	GO:0009409	1.16e-06
2	2	metabolic process	GO:0008152	1.39e-06
6	5,6	lipoate metabolic process	GO:0009106	1.43e-06
5	4,5	positive regulation of catalytic activity	GO:0043085	1.7e-06
6	5,6	cellular polysaccharide metabolic process	GO:0044264	1.8e-06
4	4	defense response	GO:0006952	1.91e-06
4	4	positive regulation of molecular function	GO:0044093	2.41e-06
5	5	proteolysis	GO:0006508	2.5e-06
6	6	photorespiration	GO:0009853	2.53e-06
4	4	response to acid chemical	GO:0001101	2.89e-06
3	3	response to biotic stimulus	GO:0009607	3.03e-06
6	5,6	cellular polysaccharide biosynthetic process	GO:0033692	3.03e-06
5	5	cellular amide metabolic process	GO:0043603	3.95e-06
3	3	positive regulation of metabolic process	GO:0009893	4.06e-06
5	5	regulation of ion transport	GO:0043269	4.09e-06
5	5	polysaccharide metabolic process	GO:0005976	4.5e-06
5	4,5	cellular carbohydrate biosynthetic process	GO:0034637	4.58e-06
9	8,9	proteasome core complex assembly	GO:0080129	4.68e-06
5	5	intracellular transport	GO:0046907	6.5e-06
6	5,6	single-organism intracellular transport	GO:1902582	6.65e-06
7	6,7	systemic acquired resistance	GO:0009627	7.09e-06
3	3	regulation of localization	GO:0032879	7.51e-06
5	5	response to misfolded protein	GO:0051788	8.7e-06
7	7	response to sucrose	GO:0009744	8.83e-06
7	6,7	aerobic respiration	GO:0009060	9.35e-06
6	6	response to disaccharide	GO:0034285	9.39e-06
7	6,7	photosynthetic electron transport in photosystem II	GO:0009772	9.9e-06
6	5,6	photosynthesis, light harvesting	GO:0009765	1e-05
5	5	cellular metabolic compound salvage	GO:0043094	1.01e-05
8	7,8	proteasome assembly	GO:0043248	1.06e-05
4	4	organic hydroxy compound metabolic process	GO:1901615	1.11e-05
7	5,7	cellular amino acid catabolic process	GO:0009063	1.13e-05
5	4,5	energy derivation by oxidation of organic compounds	GO:0015980	1.15e-05
2	2	cellular process	GO:0009987	1.2e-05
6	6	terpenoid metabolic process	GO:0006721	1.23e-05
5	5	response to light stimulus	GO:0009416	1.27e-05
7	6,7	water transport	GO:0006833	1.32e-05
6	5,6	fluid transport	GO:0042044	1.32e-05
3	3	immune response	GO:0006955	1.34e-05
5	5	cellular macromolecule catabolic process	GO:0044265	1.35e-05
5	5	secondary metabolite catabolic process	GO:0090487	1.43e-05
5	5	toxin catabolic process	GO:0009407	1.43e-05
4	4	regulation of transport	GO:0051049	1.66e-05
5	5	phenol-containing compound metabolic process	GO:0018958	1.75e-05
4	4	tricarboxylic acid cycle	GO:0006099	1.76e-05
8	8	citrate metabolic process	GO:0006101	1.76e-05
5	5	benzene-containing compound metabolic process	GO:0042537	1.81e-05
7	6,7	terpenoid biosynthetic process	GO:0016114	1.84e-05
8	6,7,8	regulation of proton transport	GO:0010155	2.08e-05
6	6	polysaccharide biosynthetic process	GO:0000271	2.16e-05
6	5,6	hydrogen transport	GO:0006818	2.43e-05
7	6,7	proton transport	GO:0015992	2.43e-05
4	4	detection of biotic stimulus	GO:0009595	2.44e-05
6	6	salicylic acid metabolic process	GO:0009696	2.51e-05
5	4,5	toxin metabolic process	GO:0009404	2.65e-05
5	4,5	innate immune response	GO:0045087	2.66e-05
6	6	response to light intensity	GO:0009642	2.93e-05
4	4	response to oxidative stress	GO:0006979	3e-05
7	7	response to high light intensity	GO:0009644	3.11e-05
2	2	immune system process	GO:0002376	3.23e-05
7	7	tricarboxylic acid metabolic process	GO:0072350	3.26e-05
3	3	establishment of localization	GO:0051234	3.31e-05
7	6,7	proteolysis involved in cellular protein catabolic process	GO:0051603	3.36e-05
7	7	ubiquinone biosynthetic process	GO:0006744	3.38e-05
7	6,7	ubiquinone metabolic process	GO:0006743	3.38e-05
5	4,5	negative regulation of defense response	GO:0031348	3.53e-05
5	5	peptide metabolic process	GO:0006518	3.54e-05
4	4	single-organism cellular localization	GO:1902580	3.7e-05
7	5,6,7	leaf morphogenesis	GO:0009965	4e-05
8	6,8	alpha-amino acid catabolic process	GO:1901606	4.22e-05
4	4	thioester metabolic process	GO:0035383	4.44e-05
6	5,6	acyl-CoA metabolic process	GO:0006637	4.44e-05
5	5	Golgi organization	GO:0007030	4.48e-05
4	4	response to radiation	GO:0009314	4.61e-05
7	6,7	RNA processing	GO:0006396	4.65e-05
7	7	salicylic acid biosynthetic process	GO:0009697	4.98e-05
7	7	regulation of dephosphorylation	GO:0035303	5.13e-05
8	7,8	regulation of protein dephosphorylation	GO:0035304	5.13e-05
7	6,7	protein targeting	GO:0006605	5.18e-05
7	7	protein-chromophore linkage	GO:0018298	5.38e-05
2	2	multi-organism process	GO:0051704	5.39e-05
4	4	response to toxic substance	GO:0009636	5.56e-05
3	3	regulation of molecular function	GO:0065009	5.61e-05
4	4	endomembrane system organization	GO:0010256	5.85e-05
8	8	malate metabolic process	GO:0006108	5.88e-05
5	4,5	cellular homeostasis	GO:0019725	6.14e-05
4	4	response to water deprivation	GO:0009414	6.29e-05
8	7,8	acetyl-CoA biosynthetic process	GO:0006085	6.57e-05
3	3	single-organism localization	GO:1902578	7.11e-05
6	5,6	cellular respiration	GO:0045333	7.37e-05
5	4,5	single-organism transport	GO:0044765	7.49e-05
4	4	regulation of catalytic activity	GO:0050790	7.95e-05
5	5	hyperosmotic response	GO:0006972	8.47e-05
4	4	response to topologically incorrect protein	GO:0035966	8.58e-05
5	4,5	response to water	GO:0009415	8.88e-05
2	2	localization	GO:0051179	9.65e-05
6	6	response to red or far red light	GO:0009639	0.000101
3	3	nitrogen compound metabolic process	GO:0006807	0.000106
6	6	phenol-containing compound biosynthetic process	GO:0046189	0.000108
4	4	cellular response to stress	GO:0033554	0.000113
7	6,7	nucleotide biosynthetic process	GO:0009165	0.000133
7	7	PSII associated light-harvesting complex II catabolic process	GO:0010304	0.000138
6	5,6	nucleoside phosphate biosynthetic process	GO:1901293	0.000143
6	5,6	regulation of reactive oxygen species metabolic process	GO:2000377	0.000143
8	6,8	defense response to fungus, incompatible interaction	GO:0009817	0.000165
8	7,8	monovalent inorganic cation transport	GO:0015672	0.000169
6	6	quinone biosynthetic process	GO:1901663	0.000189
5	5	quinone metabolic process	GO:1901661	0.000189
5	5	ketone biosynthetic process	GO:0042181	0.000189
5	4,5	shoot system morphogenesis	GO:0010016	0.000199
7	6,7	intracellular protein transport	GO:0006886	0.000204
6	6	regulation of hydrogen peroxide metabolic process	GO:0010310	0.000207
7	7	glycine metabolic process	GO:0006544	0.000216
5	5	response to carbohydrate	GO:0009743	0.000245
7	7	protein-cofactor linkage	GO:0018065	0.000253
6	4,5,6	cell redox homeostasis	GO:0045454	0.000253
6	6	fatty acid catabolic process	GO:0009062	0.000257
5	5	cellular lipid catabolic process	GO:0044242	0.00026
2	2	positive regulation of biological process	GO:0048518	0.000281
6	5,6	leaf development	GO:0048366	0.000289
5	5	secondary metabolite biosynthetic process	GO:0044550	0.000308
9	6,7,8,9	systemic acquired resistance, salicylic acid mediated signaling pathway	GO:0009862	0.000336
5	5	response to organic cyclic compound	GO:0014070	0.000369
7	7	monocarboxylic acid catabolic process	GO:0072329	0.000371
8	7,8	syringal lignin biosynthetic process	GO:1901066	0.00039
6	6	syringal lignin metabolic process	GO:1901064	0.00039
8	7,8	regulation of syringal lignin biosynthetic process	GO:1901428	0.00039
9	6,8,9	regulation of fatty acid beta-oxidation	GO:0031998	0.00039
7	6,7	regulation of photorespiration	GO:0080093	0.00039
8	7,8	regulation of fatty acid oxidation	GO:0046320	0.00039
8	8	acetate metabolic process	GO:0006083	0.00039
5	5	fructose 1,6-bisphosphate metabolic process	GO:0030388	0.00039
9	6,7,8,9	positive regulation of syringal lignin biosynthetic process	GO:1901430	0.00039
8	8	glycine catabolic process	GO:0006546	0.000393
6	6	translation	GO:0006412	0.000393
4	4	homeostatic process	GO:0042592	0.000456
7	6,7	peptide biosynthetic process	GO:0043043	0.000485
7	7	dicarboxylic acid metabolic process	GO:0043648	0.000513
4	4	protein localization	GO:0008104	0.000519
5	5	cellular protein localization	GO:0034613	0.000535
7	7	serine family amino acid catabolic process	GO:0009071	0.000544
7	7	protein dephosphorylation	GO:0006470	0.000549
4	4	transport	GO:0006810	0.000551
6	5,6	protein transport	GO:0015031	0.000573
6	6	dephosphorylation	GO:0016311	0.00068
5	4,5	establishment of protein localization	GO:0045184	0.000688
6	6	amide biosynthetic process	GO:0043604	0.000698
4	4	cellular ketone metabolic process	GO:0042180	0.000748
3	3	detection of stimulus	GO:0051606	0.000748
7	5,6,7	sucrose metabolic process	GO:0005985	0.000763
3	3	macromolecule localization	GO:0033036	0.000766
3	3	negative regulation of response to stimulus	GO:0048585	0.000848
4	4	cellular macromolecule localization	GO:0070727	0.000849
6	6	cytoplasmic transport	GO:0016482	0.000899
6	5,6	establishment of protein localization to membrane	GO:0090150	0.000899
6	5,6	protein localization to membrane	GO:0072657	0.000899
5	5	response to alcohol	GO:0097305	0.000959
7	5,7	defense response to fungus	GO:0050832	0.000981
6	6	phosphorylation	GO:0016310	0.00103
8	6,7,8	proteasomal protein catabolic process	GO:0010498	0.00103
6	5,6	plant-type hypersensitive response	GO:0009626	0.0011
6	6	host programmed cell death induced by symbiont	GO:0034050	0.00113
7	6,7	protein targeting to membrane	GO:0006612	0.00127
3	3	death	GO:0016265	0.00134
4	4	cell death	GO:0008219	0.00134
7	7	fatty acid beta-oxidation	GO:0006635	0.00134
7	5,6,7	establishment of protein localization to organelle	GO:0072594	0.00141
8	5,6,7,8	salicylic acid mediated signaling pathway	GO:0009863	0.00146
7	6,7	signal peptide processing	GO:0006465	0.00148
7	6,7	fatty acid oxidation	GO:0019395	0.00154
7	6,7	acetyl-CoA metabolic process	GO:0006084	0.00158
8	6,8	branched-chain amino acid biosynthetic process	GO:0009082	0.00159
7	7	protein localization to chloroplast	GO:0072598	0.00164
5	5	protein targeting to chloroplast	GO:0045036	0.00164
8	6,7,8	establishment of protein localization to chloroplast	GO:0072596	0.00164
5	5	sulfate assimilation	GO:0000103	0.0017
7	6,7	cellular response to salicylic acid stimulus	GO:0071446	0.00174
6	6	alcohol biosynthetic process	GO:0046165	0.00189
5	5	response to abscisic acid	GO:0009737	0.00211
8	6,7,8	protein import into chloroplast thylakoid membrane	GO:0045038	0.00228
6	6	UDP-rhamnose metabolic process	GO:0033478	0.00228
7	7	UDP-rhamnose biosynthetic process	GO:0010253	0.00228
6	5,6	positive regulation of secondary metabolite biosynthetic process	GO:1900378	0.00228
7	6,7	regulation of lignin biosynthetic process	GO:1901141	0.00228
5	5	vitamin metabolic process	GO:0006766	0.00241
7	6,7	cation transport	GO:0006812	0.00243
6	6	protein localization to organelle	GO:0033365	0.0025
6	5,6	lipid oxidation	GO:0034440	0.0025
6	5,6	ion transport	GO:0006811	0.0029
9	7,9	leucine biosynthetic process	GO:0009098	0.00293
5	5	programmed cell death	GO:0012501	0.00294
8	7,8	ribonucleotide biosynthetic process	GO:0009260	0.00299
6	6	ribose phosphate biosynthetic process	GO:0046390	0.00299
5	5	regulation of lipid metabolic process	GO:0019216	0.00328
7	6,7	regulation of phosphate metabolic process	GO:0019220	0.00333
6	5,6	regulation of phosphorus metabolic process	GO:0051174	0.00333
5	5	response to salicylic acid	GO:0009751	0.00337
4	3,4	regulation of multi-organism process	GO:0043900	0.00346
7	5,6,7	MAPK cascade	GO:0000165	0.00365
10	8,10	arginine catabolic process	GO:0006527	0.00375
7	7	plastoquinone biosynthetic process	GO:0010236	0.00375
6	5,6	positive regulation of protein complex disassembly	GO:0043243	0.00375
9	8,9	malonyl-CoA biosynthetic process	GO:2001295	0.00375
5	5	regulation of protein metabolic process	GO:0051246	0.00385
5	5	regulation of defense response	GO:0031347	0.00397
5	5	glycerolipid biosynthetic process	GO:0045017	0.00415
6	6	cellular response to organic cyclic compound	GO:0071407	0.00419
6	6	protein processing	GO:0016485	0.00421
5	5	stomatal closure	GO:0090332	0.00425
4	4	positive regulation of biosynthetic process	GO:0009891	0.0043
4	4	cellular nitrogen compound metabolic process	GO:0034641	0.00434
7	6,7	jasmonic acid mediated signaling pathway	GO:0009867	0.00436
6	6	glycerophospholipid biosynthetic process	GO:0046474	0.00469
6	6	cellular response to jasmonic acid stimulus	GO:0071395	0.00476
4	4	organic cyclic compound metabolic process	GO:1901360	0.00478
7	6,7	Golgi vesicle transport	GO:0048193	0.00485
9	8,9	jasmonic acid biosynthetic process	GO:0009695	0.005
7	6,7	regulation of protein modification process	GO:0031399	0.00549
8	7,8	malonyl-CoA metabolic process	GO:2001293	0.00555
9	6,7,8,9	regulation of translational termination	GO:0006449	0.00555
5	5	regulation of lipid catabolic process	GO:0050994	0.00555
8	7,8	fatty-acyl-CoA biosynthetic process	GO:0046949	0.00555
8	7,8	chloroplast accumulation movement	GO:0009904	0.00555
8	8	protein lipoylation	GO:0009249	0.00555
6	5,6	positive regulation of cellular biosynthetic process	GO:0031328	0.00566
7	7	oxylipin biosynthetic process	GO:0031408	0.00594
6	6	protein folding	GO:0006457	0.00615
4	4	response to nitrogen compound	GO:1901698	0.00617
6	5,6	regulation of cellular protein metabolic process	GO:0032268	0.00653
5	5	response to chitin	GO:0010200	0.0071
6	6	oxylipin metabolic process	GO:0031407	0.00717
5	5	response to lipid	GO:0033993	0.00725
5	5	lipid catabolic process	GO:0016042	0.00726
5	5	glyoxylate cycle	GO:0006097	0.00767
8	7,8	chloroplast avoidance movement	GO:0009903	0.00767
7	7	nonphotochemical quenching	GO:0010196	0.00767
6	6	energy quenching	GO:1990066	0.00767
5	5	amylopectin metabolic process	GO:2000896	0.00767
6	6	amylopectin biosynthetic process	GO:0010021	0.00767
7	6,7	lipoate biosynthetic process	GO:0009107	0.00767
8	6,7,8	cellular response to nitrogen starvation	GO:0006995	0.00785
5	5	alcohol metabolic process	GO:0006066	0.00791
8	7,8	modification-dependent protein catabolic process	GO:0019941	0.00794
6	6	modification-dependent macromolecule catabolic process	GO:0043632	0.00812
8	5,7,8	protein targeting to vacuole	GO:0006623	0.00867
8	6,7,8	establishment of protein localization to vacuole	GO:0072666	0.00867
7	7	protein localization to vacuole	GO:0072665	0.00867
6	6	leucine metabolic process	GO:0006551	0.00894
4	4	regulation of response to stress	GO:0080134	0.00897
8	7,8	hydrogen ion transmembrane transport	GO:1902600	0.00899
5	5	glycerol ether metabolic process	GO:0006662	0.00932
5	4,5	regulation of cell death	GO:0010941	0.00986
8	4,8	signal transduction by protein phosphorylation	GO:0023014	0.00994
6	4,6	response to fungus	GO:0009620	0.00999
6	5,6	inositol biosynthetic process	GO:0006021	0.0101
5	5	glyoxylate metabolic process	GO:0046487	0.0101
5	5	amino sugar metabolic process	GO:0006040	0.0101
4	4	ether metabolic process	GO:0018904	0.0101
7	7	arginine metabolic process	GO:0006525	0.0101
4	4	organ morphogenesis	GO:0009887	0.0111
5	4,5	cellular modified amino acid metabolic process	GO:0006575	0.0112
5	5	lipid modification	GO:0030258	0.0117
7	5,6,7	regulation of plant-type hypersensitive response	GO:0010363	0.0118
5	5	branched-chain amino acid metabolic process	GO:0009081	0.0118
6	6	monosaccharide catabolic process	GO:0046365	0.012
5	5	organic substance transport	GO:0071702	0.0123
7	7	polyol biosynthetic process	GO:0046173	0.0125
4	4	response to heat	GO:0009408	0.0125
9	7,9	glutamine family amino acid catabolic process	GO:0009065	0.0128
7	7	valine biosynthetic process	GO:0009099	0.0128
6	5,6	regulation of stomatal closure	GO:0090333	0.0128
8	8	jasmonic acid metabolic process	GO:0009694	0.0135
5	5	cellular response to acid chemical	GO:0071229	0.0135
4	4	cellular aromatic compound metabolic process	GO:0006725	0.0142
7	5,7	regulation of protein complex disassembly	GO:0043244	0.0142
5	4,5	cellular response to extracellular stimulus	GO:0031668	0.0147
5	5	nucleotide-sugar metabolic process	GO:0009225	0.0148
5	5	response to endoplasmic reticulum stress	GO:0034976	0.015
5	5	response to jasmonic acid	GO:0009753	0.0152
10	7,8,9,10	proteasome-mediated ubiquitin-dependent protein catabolic process	GO:0043161	0.0154
5	5	glycerolipid metabolic process	GO:0046486	0.0154
9	8,9	ubiquitin-dependent protein catabolic process	GO:0006511	0.0154
8	7,8	chitin catabolic process	GO:0006032	0.0158
7	7	glucosamine-containing compound catabolic process	GO:1901072	0.0158
6	6	aminoglycan catabolic process	GO:0006026	0.0158
6	6	amino sugar catabolic process	GO:0046348	0.0158
6	6	chitin metabolic process	GO:0006030	0.0158
4	4	carbon fixation	GO:0015977	0.0158
6	6	purine nucleobase catabolic process	GO:0006145	0.0158
5	5	protein maturation	GO:0051604	0.0158
7	6,7	cellular response to nitrogen levels	GO:0043562	0.0158
4	4	response to organonitrogen compound	GO:0010243	0.016
4	4	cellular response to external stimulus	GO:0071496	0.016
6	5,6	regulation of programmed cell death	GO:0043067	0.0161
6	6	glycerophospholipid metabolic process	GO:0006650	0.0164
5	5	cellular response to oxygen-containing compound	GO:1901701	0.0167
5	4,5	regulation of cellular response to stress	GO:0080135	0.017
6	6	glucosamine-containing compound metabolic process	GO:1901071	0.0174
4	4	system development	GO:0048731	0.0179
5	5	chemical homeostasis	GO:0048878	0.018
6	5,6	vesicle fusion	GO:0006906	0.0181
5	5	vesicle organization	GO:0016050	0.0182
7	7	response to hexose	GO:0009746	0.0182
6	5,6	lipid transport	GO:0006869	0.0186
6	4,5,6	positive regulation of cellular metabolic process	GO:0031325	0.0187
6	5,6	positive regulation of gene expression	GO:0010628	0.0188
7	6,7	organelle membrane fusion	GO:0090174	0.0193
5	4,5	regulation of stomatal movement	GO:0010119	0.0193
6	5,6	single-organism membrane fusion	GO:0044801	0.0193
8	5,6,7,8	vitamin B6 catabolic process	GO:0042820	0.0198
7	7	regulation of catalase activity	GO:1902551	0.0198
8	6,8	innate immune response activating cell surface receptor signaling pathway	GO:0002220	0.0198
8	8	peptidyl-pyrromethane cofactor linkage	GO:0018160	0.0198
7	7	pentose catabolic process	GO:0019323	0.0198
6	5,6	prenylcysteine metabolic process	GO:0030329	0.0198
9	7,8,9	selenocysteinyl-tRNA(Sec) biosynthetic process	GO:0097056	0.0198
9	8,9	prenylated protein catabolic process	GO:0030327	0.0198
5	4,5	vitamin catabolic process	GO:0009111	0.0198
6	5,6	hydrogen peroxide mediated signaling pathway	GO:0071588	0.0198
5	5	detection of molecule of bacterial origin	GO:0032490	0.0198
9	6,7,8,9	tricarboxylic acid transmembrane transport	GO:0035674	0.0198
7	5,6,7	water-soluble vitamin catabolic process	GO:0042365	0.0198
6	6	pyridoxal biosynthetic process	GO:0042821	0.0198
7	6,7	prenylcysteine catabolic process	GO:0030328	0.0198
6	6	metal incorporation into metallo-sulfur cluster	GO:0018282	0.0198
6	6	immune response-regulating cell surface receptor signaling pathway	GO:0002768	0.0198
7	5,7	immune response-activating cell surface receptor signaling pathway	GO:0002429	0.0198
6	5,6	detection of molecule of fungal origin	GO:0032491	0.0198
8	7,8	positive regulation of catalase activity	GO:1902553	0.0198
5	5	response to peptidoglycan	GO:0032494	0.0198
5	5	regulation of cyclase activity	GO:0031279	0.0198
8	7,8	maintenance of protein location in plasma membrane	GO:0072660	0.0198
5	5	pyridoxal metabolic process	GO:0042817	0.0198
7	7	UDP-glucosylation	GO:0097359	0.0198
9	7,9	cell surface pattern recognition receptor signaling pathway	GO:0002752	0.0198
6	6	regulation of tocopherol cyclase activity	GO:1902171	0.0198
7	6,7	positive regulation of peroxidase activity	GO:2000470	0.0198
6	6	detection of peptidoglycan	GO:0032499	0.0198
9	8,9	lead ion transport	GO:0015692	0.0198
5	4,5	regulation of multicellular organism growth	GO:0040014	0.0198
5	5	cyanide catabolic process	GO:0019500	0.0198
11	6,9,10,11	potassium ion export	GO:0071435	0.0198
7	6,7	maintenance of protein location in membrane	GO:0072658	0.0198
8	6,7,8	mitochondrial translational elongation	GO:0070125	0.0198
7	5,7	iron incorporation into metallo-sulfur cluster	GO:0018283	0.0198
7	5,6,7	positive regulation of macromolecule biosynthetic process	GO:0010557	0.0198
4	4	response to extracellular stimulus	GO:0009991	0.0205
9	6,7,8,9	regulation of anion transmembrane transport	GO:1903959	0.0206
8	7,8	positive regulation of nucleic acid-templated transcription	GO:1903508	0.0207
9	6,7,8,9	positive regulation of transcription, DNA-templated	GO:0045893	0.0207
7	6,7	positive regulation of RNA biosynthetic process	GO:1902680	0.0207
6	6	response to monosaccharide	GO:0034284	0.0207
8	8	response to fructose	GO:0009750	0.0207
5	5	aminoglycan metabolic process	GO:0006022	0.021
5	5	organelle fusion	GO:0048284	0.0212
7	5,6,7	cellular response to starvation	GO:0009267	0.022
7	5,6,7	positive regulation of RNA metabolic process	GO:0051254	0.0222
7	5,7	RNA methylation	GO:0001510	0.0224
9	6,7,8,9	glycogen biosynthetic process	GO:0005978	0.0226
6	6	regulation of fatty acid metabolic process	GO:0019217	0.0226
4	4	iron-sulfur cluster assembly	GO:0016226	0.023
5	5	metallo-sulfur cluster assembly	GO:0031163	0.023
7	6,7	vacuolar transport	GO:0007034	0.0238
4	4	positive regulation of nitrogen compound metabolic process	GO:0051173	0.0239
5	4,5	negative regulation of cell death	GO:0060548	0.0241
8	7,8	pyrimidine ribonucleotide metabolic process	GO:0009218	0.0246
5	5	auxin biosynthetic process	GO:0009851	0.0246
9	8,9	pyrimidine ribonucleotide biosynthetic process	GO:0009220	0.0246
4	4	response to starvation	GO:0042594	0.0256
6	6	amine catabolic process	GO:0009310	0.0258
7	7	cellular biogenic amine catabolic process	GO:0042402	0.0258
4	4	shoot system development	GO:0048367	0.0261
6	6	polysaccharide catabolic process	GO:0000272	0.0263
5	5	nucleobase catabolic process	GO:0046113	0.0263
6	5,6	positive regulation of protein catabolic process	GO:0045732	0.0263
5	4,5	phyllome development	GO:0048827	0.0266
7	6,7	defense response to bacterium, incompatible interaction	GO:0009816	0.027
7	7	L-serine metabolic process	GO:0006563	0.027
6	4,5,6	positive regulation of macromolecule metabolic process	GO:0010604	0.0279
6	5,6	cellular response to nutrient levels	GO:0031669	0.0284
9	8,9	energy coupled proton transport, down electrochemical gradient	GO:0015985	0.0292
10	9,10	ATP synthesis coupled proton transport	GO:0015986	0.0292
6	5,6	positive regulation of nucleobase-containing compound metabolic process	GO:0045935	0.0296
3	3	regulation of response to stimulus	GO:0048583	0.0301
6	5,6	cellular chemical homeostasis	GO:0055082	0.0307
3	3	anatomical structure morphogenesis	GO:0009653	0.0307
9	6,7,9	myo-inositol hexakisphosphate biosynthetic process	GO:0010264	0.0308
8	6,7,8	regulation of anion transport	GO:0044070	0.0308
6	5,6	myo-inositol hexakisphosphate metabolic process	GO:0033517	0.0308
5	5	response to brassinosteroid	GO:0009741	0.0321
5	5	membrane fusion	GO:0061025	0.0328
8	8	glucose catabolic process	GO:0006007	0.033
7	6,7	lignin biosynthetic process	GO:0009809	0.0338
4	4	response to wounding	GO:0009611	0.034
8	5,6,8	inositol phosphate biosynthetic process	GO:0032958	0.0342
4	4	response to karrikin	GO:0080167	0.0344
7	6,7	fatty-acyl-CoA metabolic process	GO:0035337	0.0345
5	5	detection of external biotic stimulus	GO:0098581	0.0345
5	4,5	inositol metabolic process	GO:0006020	0.0345
7	6,7	polyprenol biosynthetic process	GO:0016094	0.0345
5	5	tetrahydrofolate interconversion	GO:0035999	0.0345
8	7,8	dolichol biosynthetic process	GO:0019408	0.0345
6	6	isoleucine metabolic process	GO:0006549	0.0345
7	7	isoleucine biosynthetic process	GO:0009097	0.0345
6	5,6	regulation of phenylpropanoid metabolic process	GO:2000762	0.0345
7	6,7	farnesyl diphosphate metabolic process	GO:0045338	0.0345
7	7	N-terminal protein amino acid modification	GO:0031365	0.0356
7	6,7	pyrimidine nucleotide metabolic process	GO:0006220	0.0358
8	7,8	pyrimidine nucleotide biosynthetic process	GO:0006221	0.0358
6	5,6	regulation of innate immune response	GO:0045088	0.0369
4	4	stomatal movement	GO:0010118	0.0373
5	5	response to nutrient levels	GO:0031667	0.0381
9	8,9	divalent metal ion transport	GO:0070838	0.0387
8	7,8	abscisic acid biosynthetic process	GO:0009688	0.0389
7	7	tertiary alcohol biosynthetic process	GO:1902645	0.0389
7	6,7	apocarotenoid biosynthetic process	GO:0043289	0.0389
7	7	purine nucleoside bisphosphate biosynthetic process	GO:0034033	0.039
8	7,8	ribonucleoside bisphosphate biosynthetic process	GO:0034030	0.039
7	7	coenzyme A biosynthetic process	GO:0015937	0.039
7	6,7	root hair cell tip growth	GO:0048768	0.039
6	5,6	regulation of secondary metabolite biosynthetic process	GO:1900376	0.039
7	6,7	nucleoside bisphosphate biosynthetic process	GO:0033866	0.039
7	5,7	primary root development	GO:0080022	0.039
8	7,8	translational termination	GO:0006415	0.039
9	6,8,9	pattern recognition receptor signaling pathway	GO:0002221	0.0392
6	6	pyridine-containing compound catabolic process	GO:0072526	0.0392
6	6	dTDP-rhamnose metabolic process	GO:0046383	0.0392
6	6	regulation of peroxidase activity	GO:2000468	0.0392
5	4,5	detoxification of nitrogen compound	GO:0051410	0.0392
5	5	lateral root branching	GO:0080181	0.0392
8	7,8	alternative respiration	GO:0010230	0.0392
7	7	cellular response to calcium ion	GO:0071277	0.0392
8	7,8	tricarboxylic acid transport	GO:0006842	0.0392
5	5	stress response to copper ion	GO:1990169	0.0392
9	8,9	arginine catabolic process to glutamate	GO:0019544	0.0392
5	4,5	multicellular organism growth	GO:0035264	0.0392
7	5,7	granum assembly	GO:0090391	0.0392
4	4	cyanide metabolic process	GO:0019499	0.0392
6	4,6	immune response-activating signal transduction	GO:0002757	0.0392
9	9	cellular response to fructose stimulus	GO:0071332	0.0392
7	7	dTDP-rhamnose biosynthetic process	GO:0019305	0.0392
9	7,8,9	positive regulation of microtubule depolymerization	GO:0031117	0.0392
5	5	response to selenium ion	GO:0010269	0.0392
8	5,7,8	innate immune response-activating signal transduction	GO:0002758	0.0392
9	6,7,9	positive regulation of protein depolymerization	GO:1901881	0.0392
4	4	regulation of immune response	GO:0050776	0.0394
7	7	hexose catabolic process	GO:0019320	0.0403
8	7,8	divalent inorganic cation transport	GO:0072511	0.0404
7	7	purine nucleotide biosynthetic process	GO:0006164	0.0406
4	4	developmental maturation	GO:0021700	0.0412
4	4	auxin metabolic process	GO:0009850	0.0413
8	7,8	cellular cation homeostasis	GO:0030003	0.0413
6	5,6	root hair cell development	GO:0080147	0.0416
6	5,6	transcription from plastid promoter	GO:0042793	0.0416
6	6	glutamine family amino acid metabolic process	GO:0009064	0.0418
2	2	negative regulation of biological process	GO:0048519	0.0429
7	7	purine nucleoside biosynthetic process	GO:0042451	0.0434
8	8	purine ribonucleoside biosynthetic process	GO:0046129	0.0434
3	3	regulation of immune system process	GO:0002682	0.0435
6	6	valine metabolic process	GO:0006573	0.0436
6	6	flavone biosynthetic process	GO:0051553	0.0436
7	7	dolichol metabolic process	GO:0019348	0.0436
7	6,7	flavonol biosynthetic process	GO:0051555	0.0436
6	6	polyprenol metabolic process	GO:0016093	0.0436
6	6	nucleotide-sugar biosynthetic process	GO:0009226	0.0442
4	4	cellular macromolecule metabolic process	GO:0044260	0.0443
4	4	macromolecule metabolic process	GO:0043170	0.0455
5	5	vesicle-mediated transport	GO:0016192	0.0464
5	5	steroid metabolic process	GO:0008202	0.0478
6	5,6	flavonol metabolic process	GO:0051554	0.0484
6	6	coenzyme A metabolic process	GO:0015936	0.0484
9	8,9	cysteine biosynthetic process from serine	GO:0006535	0.0484
6	5,6	negative regulation of programmed cell death	GO:0043069	0.0486
8	5,6,7,8	regulation of ion transmembrane transport	GO:0034765	0.0499
6	4,6	response to hypoxia	GO:0001666	0.0501
5	4,5	regulation of transmembrane transport	GO:0034762	0.052
5	5	mitochondrion organization	GO:0007005	0.0525
4	4	root morphogenesis	GO:0010015	0.0534
6	5,6	energy reserve metabolic process	GO:0006112	0.0534
5	5	glycogen metabolic process	GO:0005977	0.0534
5	5	flavone metabolic process	GO:0051552	0.0534
7	7	CDP-diacylglycerol biosynthetic process	GO:0016024	0.0534
6	5,6	regulation of tetrapyrrole metabolic process	GO:1901401	0.0534
9	7,8,9	proteasomal ubiquitin-independent protein catabolic process	GO:0010499	0.0534
7	7	CDP-diacylglycerol metabolic process	GO:0046341	0.0534
4	4	plant epidermis morphogenesis	GO:0090626	0.0536
7	6,7	cellular ion homeostasis	GO:0006873	0.0539
9	8,9	purine ribonucleotide biosynthetic process	GO:0009152	0.0556
5	4,5	seed development	GO:0048316	0.0561
7	7	amino acid import	GO:0043090	0.0566
6	6	pyrimidine-containing compound biosynthetic process	GO:0072528	0.0567
5	5	cellular defense response	GO:0006968	0.0582
9	6,7,8,9	abscisic acid transport	GO:0080168	0.0582
8	7,8	translational frameshifting	GO:0006452	0.0582
9	6,7,8,9	positive regulation of translational termination	GO:0045905	0.0582
9	7,8,9	microtubule depolymerization	GO:0007019	0.0582
8	7,8	protein targeting to plasma membrane	GO:0072661	0.0582
6	6	homogentisate metabolic process	GO:1901999	0.0582
6	6	D-gluconate metabolic process	GO:0019521	0.0582
9	5,6,7,8,9	positive regulation of salicylic acid mediated signaling pathway	GO:0080151	0.0582
7	6,7	tryptophan catabolic process to kynurenine	GO:0019441	0.0582
8	7,8	terpenoid transport	GO:0046865	0.0582
5	5	immune response-regulating signaling pathway	GO:0002764	0.0582
7	5,6,7	leaf pavement cell development	GO:0090436	0.0582
5	5	aldonic acid metabolic process	GO:0019520	0.0582
7	6,7	photosynthesis, light harvesting in photosystem I	GO:0009768	0.0582
7	7	homogentisate catabolic process	GO:1902000	0.0582
8	7,8	regulation of microtubule depolymerization	GO:0031114	0.0582
8	7,8	positive regulation of translational elongation	GO:0045901	0.0582
7	6,7	isoprenoid transport	GO:0046864	0.0582
6	5,6	mitochondrion distribution	GO:0048311	0.0582
7	6,7	intracellular distribution of mitochondria	GO:0048312	0.0582
6	5,6	positive regulation of oxidoreductase activity	GO:0051353	0.0582
6	5,6	kynurenine metabolic process	GO:0070189	0.0582
6	4,5,6	floral organ senescence	GO:0080187	0.0582
5	5	reductive pentose-phosphate cycle	GO:0019253	0.0586
5	5	photosynthesis, dark reaction	GO:0019685	0.0586
6	6	purine-containing compound catabolic process	GO:0072523	0.0586
5	5	response to decreased oxygen levels	GO:0036293	0.0613
6	6	indoleacetic acid biosynthetic process	GO:0009684	0.0613
6	6	purine-containing compound biosynthetic process	GO:0072522	0.0615
6	6	tertiary alcohol metabolic process	GO:1902644	0.0624
8	7,8	abscisic acid metabolic process	GO:0009687	0.0624
6	6	apocarotenoid metabolic process	GO:0043288	0.0624
8	7,8	sesquiterpenoid biosynthetic process	GO:0016106	0.0624
5	5	indoleacetic acid metabolic process	GO:0009683	0.0633
4	4	response to oxygen levels	GO:0070482	0.0633
6	6	ion homeostasis	GO:0050801	0.0638
5	5	root hair elongation	GO:0048767	0.064
4	4	cellular response to chemical stimulus	GO:0070887	0.0651
6	5,6	regulation of cellular ketone metabolic process	GO:0010565	0.0657
7	6,7	leaf senescence	GO:0010150	0.0662
8	7,8	indolalkylamine catabolic process	GO:0046218	0.0662
9	7,9	tryptophan catabolic process	GO:0006569	0.0662
4	4	heterocycle metabolic process	GO:0046483	0.068
10	9,10	ATP biosynthetic process	GO:0006754	0.0691
4	4	stomatal complex morphogenesis	GO:0010103	0.0703
6	6	indole-containing compound catabolic process	GO:0042436	0.0714
5	5	macromolecule modification	GO:0043412	0.0719
8	8	N-terminal protein lipidation	GO:0006498	0.0737
9	9	N-terminal protein myristoylation	GO:0006499	0.0737
8	8	protein myristoylation	GO:0018377	0.0737
4	4	nucleobase-containing compound metabolic process	GO:0006139	0.0739
8	7,8	glutamate metabolic process	GO:0006536	0.0751
6	6	nucleoside bisphosphate metabolic process	GO:0033865	0.0751
6	6	purine nucleoside bisphosphate metabolic process	GO:0034032	0.0751
7	7	ribonucleoside bisphosphate metabolic process	GO:0033875	0.0751
6	6	purine nucleobase metabolic process	GO:0006144	0.0751
7	5,7	fruit development	GO:0010154	0.076
7	7	cellular protein complex disassembly	GO:0043624	0.0761
8	7,8	ceramide catabolic process	GO:0046514	0.0768
8	8	L-alanine metabolic process	GO:0042851	0.0768
7	6,7	ureide catabolic process	GO:0010136	0.0768
7	7	UDP-N-acetylglucosamine biosynthetic process	GO:0006048	0.0768
6	6	ureide metabolic process	GO:0010135	0.0768
11	8,10,11	seryl-tRNA aminoacylation	GO:0006434	0.0768
8	7,8	xylan catabolic process	GO:0045493	0.0768
6	6	cellular response to chitin	GO:0071323	0.0768
7	6,7	allantoin catabolic process	GO:0000256	0.0768
6	6	pyruvate family amino acid metabolic process	GO:0009078	0.0768
6	6	phenol-containing compound catabolic process	GO:0019336	0.0768
6	6	protein localization to cell periphery	GO:1990778	0.0768
8	8	alanine catabolic process	GO:0006524	0.0768
9	9	glucosylceramide catabolic process	GO:0006680	0.0768
9	9	L-alanine catabolic process	GO:0042853	0.0768
6	6	pyridoxal 5'-phosphate salvage	GO:0009443	0.0768
7	6,7	establishment of protein localization to plasma membrane	GO:0090002	0.0768
8	7,8	glycosphingolipid catabolic process	GO:0046479	0.0768
8	6,7,8	cellular response to sucrose starvation	GO:0043617	0.0768
8	8	glycosylceramide catabolic process	GO:0046477	0.0768
7	7	pyruvate family amino acid catabolic process	GO:0009080	0.0768
7	6,7	glycolipid catabolic process	GO:0019377	0.0768
7	7	glycosylceramide metabolic process	GO:0006677	0.0768
4	4	regulation of cell aging	GO:0090342	0.0768
7	7	alanine metabolic process	GO:0006522	0.0768
7	6,7	protein localization to plasma membrane	GO:0072659	0.0768
4	4	stress response to metal ion	GO:0097501	0.0768
4	4	selenium compound metabolic process	GO:0001887	0.0768
7	6,7	glycosphingolipid metabolic process	GO:0006687	0.0768
8	8	glucosylceramide metabolic process	GO:0006678	0.0768
5	5	response to nitrate	GO:0010167	0.0804
6	6	cellular response to light stimulus	GO:0071482	0.0804
8	7,8	ER to Golgi vesicle-mediated transport	GO:0006888	0.0804
5	4,5	organ development	GO:0048513	0.0806
7	7	cation homeostasis	GO:0055080	0.0808
6	6	nucleolus organization	GO:0007000	0.0809
9	6,7,9	trichoblast maturation	GO:0048764	0.0811
10	6,7,8,10	root hair cell differentiation	GO:0048765	0.0811
5	5	cell maturation	GO:0048469	0.0824
7	5,7	root epidermal cell differentiation	GO:0010053	0.0825
6	6	nucleoside biosynthetic process	GO:0009163	0.0828
7	7	ribonucleoside biosynthetic process	GO:0042455	0.0828
3	3	positive regulation of cellular process	GO:0048522	0.083
4	4	nitrogen cycle metabolic process	GO:0071941	0.0835
5	5	plant epidermis development	GO:0090558	0.0842
5	4,5	inositol phosphate metabolic process	GO:0043647	0.0851
4	4	regulation of cell growth	GO:0001558	0.0851
5	5	response to hydrogen peroxide	GO:0042542	0.0857
5	5	pyrimidine-containing compound metabolic process	GO:0072527	0.0857
7	7	galactose metabolic process	GO:0006012	0.0868
6	6	auxin homeostasis	GO:0010252	0.0868
5	4,5	positive regulation of catabolic process	GO:0009896	0.0868
5	5	cellular response to radiation	GO:0071478	0.0875
6	6	hyperosmotic salinity response	GO:0042538	0.0878
8	8	response to glucose	GO:0009749	0.088
6	6	cellular protein modification process	GO:0006464	0.0885
5	5	protein modification process	GO:0036211	0.0885
3	3	cellular response to stimulus	GO:0051716	0.09
9	7,8,9	inorganic cation transmembrane transport	GO:0098662	0.0909
6	6	protein complex disassembly	GO:0043241	0.0911
4	4	genetic transfer	GO:0009292	0.0929
5	5	DNA mediated transformation	GO:0009294	0.0929
8	6,8	aromatic amino acid family catabolic process	GO:0009074	0.0939
4	4	regulation of catabolic process	GO:0009894	0.0939
5	5	lipoprotein metabolic process	GO:0042157	0.0941
8	7,8	purine nucleoside triphosphate biosynthetic process	GO:0009145	0.095
9	8,9	purine ribonucleoside triphosphate biosynthetic process	GO:0009206	0.095
5	5	macromolecular complex disassembly	GO:0032984	0.095
6	6	amino sugar biosynthetic process	GO:0046349	0.095
7	6,7	pentose-phosphate shunt, non-oxidative branch	GO:0009052	0.095
7	7	protein glutathionylation	GO:0010731	0.095
7	6,7	outer mitochondrial membrane organization	GO:0007008	0.095
4	4	sulfate reduction	GO:0019419	0.095
8	8	2-oxoglutarate metabolic process	GO:0006103	0.095
5	5	drought recovery	GO:0009819	0.095
6	4,5,6	mucilage extrusion from seed coat	GO:0080001	0.095
4	4	pollen tube reception	GO:0010483	0.095
8	7,8	transpiration	GO:0010148	0.095
6	5,6	cellular modified amino acid catabolic process	GO:0042219	0.095
6	5,6	mitochondrial translation	GO:0032543	0.095
6	6	photoprotection	GO:0010117	0.095
3	3	intraspecies interaction between organisms	GO:0051703	0.095
8	8	amino acid homeostasis	GO:0080144	0.095
9	6,7,8,9	mitochondrial electron transport, succinate to ubiquinone	GO:0006121	0.095
8	8	peptidyl-cysteine modification	GO:0018198	0.095
5	5	allantoin metabolic process	GO:0000255	0.095
4	4	cell aging	GO:0007569	0.095
8	7,8	aspartate metabolic process	GO:0006531	0.095
8	7,8	positive regulation of microtubule polymerization or depolymerization	GO:0031112	0.095
6	6	UDP-N-acetylglucosamine metabolic process	GO:0006047	0.095
7	6,7	sphingolipid catabolic process	GO:0030149	0.095
8	5,7,8	protein import into mitochondrial outer membrane	GO:0045040	0.095
6	6	cellular amide catabolic process	GO:0043605	0.095
8	6,8	sulfur amino acid catabolic process	GO:0000098	0.095
5	5	response to reactive oxygen species	GO:0000302	0.0968
6	6	chromatin assembly or disassembly	GO:0006333	0.0969
6	6	polyol metabolic process	GO:0019751	0.0973
7	7	sesquiterpenoid metabolic process	GO:0006714	0.099
6	6	response to cyclopentenone	GO:0010583	0.0998
6	6	adaxial/abaxial pattern specification	GO:0009955	0.0999
3	3	anatomical structure development	GO:0048856	0.101
7	5,6,7	ion transmembrane transport	GO:0034220	0.104
5	5	cellular nitrogen compound catabolic process	GO:0044270	0.104
7	6,7	polar nucleus fusion	GO:0010197	0.105
5	5	cellular response to oxidative stress	GO:0034599	0.106
9	8,9	cellulose metabolic process	GO:0030243	0.107
4	4	aging	GO:0007568	0.11
6	6	plant epidermal cell differentiation	GO:0090627	0.111
5	5	lignin metabolic process	GO:0009808	0.111
6	5,6	embryo sac central cell differentiation	GO:0009559	0.112
6	6	UDP-glucose metabolic process	GO:0006011	0.113
7	7	protein initiator methionine removal	GO:0070084	0.113
5	3,5	detoxification	GO:0098754	0.113
6	6	response to mannitol	GO:0010555	0.113
8	7,8	isopentenyl diphosphate biosynthetic process, mevalonate pathway	GO:0019287	0.113
8	8	clathrin-mediated endocytosis	GO:0072583	0.113
10	7,9,10	xanthophyll biosynthetic process	GO:0016123	0.113
7	6,7	vacuolar protein processing	GO:0006624	0.113
5	5	regulation of peroxisome size	GO:0044375	0.113
7	5,7	urea cycle	GO:0000050	0.113
5	5	regulation of oxidoreductase activity	GO:0051341	0.113
6	6	membrane lipid catabolic process	GO:0046466	0.113
7	7	xanthine metabolic process	GO:0046110	0.113
8	7,8	xanthine catabolic process	GO:0009115	0.113
7	7	sterol biosynthetic process	GO:0016126	0.114
5	5	nucleus organization	GO:0006997	0.116
6	6	aspartate family amino acid metabolic process	GO:0009066	0.117
6	6	macromolecule deacylation	GO:0098732	0.118
5	4,5	regulation of secondary metabolic process	GO:0043455	0.118
7	6,7	ATP synthesis coupled electron transport	GO:0042773	0.118
7	7	protein deacylation	GO:0035601	0.118
6	6	nitrate transport	GO:0015706	0.122
4	4	cellular developmental process	GO:0048869	0.123
7	6,7	anion transport	GO:0006820	0.124
6	6	indole-containing compound biosynthetic process	GO:0042435	0.124
7	7	basic amino acid transport	GO:0015802	0.125
7	6,7	tetrahydrofolate metabolic process	GO:0046653	0.125
7	5,7	oxidative phosphorylation	GO:0006119	0.125
6	6	sterol metabolic process	GO:0016125	0.127
5	5	indole-containing compound metabolic process	GO:0042430	0.127
8	6,8	trichoblast differentiation	GO:0010054	0.128
10	8,9,10	cellulose biosynthetic process	GO:0030244	0.129
7	6,7	regulation of microtubule polymerization or depolymerization	GO:0031110	0.13
6	5,6	regulation of stomatal opening	GO:1902456	0.13
7	7	macromolecule depalmitoylation	GO:0098734	0.13
5	5	cellular response to molecule of bacterial origin	GO:0071219	0.13
6	5,6	plasma membrane organization	GO:0007009	0.13
6	5,6	developmental programmed cell death	GO:0010623	0.13
6	6	lipoprotein catabolic process	GO:0042159	0.13
6	5,6	chloroplast-nucleus signaling pathway	GO:0010019	0.13
7	4,6,7	establishment of protein localization to mitochondrial membrane	GO:0090151	0.13
7	7	receptor-mediated endocytosis	GO:0006898	0.13
10	6,7,9,10	regulation of methylation-dependent chromatin silencing	GO:0090308	0.13
5	4,5	urea metabolic process	GO:0019627	0.13
7	7	mannose metabolic process	GO:0006013	0.13
8	7,8	protein depalmitoylation	GO:0002084	0.13
4	4	positive regulation of flower development	GO:0009911	0.131
6	6	indolalkylamine metabolic process	GO:0006586	0.133
6	6	tryptophan metabolic process	GO:0006568	0.133
8	7,8	ribonucleoside triphosphate biosynthetic process	GO:0009201	0.138
10	7,8,9,10	regulation of anion channel activity	GO:0010359	0.138
5	5	response to desiccation	GO:0009269	0.138
5	5	response to ozone	GO:0010193	0.138
8	7,8	negative regulation of endopeptidase activity	GO:0010951	0.145
7	7	regulation of endopeptidase activity	GO:0052548	0.145
4	4	hormone biosynthetic process	GO:0042446	0.146
5	5	cell differentiation	GO:0030154	0.147
7	6,7	nucleoside triphosphate biosynthetic process	GO:0009142	0.147
6	5,6	organ senescence	GO:0010260	0.147
6	4,6	root development	GO:0048364	0.147
8	7,8	beta-glucan metabolic process	GO:0051273	0.147
5	5	stomatal opening	GO:1990069	0.148
9	6,7,8,9	regulation of transcription initiation from RNA polymerase II promoter	GO:0060260	0.148
8	7,8	chaperone-mediated protein complex assembly	GO:0051131	0.148
10	7,8,9,10	regulation of RNA polymerase II transcriptional preinitiation complex assembly	GO:0045898	0.148
8	6,7,8	negative regulation of DNA recombination	GO:0045910	0.148
8	5,6,7,8	regulation of DNA-templated transcription, initiation	GO:2000142	0.148
10	6,7,8,9,10	positive regulation of transcription initiation from RNA polymerase II promoter	GO:0060261	0.148
6	5,6	mitochondrial membrane organization	GO:0007006	0.148
11	7,8,9,10,11	positive regulation of RNA polymerase II transcriptional preinitiation complex assembly	GO:0045899	0.148
9	5,6,7,8,9	positive regulation of DNA-templated transcription, initiation	GO:2000144	0.148
8	8	cellular response to sucrose stimulus	GO:0071329	0.148
9	8,9	cytochrome b6f complex assembly	GO:0010190	0.148
5	5	root system development	GO:0022622	0.149
4	4	lipid localization	GO:0010876	0.15
7	6,7	microtubule polymerization or depolymerization	GO:0031109	0.151
6	6	regulation of peptidase activity	GO:0052547	0.152
6	6	ammonium transport	GO:0015696	0.152
6	5,6	regulation of transmembrane transporter activity	GO:0022898	0.152
7	6,7	regulation of ion transmembrane transporter activity	GO:0032412	0.152
7	6,7	negative regulation of peptidase activity	GO:0010466	0.152
5	4,5	regulation of transporter activity	GO:0032409	0.152
9	5,6,8,9	methylation-dependent chromatin silencing	GO:0006346	0.155
3	3	hormone metabolic process	GO:0042445	0.158
5	5	organic cyclic compound catabolic process	GO:1901361	0.158
6	5,6	respiratory electron transport chain	GO:0022904	0.159
8	6,7,8	establishment of protein localization to mitochondrion	GO:0072655	0.162
7	7	protein localization to mitochondrion	GO:0070585	0.162
8	5,7,8	protein targeting to mitochondrion	GO:0006626	0.162
5	5	response to auxin	GO:0009733	0.163
6	6	steroid biosynthetic process	GO:0006694	0.164
7	7	cellular response to light intensity	GO:0071484	0.165
6	6	oxidative photosynthetic carbon pathway	GO:0009854	0.165
6	6	peroxisome fission	GO:0016559	0.165
4	4	negative regulation of cell growth	GO:0030308	0.165
6	4,6	response to herbivore	GO:0080027	0.165
5	4,5	regulation of microtubule-based process	GO:0032886	0.165
8	6,7,8	regulation of DNA recombination	GO:0000018	0.165
6	5,6	regulation of microtubule cytoskeleton organization	GO:0070507	0.165
9	5,6,7,8,9	regulation of salicylic acid mediated signaling pathway	GO:2000031	0.165
7	7	cellular response to disaccharide stimulus	GO:0071324	0.165
4	4	regulation of hormone levels	GO:0010817	0.165
8	6,7,8	cation transmembrane transport	GO:0098655	0.166
8	8	polyamine catabolic process	GO:0006598	0.166
4	4	seed maturation	GO:0010431	0.167
5	5	regulation of cellular catabolic process	GO:0031329	0.171
6	5,6	negative regulation of hydrolase activity	GO:0051346	0.173
6	6	protein modification by small protein removal	GO:0070646	0.175
5	5	carbohydrate derivative catabolic process	GO:1901136	0.178
6	6	cellular biogenic amine metabolic process	GO:0006576	0.178
2	2	developmental process	GO:0032502	0.18
5	5	heme biosynthetic process	GO:0006783	0.18
4	4	response to arsenic-containing substance	GO:0046685	0.18
7	7	protein lipidation	GO:0006497	0.18
6	6	lipoprotein biosynthetic process	GO:0042158	0.18
4	4	multicellular organismal development	GO:0007275	0.18
6	5,6	hormone-mediated signaling pathway	GO:0009755	0.181
9	7,8,9	cellular response to glucose stimulus	GO:0071333	0.181
6	6	positive regulation of proteolysis	GO:0045862	0.181
5	5	protein stabilization	GO:0050821	0.181
8	7,8	positive regulation of proteolysis involved in cellular protein catabolic process	GO:1903052	0.181
6	4,6	vitamin B6 metabolic process	GO:0042816	0.181
4	4	regulation of protein stability	GO:0031647	0.181
9	7,8,9	positive regulation of proteasomal protein catabolic process	GO:1901800	0.181
10	7,8,9,10	ammonium transmembrane transport	GO:0072488	0.181
6	5,6	plastid translation	GO:0032544	0.181
7	5,6,7	vitamin B6 biosynthetic process	GO:0042819	0.181
7	6,7	positive regulation of cellular protein catabolic process	GO:1903364	0.181
4	4	anther wall tapetum development	GO:0048658	0.181
8	8	protein autophosphorylation	GO:0046777	0.185
5	5	heterocycle catabolic process	GO:0046700	0.185
7	7	DNA-templated transcription, elongation	GO:0006354	0.185
8	6,7,8	cellular response to iron ion starvation	GO:0010106	0.185
8	6,7,8	inorganic ion transmembrane transport	GO:0098660	0.186
3	3	positive regulation of reproductive process	GO:2000243	0.187
5	5	nucleobase metabolic process	GO:0009112	0.187
9	7,8,9	beta-glucan biosynthetic process	GO:0051274	0.189
3	3	regulation of biological quality	GO:0065008	0.192
6	5,6	folic acid-containing compound metabolic process	GO:0006760	0.194
5	5	vesicle docking	GO:0048278	0.194
9	8,9	purine ribonucleoside monophosphate biosynthetic process	GO:0009168	0.195
8	7,8	purine nucleoside monophosphate biosynthetic process	GO:0009127	0.195
6	6	de-etiolation	GO:0009704	0.197
8	8	cellular response to hexose stimulus	GO:0071331	0.197
6	6	pyridoxal phosphate biosynthetic process	GO:0042823	0.197
7	7	cellular response to monosaccharide stimulus	GO:0071326	0.197
8	8	threonine catabolic process	GO:0006567	0.197
6	6	response to calcium ion	GO:0051592	0.197
5	5	pyridoxal phosphate metabolic process	GO:0042822	0.197
8	6,7,8	cellular response to sulfate starvation	GO:0009970	0.197
9	8,9	RNA polymerase II transcriptional preinitiation complex assembly	GO:0051123	0.197
6	6	ceramide metabolic process	GO:0006672	0.197
8	6,7,8	geranylgeranyl diphosphate biosynthetic process	GO:0033386	0.197
7	6,7	geranylgeranyl diphosphate metabolic process	GO:0033385	0.197
7	6,7	regulation of salicylic acid metabolic process	GO:0010337	0.197
7	6,7	polarity specification of adaxial/abaxial axis	GO:0009944	0.2
9	6,7,8,9	transcription factor import into nucleus	GO:0042991	0.201
3	3	single-multicellular organism process	GO:0044707	0.202
8	7,8	metal ion transport	GO:0030001	0.209
6	5,6	nitrate metabolic process	GO:0042126	0.209
4	4	fertilization	GO:0009566	0.209
10	9,10	ATP hydrolysis coupled proton transport	GO:0015991	0.209
9	8,9	energy coupled proton transmembrane transport, against electrochemical gradient	GO:0015988	0.209
7	5,6,7	nitrate assimilation	GO:0042128	0.209
7	6,7	small GTPase mediated signal transduction	GO:0007264	0.21
6	6	adaxial/abaxial axis specification	GO:0009943	0.211
6	5,6	specification of axis polarity	GO:0065001	0.211
6	6	regulation of proteolysis	GO:0030162	0.211
8	7,8	DNA-templated transcriptional preinitiation complex assembly	GO:0070897	0.213
5	5	mucilage metabolic process involved in seed coat development	GO:0048359	0.213
7	7	triglyceride biosynthetic process	GO:0019432	0.213
9	9	xanthophyll metabolic process	GO:0016122	0.213
8	8	chorismate biosynthetic process	GO:0009423	0.213
4	4	cellular response to biotic stimulus	GO:0071216	0.213
5	5	aldehyde biosynthetic process	GO:0046184	0.213
6	5,6	phenylpropanoid biosynthetic process	GO:0009699	0.214
5	5	cellular amine metabolic process	GO:0044106	0.215
6	5,6	cell morphogenesis	GO:0000902	0.215
4	4	membrane docking	GO:0022406	0.216
5	5	pteridine-containing compound metabolic process	GO:0042558	0.216
4	4	one-carbon metabolic process	GO:0006730	0.216
7	6,7	mitochondrial transport	GO:0006839	0.218
3	3	single-organism developmental process	GO:0044767	0.221
6	6	methionine metabolic process	GO:0006555	0.222
8	6,7,8	intracellular protein transmembrane import	GO:0044743	0.222
6	6	negative regulation of proteolysis	GO:0045861	0.223
7	6,7	steroid hormone mediated signaling pathway	GO:0043401	0.223
5	5	response to steroid hormone	GO:0048545	0.223
4	4	heme metabolic process	GO:0042168	0.223
8	7,8	brassinosteroid mediated signaling pathway	GO:0009742	0.223
7	6,7	cellular response to steroid hormone stimulus	GO:0071383	0.223
5	5	mitochondrion localization	GO:0051646	0.223
8	6,7,8	geranyl diphosphate biosynthetic process	GO:0033384	0.229
8	5,7,8	regulation of chlorophyll biosynthetic process	GO:0010380	0.229
8	6,7,8	farnesyl diphosphate biosynthetic process	GO:0045337	0.229
7	6,7	geranyl diphosphate metabolic process	GO:0033383	0.229
7	6,7	maintenance of DNA methylation	GO:0010216	0.229
3	3	cell proliferation	GO:0008283	0.23
7	6,7	abscisic acid-activated signaling pathway	GO:0009738	0.23
5	5	aromatic compound catabolic process	GO:0019439	0.233
5	5	cellular response to organic substance	GO:0071310	0.233
5	5	cellular response to hormone stimulus	GO:0032870	0.234
5	4,5	cellular component morphogenesis	GO:0032989	0.234
4	3,4	cell growth	GO:0016049	0.234
10	9,10	iron ion transport	GO:0006826	0.235
8	5,7,8	exocytosis	GO:0006887	0.237
4	4	reactive nitrogen species metabolic process	GO:2001057	0.238
7	6,7	lateral root morphogenesis	GO:0010102	0.238
6	5,6	post-embryonic root morphogenesis	GO:0010101	0.238
7	6,7	intracellular protein transmembrane transport	GO:0065002	0.239
6	4,6	response to virus	GO:0009615	0.24
6	6	xylem development	GO:0010089	0.242
5	5	positive regulation of protein metabolic process	GO:0051247	0.242
7	7	heterochromatin assembly	GO:0031507	0.244
8	5,6,7,8	mitochondrial transmembrane transport	GO:1990542	0.244
7	5,7	detection of bacterium	GO:0016045	0.244
6	5,6	negative regulation of seed germination	GO:0010187	0.244
6	4,6	detection of other organism	GO:0098543	0.244
9	7,8,9	positive regulation of transcription from RNA polymerase II promoter	GO:0045944	0.244
5	5	single fertilization	GO:0007338	0.244
7	5,6,7	protein insertion into membrane	GO:0051205	0.244
6	6	regulation of tetrapyrrole biosynthetic process	GO:1901463	0.244
6	6	chromatin assembly	GO:0031497	0.245
7	6,7	cellular response to brassinosteroid stimulus	GO:0071367	0.245
4	4	post-embryonic development	GO:0009791	0.246
5	5	stomatal complex development	GO:0010374	0.247
7	7	protein acylation	GO:0043543	0.251
7	5,6,7	protein import	GO:0017038	0.254
4	4	cellular response to endogenous stimulus	GO:0071495	0.254
7	6,7	RNA modification	GO:0009451	0.255
8	6,7,8	cellular response to phosphate starvation	GO:0016036	0.256
8	7,8	cotranslational protein targeting to membrane	GO:0006613	0.259
6	6	histidine metabolic process	GO:0006547	0.259
9	7,8,9	endonucleolytic cleavage involved in rRNA processing	GO:0000478	0.259
9	6,8,9	SRP-dependent cotranslational protein targeting to membrane	GO:0006614	0.259
5	5	neutral lipid biosynthetic process	GO:0046460	0.259
4	4	mucilage metabolic process	GO:0010191	0.259
5	5	imidazole-containing compound metabolic process	GO:0052803	0.259
6	6	protoporphyrinogen IX biosynthetic process	GO:0006782	0.259
6	6	protoporphyrinogen IX metabolic process	GO:0046501	0.259
9	5,6,8,9	regulation of chromatin silencing	GO:0031935	0.259
6	6	histidine biosynthetic process	GO:0000105	0.259
10	8,10	arginine biosynthetic process	GO:0006526	0.259
6	6	acylglycerol biosynthetic process	GO:0046463	0.259
4	4	phenylpropanoid metabolic process	GO:0009698	0.262
5	5	cytoskeleton organization	GO:0007010	0.263
5	4,5	post-embryonic morphogenesis	GO:0009886	0.263
4	4	cellular response to abiotic stimulus	GO:0071214	0.263
3	3	negative regulation of cellular process	GO:0048523	0.265
6	5,6	organic hydroxy compound transport	GO:0015850	0.267
8	7,8	mitotic recombination	GO:0006312	0.267
4	4	cellular component disassembly	GO:0022411	0.268
5	5	flavonoid biosynthetic process	GO:0009813	0.269
4	4	embryo development ending in seed dormancy	GO:0009793	0.272
8	6,7,8	cellular glucose homeostasis	GO:0001678	0.274
6	6	protein import into chloroplast stroma	GO:0045037	0.274
8	8	chorismate metabolic process	GO:0046417	0.274
7	7	aspartate family amino acid catabolic process	GO:0009068	0.274
6	6	heterochromatin organization	GO:0070828	0.274
5	5	ribosomal small subunit biogenesis	GO:0042274	0.274
5	5	response to copper ion	GO:0046688	0.274
7	6,7	carboxylic acid transport	GO:0046942	0.275
6	5,6	endoplasmic reticulum unfolded protein response	GO:0030968	0.277
6	5,6	organic acid transport	GO:0015849	0.277
6	6	cellular response to alcohol	GO:0097306	0.279
4	4	cellular hormone metabolic process	GO:0034754	0.281
6	6	coumarin biosynthetic process	GO:0009805	0.282
7	6,7	cellular response to abscisic acid stimulus	GO:0071215	0.284
3	3	multicellular organismal reproductive process	GO:0048609	0.284
7	6,7	cellular response to unfolded protein	GO:0034620	0.284
6	5,6	cellular response to topologically incorrect protein	GO:0035967	0.284
6	5,6	regulation of unidimensional cell growth	GO:0051510	0.285
7	7	glucose homeostasis	GO:0042593	0.288
7	7	triglyceride metabolic process	GO:0006641	0.288
8	7,8	cleavage involved in rRNA processing	GO:0000469	0.288
9	7,8,9	regulation of translational elongation	GO:0006448	0.288
7	6,7	regulation of chlorophyll metabolic process	GO:0090056	0.288
9	7,8,9	starch catabolic process	GO:0005983	0.288
8	6,8	regulation of protein depolymerization	GO:1901879	0.288
5	5	response to unfolded protein	GO:0006986	0.288
5	5	coumarin metabolic process	GO:0009804	0.289
8	8	cullin deneddylation	GO:0010388	0.29
7	7	protein deneddylation	GO:0000338	0.295
5	5	axis specification	GO:0009798	0.295
7	5,6,7	protein transmembrane transport	GO:0071806	0.296
7	5,6,7	trichome morphogenesis	GO:0010090	0.296
9	8,9	RNA splicing, via endonucleolytic cleavage and ligation	GO:0000394	0.296
8	7,8	ribonucleoside monophosphate biosynthetic process	GO:0009156	0.301
7	4,6,7	secretion by cell	GO:0032940	0.301
6	5,6	maintenance of protein location in cell	GO:0032507	0.302
5	4,5	maintenance of protein location	GO:0045185	0.302
8	5,7,8	mismatch repair	GO:0006298	0.302
5	4,5	positive regulation of post-embryonic development	GO:0048582	0.304
5	5	regulation of protein catabolic process	GO:0042176	0.304
6	5,6	positive regulation of flavonoid biosynthetic process	GO:0009963	0.306
10	9,10	calcium ion transport	GO:0006816	0.309
4	4	response to mechanical stimulus	GO:0009612	0.311
8	7,8	galactolipid biosynthetic process	GO:0019375	0.312
8	5,8	protein N-linked glycosylation	GO:0006487	0.312
7	5,6,7	negative regulation of DNA metabolic process	GO:0051053	0.316
7	7	chaperone-mediated protein folding	GO:0061077	0.316
8	6,7,8	establishment of protein localization to endoplasmic reticulum	GO:0072599	0.316
8	5,7,8	protein targeting to ER	GO:0045047	0.316
8	7,8	mitochondrial ATP synthesis coupled electron transport	GO:0042775	0.316
3	3	negative regulation of growth	GO:0045926	0.316
7	7	galactolipid metabolic process	GO:0019374	0.317
6	6	karyogamy	GO:0000741	0.319
6	6	protein-DNA complex assembly	GO:0065004	0.319
6	6	pentose metabolic process	GO:0019321	0.319
6	4,6	macromolecule methylation	GO:0043414	0.321
6	5,6	secretion	GO:0046903	0.322
4	4	regulation of protein localization	GO:0032880	0.326
7	7	polyamine metabolic process	GO:0006595	0.326
7	7	DNA packaging	GO:0006323	0.326
5	5	protein-DNA complex subunit organization	GO:0071824	0.326
8	6,7,8	anion transmembrane transport	GO:0098656	0.327
5	5	cell wall macromolecule catabolic process	GO:0016998	0.329
5	5	regulation of cofactor metabolic process	GO:0051193	0.329
6	5,6	glutathione metabolic process	GO:0006749	0.329
7	7	chromatin remodeling	GO:0006338	0.333
4	4	embryo development	GO:0009790	0.335
4	4	regulation of cellular component organization	GO:0051128	0.338
5	5	regionalization	GO:0003002	0.339
7	6,7	nucleoside monophosphate biosynthetic process	GO:0009124	0.339
5	5	neutral lipid metabolic process	GO:0006638	0.343
4	4	detection of chemical stimulus	GO:0009593	0.343
5	5	histone deacetylation	GO:0016575	0.343
11	5,6,8,9,10,11	ER-associated ubiquitin-dependent protein catabolic process	GO:0030433	0.343
5	4,5	ERAD pathway	GO:0036503	0.343
6	6	carbohydrate homeostasis	GO:0033500	0.343
6	6	acylglycerol metabolic process	GO:0006639	0.343
2	2	multicellular organismal process	GO:0032501	0.344
6	6	glycolipid metabolic process	GO:0006664	0.345
8	7,8	inorganic anion transport	GO:0015698	0.347
5	5	sphingolipid metabolic process	GO:0006665	0.348
3	3	multicellular organism reproduction	GO:0032504	0.352
5	5	liposaccharide metabolic process	GO:1903509	0.354
10	6,7,8,9,10	microtubule nucleation	GO:0007020	0.355
7	6,7	auxin transport	GO:0060918	0.355
5	4,5	maintenance of location in cell	GO:0051651	0.356
5	5	positive regulation of cellular catabolic process	GO:0031331	0.356
5	4,5	negative regulation of catalytic activity	GO:0043086	0.356
4	4	flavonoid metabolic process	GO:0009812	0.357
7	6,7	enzyme linked receptor protein signaling pathway	GO:0007167	0.36
8	7,8	transmembrane receptor protein serine/threonine kinase signaling pathway	GO:0007178	0.36
6	5,6	hormone transport	GO:0009914	0.36
4	4	cell communication	GO:0007154	0.367
8	8	protein deacetylation	GO:0006476	0.368
7	7	threonine metabolic process	GO:0006566	0.368
7	5,7	cellular response to hypoxia	GO:0071456	0.368
5	5	pollen tube guidance	GO:0010183	0.368
7	6,7	L-ascorbic acid biosynthetic process	GO:0019853	0.368
5	5	positive chemotaxis	GO:0050918	0.368
4	4	chemotaxis	GO:0006935	0.368
3	3	taxis	GO:0042330	0.368
6	6	L-ascorbic acid metabolic process	GO:0019852	0.368
5	5	hydrogen peroxide biosynthetic process	GO:0050665	0.369
8	8	cellular glucuronidation	GO:0052695	0.369
5	5	flavonoid glucuronidation	GO:0052696	0.369
7	7	glucuronate metabolic process	GO:0019585	0.369
9	7,8,9	microtubule polymerization	GO:0046785	0.369
6	6	trichome differentiation	GO:0010026	0.372
6	6	uronic acid metabolic process	GO:0006063	0.376
3	3	dormancy process	GO:0022611	0.376
4	4	seed dormancy process	GO:0010162	0.376
6	5,6	intracellular signal transduction	GO:0035556	0.377
6	5,6	negative regulation of nucleobase-containing compound metabolic process	GO:0045934	0.378
4	4	developmental growth involved in morphogenesis	GO:0060560	0.379
8	7,8	protein homooligomerization	GO:0051260	0.381
8	4,5,7,8	regulation of gene silencing	GO:0060968	0.381
5	5	phloem or xylem histogenesis	GO:0010087	0.382
7	6,7	nucleotide transport	GO:0006862	0.383
3	2,3	regulation of biological process	GO:0050789	0.386
5	4,5	respiratory burst involved in defense response	GO:0002679	0.387
4	4	respiratory burst	GO:0045730	0.387
5	5	organic cyclic compound biosynthetic process	GO:1901362	0.39
6	6	cellular response to lipid	GO:0071396	0.392
7	7	anion homeostasis	GO:0055081	0.393
7	7	protein refolding	GO:0042026	0.393
10	6,9,10	plant-type cell wall cellulose metabolic process	GO:0052541	0.393
7	7	cellular response to blue light	GO:0071483	0.393
4	4	negative regulation of molecular function	GO:0044092	0.395
6	6	amino acid transport	GO:0006865	0.395
3	3	positive regulation of multicellular organismal process	GO:0051240	0.397
6	5,6	cellular response to water stimulus	GO:0071462	0.397
9	7,9	protein desumoylation	GO:0016926	0.397
7	5,6,7	cellular response to water deprivation	GO:0042631	0.397
5	5	membrane lipid metabolic process	GO:0006643	0.397
6	6	DNA endoreduplication	GO:0042023	0.398
6	4,6	reproductive structure development	GO:0048608	0.398
5	5	reproductive system development	GO:0061458	0.398
2	2	biological regulation	GO:0065007	0.402
4	4	reactive oxygen species biosynthetic process	GO:1903409	0.404
7	5,6,7	water-soluble vitamin biosynthetic process	GO:0042364	0.404
5	5	cellular response to oxygen levels	GO:0071453	0.405
4	4	seed coat development	GO:0010214	0.405
7	5,6,7	positive regulation of cellular amide metabolic process	GO:0034250	0.405
8	4,6,7,8	regulation of photoperiodism, flowering	GO:2000028	0.405
6	6	cellular response to decreased oxygen levels	GO:0036294	0.405
8	6,7,8	positive regulation of translation	GO:0045727	0.405
4	4	morphogenesis of a branching structure	GO:0001763	0.405
5	5	cell cycle DNA replication	GO:0044786	0.409
8	6,7,8	organic anion transport	GO:0015711	0.41
3	3	immune effector process	GO:0002252	0.413
9	7,9	methionine biosynthetic process	GO:0009086	0.414
5	5	regulation of flavonoid biosynthetic process	GO:0009962	0.414
8	6,7,8	trichome branching	GO:0010091	0.417
8	7,8	dicarboxylic acid transport	GO:0006835	0.417
5	5	cellular response to organonitrogen compound	GO:0071417	0.417
8	6,7,8	auxin efflux	GO:0010315	0.417
7	7	protein localization to endoplasmic reticulum	GO:0070972	0.417
8	5,8	regulation of photomorphogenesis	GO:0010099	0.417
6	6	phytosteroid metabolic process	GO:0016128	0.419
4	4	brassinosteroid metabolic process	GO:0016131	0.419
4	4	negative regulation of nitrogen compound metabolic process	GO:0051172	0.423
3	3	positive regulation of developmental process	GO:0051094	0.425
5	4,5	developmental cell growth	GO:0048588	0.425
4	4	endosperm development	GO:0009960	0.429
8	8	transcription initiation from RNA polymerase II promoter	GO:0006367	0.429
5	4,5	positive regulation of cellular component organization	GO:0051130	0.43
4	4	response to transition metal nanoparticle	GO:1990267	0.435
6	6	water-soluble vitamin metabolic process	GO:0006767	0.438
6	4,6	response to insect	GO:0009625	0.438
7	7	epidermal cell differentiation	GO:0009913	0.44
6	6	epithelial cell differentiation	GO:0030855	0.44
6	6	epidermis development	GO:0008544	0.44
5	5	peroxisome organization	GO:0007031	0.44
5	4,5	regulation of cell division	GO:0051302	0.445
7	7	regulation of chromatin modification	GO:1903308	0.451
8	8	peptidyl-tyrosine dephosphorylation	GO:0035335	0.451
8	7,8	cytochrome complex assembly	GO:0017004	0.451
6	6	regulation of chromatin organization	GO:1902275	0.451
8	7,8	monocarboxylic acid transport	GO:0015718	0.451
6	5,6	cellular modified amino acid biosynthetic process	GO:0042398	0.452
8	6,7,8	negative regulation of transcription, DNA-templated	GO:0045892	0.455
6	6	lateral root development	GO:0048527	0.456
5	5	regulation of cell morphogenesis	GO:0022604	0.456
5	4,5	vitamin biosynthetic process	GO:0009110	0.458
6	6	pyridine-containing compound biosynthetic process	GO:0072525	0.462
7	7	dicarboxylic acid biosynthetic process	GO:0043650	0.462
6	4,5,6	negative regulation of cellular metabolic process	GO:0031324	0.463
5	4,5	megagametogenesis	GO:0009561	0.465
5	5	plant-type cell wall organization	GO:0009664	0.467
6	6	negative regulation of RNA biosynthetic process	GO:1902679	0.47
7	7	negative regulation of nucleic acid-templated transcription	GO:1903507	0.47
5	4,5	cell development	GO:0048468	0.47
8	8	protein depolymerization	GO:0051261	0.472
7	4,7	regulation of response to red or far red light	GO:2000030	0.472
5	5	regulation of carbohydrate metabolic process	GO:0006109	0.472
7	7	sphingoid biosynthetic process	GO:0046520	0.472
5	5	epithelium development	GO:0060429	0.472
7	5,6,7	negative regulation of RNA metabolic process	GO:0051253	0.473
4	3,4	sexual reproduction	GO:0019953	0.475
4	4	tissue development	GO:0009888	0.477
6	6	nuclear transport	GO:0051169	0.478
7	7	nucleocytoplasmic transport	GO:0006913	0.478
3	3	methylation	GO:0032259	0.482
6	6	sphingoid metabolic process	GO:0046519	0.483
2	2	locomotion	GO:0040011	0.483
5	5	aromatic compound biosynthetic process	GO:0019438	0.483
6	5,6	mitotic nuclear division	GO:0007067	0.486
3	3	negative regulation of metabolic process	GO:0009892	0.488
6	5,6	positive regulation of cellular protein metabolic process	GO:0032270	0.491
5	5	cellular nitrogen compound biosynthetic process	GO:0044271	0.492
6	4,5,6	positive regulation of cell cycle	GO:0045787	0.493
7	7	response to absence of light	GO:0009646	0.493
5	5	cold acclimation	GO:0009631	0.493
8	7,8	somatic cell DNA recombination	GO:0016444	0.493
6	5,6	microtubule cytoskeleton organization	GO:0000226	0.494
8	5,6,7,8	protein import into nucleus	GO:0006606	0.496
8	5,6,7,8	protein targeting to nucleus	GO:0044744	0.496
7	6,7	single-organism nuclear import	GO:1902593	0.496
6	6	endocytosis	GO:0006897	0.497
8	8	nuclear import	GO:0051170	0.501
7	6,7	cellular water homeostasis	GO:0009992	0.503
8	6,7,8	glycerol transport	GO:0015793	0.503
3	3	activation of immune response	GO:0002253	0.503
7	7	D-xylose metabolic process	GO:0042732	0.503
5	5	negative regulation of abscisic acid-activated signaling pathway	GO:0009788	0.503
5	5	lateral root formation	GO:0010311	0.503
7	4,6,7	activation of innate immune response	GO:0002218	0.503
3	3	multi-organism cellular process	GO:0044764	0.503
5	5	membrane lipid biosynthetic process	GO:0046467	0.507
6	6	nucleobase-containing compound transport	GO:0015931	0.507
5	5	amine metabolic process	GO:0009308	0.509
5	5	post-embryonic root development	GO:0048528	0.511
6	6	negative regulation of cellular macromolecule biosynthetic process	GO:2000113	0.511
4	4	negative regulation of response to alcohol	GO:1901420	0.513
7	6,7	nucleosome assembly	GO:0006334	0.513
6	5,6	cell volume homeostasis	GO:0006884	0.513
7	4,5,7	defense response to virus	GO:0051607	0.516
7	7	protein localization to nucleus	GO:0034504	0.521
5	4,5	unidimensional cell growth	GO:0009826	0.522
5	5	double fertilization forming a zygote and endosperm	GO:0009567	0.523
7	5,6,7	regulation of auxin mediated signaling pathway	GO:0010928	0.523
6	6	nucleosome organization	GO:0034728	0.523
7	6,7	protein oligomerization	GO:0051259	0.523
5	5	organic hydroxy compound catabolic process	GO:1901616	0.523
6	4,5,6	negative regulation of macromolecule metabolic process	GO:0010605	0.525
6	5,6	negative regulation of macromolecule biosynthetic process	GO:0010558	0.525
7	7	protein phosphorylation	GO:0006468	0.528
2	2	growth	GO:0040007	0.528
6	5,6	cell surface receptor signaling pathway	GO:0007166	0.529
6	6	glycolipid biosynthetic process	GO:0009247	0.53
6	6	para-aminobenzoic acid metabolic process	GO:0046482	0.532
6	6	water homeostasis	GO:0030104	0.532
8	5,7,8	postreplication repair	GO:0006301	0.532
7	5,7	response to molecule of fungal origin	GO:0002238	0.532
7	6,7	polyol transport	GO:0015791	0.532
5	5	vacuole organization	GO:0007033	0.534
7	7	aspartate family amino acid biosynthetic process	GO:0009067	0.535
6	5,6	organophosphate ester transport	GO:0015748	0.54
9	7,9	glutamine family amino acid biosynthetic process	GO:0009084	0.541
6	6	cellular response to metal ion	GO:0071248	0.541
4	4	microgametogenesis	GO:0055046	0.55
12	7,9,11,12	production of ta-siRNAs involved in RNA interference	GO:0010267	0.552
5	5	gynoecium development	GO:0048467	0.552
8	7,8	protein polymerization	GO:0051258	0.556
6	6	glycoprotein biosynthetic process	GO:0009101	0.559
7	4,7	protein glycosylation	GO:0006486	0.559
6	6	macromolecule glycosylation	GO:0043413	0.559
5	5	negative regulation of cellular biosynthetic process	GO:0031327	0.559
5	5	Golgi localization	GO:0051645	0.559
5	5	peroxisome localization	GO:0060151	0.559
5	5	glycoprotein metabolic process	GO:0009100	0.563
4	4	ovule development	GO:0048481	0.563
6	6	xylem and phloem pattern formation	GO:0010051	0.563
7	6,7	cytokinin-activated signaling pathway	GO:0009736	0.563
5	5	gene expression	GO:0010467	0.567
7	5,6,7	plant-type ovary development	GO:0035670	0.568
5	5	recognition of pollen	GO:0048544	0.568
4	4	cuticle development	GO:0042335	0.568
4	4	cell wall organization	GO:0071555	0.569
4	4	negative regulation of biosynthetic process	GO:0009890	0.57
3	3	single organism reproductive process	GO:0044702	0.572
5	5	regulation of hydrolase activity	GO:0051336	0.572
6	6	cellular response to cytokinin stimulus	GO:0071368	0.574
5	5	response to ethylene	GO:0009723	0.575
8	7,8	phosphatidylinositol phosphorylation	GO:0046854	0.577
4	4	cell recognition	GO:0008037	0.577
5	5	regulation of post-embryonic development	GO:0048580	0.578
4	4	external encapsulating structure organization	GO:0045229	0.579
7	5,7	response to molecule of bacterial origin	GO:0002237	0.58
5	5	chromatin organization	GO:0006325	0.582
6	6	cell wall pectin metabolic process	GO:0052546	0.585
7	5,6,7	carbohydrate phosphorylation	GO:0046835	0.585
5	4,5	single-organism organelle organization	GO:1902589	0.589
10	7,9,10	RNA interference	GO:0016246	0.59
9	6,8,9	chromatin silencing by small RNA	GO:0031048	0.591
8	7,8	auxin polar transport	GO:0009926	0.591
7	6,7	auxin-activated signaling pathway	GO:0009734	0.591
7	7	glucan catabolic process	GO:0009251	0.593
7	6,7	regulation of cellular protein catabolic process	GO:1903362	0.593
6	6	very long-chain fatty acid metabolic process	GO:0000038	0.593
5	5	cellular response to inorganic substance	GO:0071241	0.593
9	7,8,9	regulation of proteasomal protein catabolic process	GO:0061136	0.593
6	6	cellular polysaccharide catabolic process	GO:0044247	0.593
8	7,8	regulation of proteolysis involved in cellular protein catabolic process	GO:1903050	0.593
5	5	pollen-pistil interaction	GO:0009875	0.593
8	6,7,8	regulation of translation	GO:0006417	0.594
6	5,6	regulation of cellular amide metabolic process	GO:0034248	0.594
7	7	response to UV-B	GO:0010224	0.597
5	5	organelle fission	GO:0048285	0.597
11	6,7,8,10,11	histone H3-K9 methylation	GO:0051567	0.599
4	4	regulation of anatomical structure morphogenesis	GO:0022603	0.599
5	5	histone H3-K9 modification	GO:0061647	0.599
7	6,7	lipid phosphorylation	GO:0046834	0.601
6	6	spindle assembly	GO:0051225	0.601
7	7	glutamine metabolic process	GO:0006541	0.609
7	7	xyloglucan metabolic process	GO:0010411	0.609
4	4	regulation of developmental growth	GO:0048638	0.611
6	5,6	cell tip growth	GO:0009932	0.612
6	6	cellular response to gibberellin stimulus	GO:0071370	0.612
5	5	glycosylation	GO:0070085	0.614
9	5,7,8,9	DNA methylation	GO:0006306	0.616
4	4	floral organ formation	GO:0048449	0.616
8	7,8	DNA alkylation	GO:0006305	0.616
6	6	sphingolipid biosynthetic process	GO:0030148	0.617
4	4	organ formation	GO:0048645	0.617
8	5,7,8	chromatin silencing	GO:0006342	0.617
6	5,6	negative regulation of gene expression	GO:0010629	0.621
7	6,7	mRNA transport	GO:0051028	0.623
6	4,6	regulation of flower development	GO:0009909	0.624
6	5,6	positive regulation of innate immune response	GO:0045089	0.625
7	6,7	translational elongation	GO:0006414	0.628
6	5,6	negative regulation of cellular protein metabolic process	GO:0032269	0.628
7	6,7	negative regulation of gene expression, epigenetic	GO:0045814	0.628
4	4	microtubule-based process	GO:0007017	0.63
6	6	positive regulation of cytoskeleton organization	GO:0051495	0.633
5	5	negative regulation of protein metabolic process	GO:0051248	0.633
6	6	cellular response to auxin stimulus	GO:0071365	0.635
6	6	determination of bilateral symmetry	GO:0009855	0.638
7	6,7	posttranscriptional regulation of gene expression	GO:0010608	0.639
7	6,7	red, far-red light phototransduction	GO:0009585	0.639
8	8	peptidyl-serine modification	GO:0018209	0.639
6	5,6	phototransduction	GO:0007602	0.639
8	8	peptidyl-serine phosphorylation	GO:0018105	0.639
5	5	cellular macromolecule biosynthetic process	GO:0034645	0.642
5	5	specification of symmetry	GO:0009799	0.643
6	5,6	RNA transport	GO:0050658	0.643
5	4,5	establishment of RNA localization	GO:0051236	0.643
7	7	nucleic acid transport	GO:0050657	0.643
8	7,8	DNA methylation or demethylation	GO:0044728	0.645
7	6,7	DNA modification	GO:0006304	0.645
4	4	positive regulation of immune response	GO:0050778	0.646
3	3	positive regulation of immune system process	GO:0002684	0.646
11	8,9,10,11	calcium ion transmembrane transport	GO:0070588	0.646
10	10	iron ion homeostasis	GO:0055072	0.646
5	5	detection of light stimulus	GO:0009583	0.646
4	4	RNA localization	GO:0006403	0.648
5	5	photomorphogenesis	GO:0009640	0.649
2	2	reproduction	GO:0000003	0.651
9	8,9	potassium ion transport	GO:0006813	0.653
8	5,7,8	double-strand break repair	GO:0006302	0.653
9	8,9	Rab protein signal transduction	GO:0032482	0.653
5	5	response to iron ion	GO:0010039	0.653
6	6	photoperiodism	GO:0009648	0.656
9	6,8,9	posttranscriptional gene silencing by RNA	GO:0035194	0.656
5	5	nitrogen compound transport	GO:0071705	0.658
3	3	regulation of reproductive process	GO:2000241	0.66
5	5	spindle organization	GO:0007051	0.66
7	7	phytosteroid biosynthetic process	GO:0016129	0.662
6	6	ethylene biosynthetic process	GO:0009693	0.662
4	4	olefin metabolic process	GO:1900673	0.662
5	5	olefin biosynthetic process	GO:1900674	0.662
5	5	alkene biosynthetic process	GO:0043450	0.662
5	5	brassinosteroid biosynthetic process	GO:0016132	0.662
6	5,6	ethylene metabolic process	GO:0009692	0.662
5	4,5	cellular alkene metabolic process	GO:0043449	0.662
6	4,5,6	positive regulation of protein complex assembly	GO:0031334	0.662
3	3	regulation of growth	GO:0040008	0.662
4	4	pattern specification process	GO:0007389	0.664
6	5,6	cell morphogenesis involved in differentiation	GO:0000904	0.667
8	5,7,8	posttranscriptional gene silencing	GO:0016441	0.668
6	6	nuclear division	GO:0000280	0.67
5	5	gametophyte development	GO:0048229	0.67
11	6,8,10,11	production of miRNAs involved in gene silencing by miRNA	GO:0035196	0.671
5	5	response to zinc ion	GO:0010043	0.674
4	4	regulation of cell proliferation	GO:0042127	0.676
4	4	embryo sac development	GO:0009553	0.679
4	4	detection of abiotic stimulus	GO:0009582	0.68
5	5	vegetative phase change	GO:0010050	0.68
6	6	cellular response to carbohydrate stimulus	GO:0071322	0.681
5	5	cellular response to nitrogen compound	GO:1901699	0.687
8	5,7,8	gene silencing by RNA	GO:0031047	0.691
4	4	flower morphogenesis	GO:0048439	0.693
11	6,8,10,11	production of siRNA involved in RNA interference	GO:0030422	0.694
4	4	embryo sac egg cell differentiation	GO:0009560	0.694
5	4,5	signal transduction	GO:0007165	0.698
5	5	macromolecule biosynthetic process	GO:0009059	0.698
6	6	DNA conformation change	GO:0071103	0.698
10	7,9,10	gene silencing by miRNA	GO:0035195	0.698
7	6,7	pollen exine formation	GO:0010584	0.699
5	5	cellular carbohydrate catabolic process	GO:0044275	0.699
4	4	chlorophyll catabolic process	GO:0015996	0.699
5	5	sulfur compound catabolic process	GO:0044273	0.699
6	6	anthocyanin-containing compound biosynthetic process	GO:0009718	0.699
4	3,4	regulation of metabolic process	GO:0019222	0.7
9	8,9	transition metal ion transport	GO:0000041	0.702
5	5	female gamete generation	GO:0007292	0.702
3	3	positive regulation of cellular component biogenesis	GO:0044089	0.702
8	7,8	Ras protein signal transduction	GO:0007265	0.705
5	5	pigment catabolic process	GO:0046149	0.705
7	5,6,7	organic acid transmembrane transport	GO:1903825	0.705
5	5	sister chromatid cohesion	GO:0007062	0.707
6	6	regulation of cytoskeleton organization	GO:0051493	0.711
7	4,7	translational initiation	GO:0006413	0.711
8	7,8	RNA splicing	GO:0008380	0.714
8	7,8	regulation of transcription from RNA polymerase II promoter	GO:0006357	0.716
5	4,5	positive regulation of defense response	GO:0031349	0.716
5	5	defense response by callose deposition	GO:0052542	0.716
7	6,7	DNA replication initiation	GO:0006270	0.716
4	4	post-embryonic organ development	GO:0048569	0.717
4	3,4	developmental growth	GO:0048589	0.718
5	5	production of small RNA involved in gene silencing by RNA	GO:0070918	0.719
4	4	dsRNA fragmentation	GO:0031050	0.719
5	5	response to dsRNA	GO:0043331	0.719
7	6,7	cellular response to dsRNA	GO:0071359	0.719
3	3	multi-multicellular organism process	GO:0044706	0.719
4	4	pollination	GO:0009856	0.719
8	7,8	intra-Golgi vesicle-mediated transport	GO:0006891	0.722
4	4	pollen development	GO:0009555	0.724
3	3	single organism signaling	GO:0044700	0.725
5	4,5	regulation of protein complex assembly	GO:0043254	0.727
2	2	signaling	GO:0023052	0.727
9	9	protein peptidyl-prolyl isomerization	GO:0000413	0.727
7	7	DNA-templated transcription, initiation	GO:0006352	0.727
2	2	reproductive process	GO:0022414	0.728
7	6,7	porphyrin-containing compound catabolic process	GO:0006787	0.733
6	6	tetrapyrrole catabolic process	GO:0033015	0.733
7	4,6,7	gene silencing	GO:0016458	0.736
6	5,6	flower development	GO:0009908	0.736
6	4,5,6	transmembrane transport	GO:0055085	0.738
5	5	cofactor catabolic process	GO:0051187	0.738
8	7,8	DNA-dependent DNA replication	GO:0006261	0.74
6	5,6	pollen wall assembly	GO:0010208	0.743
10	5,8,9,10	potassium ion transmembrane transport	GO:0071805	0.743
5	5	regulation of seed germination	GO:0010029	0.743
5	4,5	cellular component assembly involved in morphogenesis	GO:0010927	0.743
6	5,6	red or far-red light signaling pathway	GO:0010017	0.743
10	4,9,10	cellular potassium ion transport	GO:0071804	0.743
5	5	extracellular matrix assembly	GO:0085029	0.743
7	7	transcription from RNA polymerase II promoter	GO:0006366	0.746
5	5	regulation of shoot system development	GO:0048831	0.75
5	4,5	reproductive shoot system development	GO:0090567	0.751
7	5,6,7	regulation of abscisic acid-activated signaling pathway	GO:0009787	0.753
7	7	cellular response to red or far red light	GO:0071489	0.753
5	5	gravitropism	GO:0009630	0.757
4	4	plant-type cell wall organization or biogenesis	GO:0071669	0.76
6	6	regulation of seedling development	GO:1900140	0.763
4	4	response to gravity	GO:0009629	0.768
4	4	regulation of response to alcohol	GO:1901419	0.768
6	6	chromatin modification	GO:0016568	0.768
10	7,9,10	tRNA aminoacylation for protein translation	GO:0006418	0.772
5	5	cell wall polysaccharide metabolic process	GO:0010383	0.774
3	3	developmental process involved in reproduction	GO:0003006	0.776
3	3	cell wall organization or biogenesis	GO:0071554	0.777
5	5	actin filament-based movement	GO:0030048	0.777
9	6,8,9	tRNA aminoacylation	GO:0043039	0.777
8	5,7,8	recombinational repair	GO:0000725	0.777
9	6,8,9	double-strand break repair via homologous recombination	GO:0000724	0.777
4	4	detection of external stimulus	GO:0009581	0.777
5	5	amino acid activation	GO:0043038	0.777
11	8,9,10,11	mRNA splicing, via spliceosome	GO:0000398	0.781
7	4,5,6,7	positive regulation of signal transduction	GO:0009967	0.781
3	3	positive regulation of signaling	GO:0023056	0.781
7	7	protein deubiquitination	GO:0016579	0.781
8	7,8	oligopeptide transport	GO:0006857	0.786
5	5	microtubule-based movement	GO:0007018	0.786
5	5	mitotic cell cycle process	GO:1903047	0.786
3	3	anatomical structure formation involved in morphogenesis	GO:0048646	0.786
7	7	covalent chromatin modification	GO:0016569	0.788
3	3	multi-organism reproductive process	GO:0044703	0.788
5	4,5	floral organ development	GO:0048437	0.788
8	8	peptidyl-proline modification	GO:0018208	0.79
3	3	cell adhesion	GO:0007155	0.79
2	2	biological adhesion	GO:0022610	0.79
8	7,8	RNA phosphodiester bond hydrolysis, endonucleolytic	GO:0090502	0.794
4	4	regulation of anatomical structure size	GO:0090066	0.796
4	4	regulation of cellular component size	GO:0032535	0.796
7	6,7	DNA recombination	GO:0006310	0.796
4	4	tropism	GO:0009606	0.797
4	4	cell wall macromolecule metabolic process	GO:0044036	0.797
7	6,7	positive regulation of GTPase activity	GO:0043547	0.798
5	4,5	multidimensional cell growth	GO:0009825	0.798
7	6,7	regulation of gene expression, epigenetic	GO:0040029	0.8
6	4,5,6	floral organ morphogenesis	GO:0048444	0.801
5	5	post-embryonic organ morphogenesis	GO:0048563	0.801
5	4,5	positive regulation of cell communication	GO:0010647	0.802
10	6,7,8,9,10	synapsis	GO:0007129	0.802
7	4,7	meiotic DNA double-strand break formation	GO:0042138	0.802
9	6,7,8,9	homologous chromosome segregation	GO:0045143	0.802
3	3	regulation of cellular process	GO:0050794	0.804
4	4	cellular process involved in reproduction in multicellular organism	GO:0022412	0.806
4	4	movement of cell or subcellular component	GO:0006928	0.806
7	6,7	peptide transport	GO:0015833	0.806
6	6	regulation of GTPase activity	GO:0043087	0.806
8	7,8	methylglyoxal catabolic process to D-lactate via S-lactoyl-glutathione	GO:0019243	0.81
7	6,7	methylglyoxal catabolic process to lactate	GO:0061727	0.81
5	4,5	negative regulation of post-embryonic development	GO:0048581	0.81
7	4,5,6,7	negative regulation of signal transduction	GO:0009968	0.814
5	5	methylglyoxal metabolic process	GO:0009438	0.814
5	5	ketone catabolic process	GO:0042182	0.814
6	6	methylglyoxal catabolic process	GO:0051596	0.814
5	5	extracellular matrix organization	GO:0030198	0.814
4	4	anther development	GO:0048653	0.814
4	4	extracellular structure organization	GO:0043062	0.814
4	4	meristem initiation	GO:0010014	0.814
10	9,10	RNA splicing, via transesterification reactions with bulged adenosine as nucleophile	GO:0000377	0.814
3	3	circadian rhythm	GO:0007623	0.814
9	8,9	RNA splicing, via transesterification reactions	GO:0000375	0.817
5	5	aldehyde catabolic process	GO:0046185	0.817
5	5	anthocyanin-containing compound metabolic process	GO:0046283	0.817
5	5	positive regulation of organelle organization	GO:0010638	0.82
6	5,6	virus induced gene silencing	GO:0009616	0.821
6	4,6	response to nematode	GO:0009624	0.821
6	5,6	modulation of RNA levels in other organism involved in symbiotic interaction	GO:0052249	0.821
6	5,6	chromosome organization involved in meiosis	GO:0070192	0.821
6	6	modulation by symbiont of RNA levels in host	GO:0052018	0.821
5	5	lactate metabolic process	GO:0006089	0.821
6	5,6	positive regulation of hydrolase activity	GO:0051345	0.821
6	4,5,6	regulation of signal transduction	GO:0009966	0.823
4	3,4	negative regulation of signaling	GO:0023057	0.825
9	9	transition metal ion homeostasis	GO:0055076	0.825
5	5	heat acclimation	GO:0010286	0.825
5	4,5	negative regulation of cell communication	GO:0010648	0.825
6	6	hemicellulose metabolic process	GO:0010410	0.825
4	4	seed germination	GO:0009845	0.827
4	3,4	regulation of cellular component biogenesis	GO:0044087	0.828
7	5,6,7	photoperiodism, flowering	GO:0048573	0.828
7	5,7	cellular response to virus	GO:0098586	0.828
4	4	pollen tube development	GO:0048868	0.83
5	4,5	vegetative to reproductive phase transition of meristem	GO:0010228	0.831
7	7	post-translational protein modification	GO:0043687	0.832
3	3	regulation of signaling	GO:0023051	0.832
6	6	actin filament organization	GO:0007015	0.833
5	5	callose localization	GO:0052545	0.835
4	4	floral whorl development	GO:0048438	0.836
3	3	positive regulation of response to stimulus	GO:0048584	0.836
7	5,6,7	drug transmembrane transport	GO:0006855	0.838
7	6,7	peroxisomal transport	GO:0043574	0.838
5	5	regulation of cell size	GO:0008361	0.838
5	4,5	regulation of cell communication	GO:0010646	0.84
6	5,6	amide transport	GO:0042886	0.841
6	6	response to UV	GO:0009411	0.844
4	4	polysaccharide localization	GO:0033037	0.845
4	4	response to drug	GO:0042493	0.845
6	5,6	drug transport	GO:0015893	0.845
4	4	cell division	GO:0051301	0.845
4	4	gamete generation	GO:0007276	0.846
2	2	rhythmic process	GO:0048511	0.85
5	5	seedling development	GO:0090351	0.851
6	5,6	stamen development	GO:0048443	0.853
5	5	androecium development	GO:0048466	0.853
5	5	organelle assembly	GO:0070925	0.854
7	6,7	DNA replication	GO:0006260	0.856
4	4	pollen tube growth	GO:0009860	0.856
7	7	pectin metabolic process	GO:0045488	0.857
6	5,6	carpel development	GO:0048440	0.858
8	7,8	pectin catabolic process	GO:0045490	0.859
6	6	galacturonan metabolic process	GO:0010393	0.861
5	5	response to gibberellin	GO:0009739	0.861
7	4,6,7	DNA repair	GO:0006281	0.862
5	5	modification by symbiont of host morphology or physiology	GO:0044003	0.862
3	3	negative regulation of multicellular organismal process	GO:0051241	0.862
5	4,5	modification of morphology or physiology of other organism involved in symbiotic interaction	GO:0051817	0.865
8	7,8	gibberellic acid mediated signaling pathway	GO:0009740	0.868
10	6,7,9,10	histone lysine methylation	GO:0034968	0.869
4	4	actin filament-based process	GO:0030029	0.869
5	5	heterocycle biosynthetic process	GO:0018130	0.869
7	6,7	gibberellin mediated signaling pathway	GO:0010476	0.87
10	7,8,10	actin nucleation	GO:0045010	0.873
9	6,7,9	positive regulation of actin filament polymerization	GO:0030838	0.873
9	6,8,9	peptidyl-lysine methylation	GO:0018022	0.873
7	7	xylan metabolic process	GO:0045491	0.874
6	5,6	actin cytoskeleton organization	GO:0030036	0.874
5	4,5	regulation of cell cycle	GO:0051726	0.874
8	8	peptidyl-lysine modification	GO:0018205	0.875
7	7	peptidyl-amino acid modification	GO:0018193	0.876
9	5,6,7,8,9	positive regulation of protein polymerization	GO:0032273	0.88
8	6,7,8	sugar mediated signaling pathway	GO:0010182	0.88
7	5,6,7	carbohydrate mediated signaling	GO:0009756	0.88
8	5,6,8	pigment accumulation in tissues in response to UV light	GO:0043479	0.883
5	4,5	pigment accumulation in tissues	GO:0043480	0.883
7	5,7	pigment accumulation in response to UV light	GO:0043478	0.883
9	6,7,9	anthocyanin accumulation in tissues in response to UV light	GO:0043481	0.883
3	3	pigmentation	GO:0043473	0.885
4	3,4	maintenance of location	GO:0051235	0.885
4	4	pigment accumulation	GO:0043476	0.885
8	7,8	mRNA catabolic process	GO:0006402	0.887
8	7,8	mRNA modification	GO:0016556	0.887
7	5,6,7	regulation of DNA metabolic process	GO:0051052	0.891
8	7,8	cytokinesis by cell plate formation	GO:0000911	0.892
4	4	interaction with host	GO:0051701	0.894
9	7,8,9	regulation of protein kinase activity	GO:0045859	0.894
9	6,7,9	regulation of actin filament polymerization	GO:0030833	0.898
8	6,8	regulation of kinase activity	GO:0043549	0.898
7	7	phosphatidylinositol metabolic process	GO:0046488	0.899
8	6,8	regulation of actin polymerization or depolymerization	GO:0008064	0.9
8	7,8	regulation of protein phosphorylation	GO:0001932	0.9
8	8	metal ion homeostasis	GO:0055065	0.9
8	8	actin filament polymerization	GO:0030041	0.9
5	5	regulation of actin filament length	GO:0030832	0.9
6	5,6	regulation of actin cytoskeleton organization	GO:0032956	0.902
5	4,5	regulation of actin filament-based process	GO:0032970	0.902
6	5,6	cytokinetic process	GO:0032506	0.902
7	6,7	mitotic cytokinetic process	GO:1902410	0.902
9	5,6,8,9	regulation of protein polymerization	GO:0032271	0.906
7	6,7	second-messenger-mediated signaling	GO:0019932	0.906
4	4	histone modification	GO:0016570	0.906
5	5	regulation of organelle organization	GO:0033043	0.911
6	6	mitotic cytokinesis	GO:0000281	0.914
7	6,7	RNA catabolic process	GO:0006401	0.915
7	7	regulation of phosphorylation	GO:0042325	0.915
6	6	cytoskeleton-dependent cytokinesis	GO:0061640	0.915
8	7,8	tRNA metabolic process	GO:0006399	0.915
5	5	cellular response to DNA damage stimulus	GO:0006974	0.917
3	3	regulation of developmental process	GO:0050793	0.917
5	4,5	cell-cell signaling	GO:0007267	0.92
4	4	cell cycle process	GO:0022402	0.921
7	6,7	RNA phosphodiester bond hydrolysis	GO:0090501	0.921
4	4	chromosome segregation	GO:0007059	0.923
6	5,6	regulation of mitotic cell cycle	GO:0007346	0.925
7	7	phosphatidylinositol biosynthetic process	GO:0006661	0.925
3	3	regulation of multicellular organismal process	GO:0051239	0.926
5	5	regulation of transferase activity	GO:0051338	0.926
5	5	cytokinesis	GO:0000910	0.928
7	6,7	regulation of DNA replication	GO:0006275	0.929
7	7	actin polymerization or depolymerization	GO:0008154	0.929
5	5	chromosome organization	GO:0051276	0.93
9	5,6,8,9	histone methylation	GO:0016571	0.936
8	7,8	reciprocal DNA recombination	GO:0035825	0.937
9	4,8,9	reciprocal meiotic recombination	GO:0007131	0.937
8	5,6,7,8	meiotic chromosome segregation	GO:0045132	0.944
7	7	inorganic ion homeostasis	GO:0098771	0.944
6	6	regulation of chromosome organization	GO:0033044	0.944
7	7	protein alkylation	GO:0008213	0.946
8	5,7,8	protein methylation	GO:0006479	0.946
8	5,6,7,8	meiosis I	GO:0007127	0.949
4	4	regulation of multicellular organismal development	GO:2000026	0.95
7	5,6,7	meristem structural organization	GO:0009933	0.951
4	4	anatomical structure arrangement	GO:0048532	0.954
6	5,6	nucleobase-containing compound catabolic process	GO:0034655	0.955
8	7,8	mRNA processing	GO:0006397	0.957
5	4,5	regulation of cellular metabolic process	GO:0031323	0.957
4	4	symbiosis, encompassing mutualism through parasitism	GO:0044403	0.959
3	3	interspecies interaction between organisms	GO:0044419	0.961
8	5,7,8	regulation of meristem growth	GO:0010075	0.962
5	5	cell wall modification	GO:0042545	0.965
5	5	mitotic cell cycle	GO:0000278	0.965
8	8	glucuronoxylan metabolic process	GO:0010413	0.967
3	3	negative regulation of developmental process	GO:0051093	0.967
5	5	nuclear chromosome segregation	GO:0098813	0.968
4	4	cell cycle	GO:0007049	0.969
7	4,5,6,7	meristem growth	GO:0035266	0.971
8	7,8	xylan biosynthetic process	GO:0045492	0.971
6	6	plant-type cell wall modification	GO:0009827	0.972
7	4,6,7	meristem maintenance	GO:0010073	0.973
5	5	plant-type cell wall biogenesis	GO:0009832	0.974
6	5,6	carbohydrate transport	GO:0008643	0.978
7	6,7	cell wall polysaccharide biosynthetic process	GO:0070592	0.98
4	4	cellular component macromolecule biosynthetic process	GO:0070589	0.98
5	5	cell wall macromolecule biosynthetic process	GO:0044038	0.98
6	5,6	RNA metabolic process	GO:0016070	0.98
6	5,6	DNA metabolic process	GO:0006259	0.982
7	4,5,6,7	meiotic nuclear division	GO:0007126	0.984
5	4,5	meiotic cell cycle process	GO:1903046	0.984
4	4	cell wall biogenesis	GO:0042546	0.984
7	5,6,7	regulation of meristem development	GO:0048509	0.99
7	6,7	mRNA metabolic process	GO:0016071	0.992
7	6,7	ethylene-activated signaling pathway	GO:0009873	0.993
7	7	protein modification by small protein conjugation or removal	GO:0070647	0.993
6	6	nucleic acid phosphodiester bond hydrolysis	GO:0090305	0.994
6	6	cellular response to ethylene stimulus	GO:0071369	0.995
3	3	meiotic cell cycle	GO:0051321	0.996
4	3,4	modification of morphology or physiology of other organism	GO:0035821	0.996
2	2	cell killing	GO:0001906	0.997
5	4,5	disruption of cells of other organism	GO:0044364	0.997
3	3	killing of cells of other organism	GO:0031640	0.997
4	4	regulation of primary metabolic process	GO:0080090	0.997
5	5	nucleic acid metabolic process	GO:0090304	0.997
7	6,7	phosphorelay signal transduction system	GO:0000160	0.998
5	5	nucleobase-containing compound biosynthetic process	GO:0034654	0.998
6	5,6	meristem development	GO:0048507	0.999
9	9	protein ubiquitination	GO:0016567	1
8	8	protein modification by small protein conjugation	GO:0032446	1
4	4	regulation of biosynthetic process	GO:0009889	1
5	4,5	regulation of macromolecule metabolic process	GO:0060255	1
5	5	regulation of cellular biosynthetic process	GO:0031326	1
4	4	regulation of nitrogen compound metabolic process	GO:0051171	1
7	6,7	RNA biosynthetic process	GO:0032774	1
6	6	regulation of cellular macromolecule biosynthetic process	GO:2000112	1
6	6	transcription, DNA-templated	GO:0006351	1
6	5,6	regulation of macromolecule biosynthetic process	GO:0010556	1
8	7,8	nucleic acid-templated transcription	GO:0097659	1
5	5	regulation of nucleobase-containing compound metabolic process	GO:0019219	1
7	6,7	regulation of transcription, DNA-templated	GO:0006355	1
6	5,6	regulation of gene expression	GO:0010468	1
9	7,8,9	regulation of nucleic acid-templated transcription	GO:1903506	1
6	6	regulation of RNA biosynthetic process	GO:2001141	1
7	5,6,7	regulation of RNA metabolic process	GO:0051252	1

## Sheet: cellular component
maxLevel	levels	GO_Name	GO_ID	Pvalue
5	4,5	cytoplasmic part	GO:0044444	1e-44
4	4	cytoplasm	GO:0005737	6.26e-40
5	4,5	plastid part	GO:0044435	8.16e-34
6	5,6	chloroplast part	GO:0044434	9.41e-34
6	5,6	plastid stroma	GO:0009532	1.53e-33
7	6,7	chloroplast stroma	GO:0009570	9.19e-33
7	6,7	chloroplast	GO:0009507	2.34e-32
6	5,6	plastid	GO:0009536	2.79e-31
6	5,6	plastid envelope	GO:0009526	8.94e-23
4	4	thylakoid	GO:0009579	4.18e-21
7	6,7	chloroplast envelope	GO:0009941	1.77e-20
7	6,7	chloroplast thylakoid	GO:0009534	5.5e-19
4	3,4	intracellular organelle part	GO:0044446	5.63e-19
5	5	plastid thylakoid	GO:0031976	6.02e-19
2	2	organelle part	GO:0044422	8.57e-19
6	4,6	thylakoid membrane	GO:0042651	7.55e-18
8	6,8	chloroplast thylakoid membrane	GO:0009535	7.94e-18
7	5,7	plastid thylakoid membrane	GO:0055035	9.69e-18
5	3,5	photosynthetic membrane	GO:0034357	1.63e-17
5	4,5	thylakoid part	GO:0044436	3.08e-17
6	5,6	cytosol	GO:0005829	5.89e-17
5	4,5	organelle envelope	GO:0031967	1.04e-16
3	3	envelope	GO:0031975	1.1e-16
5	4,5	cell wall	GO:0005618	8.14e-16
4	3,4	external encapsulating structure	GO:0030312	8.69e-16
5	4,5	organelle subcompartment	GO:0031984	2.26e-14
3	3	apoplast	GO:0048046	2.6e-14
2	2	cell part	GO:0044464	5.17e-12
3	3	intracellular part	GO:0044424	5.57e-12
2	2	cell	GO:0005623	2.11e-11
6	5,6	vacuole	GO:0005773	1.03e-10
3	3	intracellular	GO:0005622	8.27e-10
7	5,6,7	stromule	GO:0010319	6.44e-09
8	6,7,8	plastoglobule	GO:0010287	2.86e-08
6	5,6	photosystem I	GO:0009522	7.7e-08
5	4,5	intracellular membrane-bounded organelle	GO:0043231	9.72e-08
3	3	membrane-bounded organelle	GO:0043227	1.04e-07
3	3	plasmodesma	GO:0009506	3.46e-07
2	2	symplast	GO:0055044	3.46e-07
2	2	cell junction	GO:0030054	3.57e-07
3	3	cell-cell junction	GO:0005911	3.57e-07
2	2	extracellular region	GO:0005576	4.28e-07
3	3	cell periphery	GO:0071944	4.37e-07
5	4,5	photosystem	GO:0009521	1.06e-06
4	3,4	intracellular organelle	GO:0043229	2.82e-06
4	3,4	membrane protein complex	GO:0098796	3.17e-06
2	2	organelle	GO:0043226	3.21e-06
5	4,5	ribosomal subunit	GO:0044391	6.83e-06
7	5,6,7	cytosolic part	GO:0044445	9.7e-06
8	7,8	glyoxysome	GO:0009514	2.3e-05
3	3	organellar ribosome	GO:0000313	2.3e-05
6	5,6	photosystem II	GO:0009523	2.32e-05
6	4,5,6	ribosome	GO:0005840	3.03e-05
7	5,6,7	cytosolic ribosome	GO:0022626	4.13e-05
2	2	macromolecular complex	GO:0032991	6.58e-05
6	5,6	mitochondrion	GO:0005739	0.000117
5	4,5	vacuolar membrane	GO:0005774	0.000134
7	4,5,6,7	vacuolar part	GO:0044437	0.000138
6	5,6	mitochondrial matrix	GO:0005759	0.000181
9	4,5,7,9	chloroplast thylakoid membrane protein complex	GO:0098807	0.000292
5	4,5	proton-transporting two-sector ATPase complex, catalytic domain	GO:0033178	0.000332
3	3	whole membrane	GO:0098805	0.000369
4	4	organellar small ribosomal subunit	GO:0000314	0.000501
7	6,7	lytic vacuole	GO:0000323	0.000577
7	5,6,7	signal recognition particle, chloroplast targeting	GO:0080085	0.000621
7	4,6,7	plastid ribosome	GO:0009547	0.000786
7	4,6,7	mitochondrial ribosome	GO:0005761	0.000786
6	5,6	small ribosomal subunit	GO:0015935	0.00125
6	5,6	large ribosomal subunit	GO:0015934	0.00147
6	5,6	plant-type cell wall	GO:0009505	0.0016
6	4,5,6	Golgi apparatus	GO:0005794	0.00236
4	3,4	ribonucleoprotein complex	GO:0030529	0.00253
7	6,7	peroxisome	GO:0005777	0.00259
6	5,6	microbody	GO:0042579	0.00259
8	7,8	lysosome	GO:0005764	0.00319
4	4	citrate lyase complex	GO:0009346	0.0036
5	5	magnesium chelatase complex	GO:0010007	0.0036
6	4,5,6	proton-transporting ATP synthase complex, catalytic core F(1)	GO:0045261	0.00457
7	4,6,7	plastid chromosome	GO:0009508	0.00561
5	5	mitochondrial small ribosomal subunit	GO:0005763	0.00591
6	5,6	thylakoid lumen	GO:0031977	0.00644
5	5	cytoplasmic chromosome	GO:0000229	0.00678
5	4,5	mitochondrial part	GO:0044429	0.00696
3	3	endomembrane system	GO:0012505	0.00729
8	5,7,8	plastid large ribosomal subunit	GO:0000311	0.00871
3	3	organelle membrane	GO:0031090	0.00947
3	3	protein complex	GO:0043234	0.0116
7	6,7	etioplast	GO:0009513	0.012
7	4,6,7	organellar large ribosomal subunit	GO:0000315	0.012
8	5,7,8	chloroplast membrane	GO:0031969	0.0148
6	5,6	proton-transporting V-type ATPase, V1 domain	GO:0033180	0.0157
6	4,5,6	signal peptidase complex	GO:0005787	0.0157
5	4,5	photosystem I reaction center	GO:0009538	0.0157
8	6,7,8	cytosolic small ribosomal subunit	GO:0022627	0.0166
7	6,7	cytosolic large ribosomal subunit	GO:0022625	0.0169
7	4,6,7	plastid membrane	GO:0042170	0.0171
5	5	mitochondrial respiratory chain complex II, succinate dehydrogenase complex (ubiquinone)	GO:0005749	0.0199
5	5	succinate dehydrogenase complex (ubiquinone)	GO:0045257	0.0199
4	4	fumarate reductase complex	GO:0045283	0.0199
5	4,5	intracellular organelle lumen	GO:0070013	0.0208
3	3	organelle lumen	GO:0043233	0.0208
5	4,5	proton-transporting two-sector ATPase complex	GO:0016469	0.0229
4	4	ADPG pyrophosphorylase complex	GO:0030929	0.0249
7	5,6,7	filiform apparatus	GO:0043680	0.0249
8	7,8	senescence-associated vacuole	GO:0010282	0.0249
5	5	heterotetrameric ADPG pyrophosphorylase complex	GO:0030931	0.0249
2	2	membrane	GO:0016020	0.0271
6	5,6	cell plate	GO:0009504	0.0289
6	3,5,6	plastid nucleoid	GO:0042646	0.0289
4	4	succinate dehydrogenase complex	GO:0045281	0.0294
2	2	membrane-enclosed lumen	GO:0031974	0.0299
4	4	bounding membrane of organelle	GO:0098588	0.0307
3	3	oxidoreductase complex	GO:1990204	0.0308
5	4,5	intracellular non-membrane-bounded organelle	GO:0043232	0.0315
3	3	non-membrane-bounded organelle	GO:0043228	0.0315
7	5,6,7	signal recognition particle, endoplasmic reticulum targeting	GO:0005786	0.0347
6	4,5,6	signal recognition particle	GO:0048500	0.0404
4	4	respiratory chain complex II	GO:0045273	0.0404
7	6,7	amyloplast	GO:0009501	0.0404
4	4	proteasome core complex	GO:0005839	0.0448
6	5,6	nucleolus	GO:0005730	0.0453
9	5,6,7,9	chloroplast ATP synthase complex	GO:0009544	0.0493
9	5,6,7,9	thylakoid light-harvesting complex	GO:0009503	0.0493
7	7	clathrin-coated endocytic vesicle	GO:0045334	0.0493
5	4,5	photosystem II antenna complex	GO:0009783	0.0493
8	5,7,8	mitochondrial large ribosomal subunit	GO:0005762	0.0493
4	4	light-harvesting complex	GO:0030076	0.0493
10	6,7,8,10	PSII associated light-harvesting complex II	GO:0009517	0.0493
5	5	plastid small ribosomal subunit	GO:0000312	0.0493
4	4	translation release factor complex	GO:0018444	0.0493
9	5,6,7,9	chloroplast photosystem I	GO:0030093	0.0493
7	5,6,7	vacuolar proton-transporting V-type ATPase, V1 domain	GO:0000221	0.0493
5	5	FACT complex	GO:0035101	0.0493
9	7,8,9	Golgi medial cisterna	GO:0005797	0.0493
4	4	proton-transporting ATP synthase complex	GO:0045259	0.0522
4	4	proteasome complex	GO:0000502	0.0613
2	2	nucleoid	GO:0009295	0.0685
3	3	plasma membrane	GO:0005886	0.0686
6	5,6	microbody lumen	GO:0031907	0.073
5	4,5	Tic complex	GO:0031897	0.073
8	5,6,7,8	phosphopyruvate hydratase complex	GO:0000015	0.073
7	6,7	peroxisomal matrix	GO:0005782	0.073
3	3	proteinaceous extracellular matrix	GO:0005578	0.073
4	4	organelle outer membrane	GO:0031968	0.0801
3	3	outer membrane	GO:0019867	0.089
2	2	extracellular region part	GO:0044421	0.093
5	4,5	anchored component of plasma membrane	GO:0046658	0.0935
7	6,7	chloroplast starch grain	GO:0009569	0.0961
7	5,6,7	nuclear euchromatin	GO:0005719	0.0961
8	7,8	chloroplast stromal thylakoid	GO:0009533	0.0961
6	4,5,6	pyruvate dehydrogenase complex	GO:0045254	0.0961
6	5,6	starch grain	GO:0043036	0.0961
8	6,7,8	chloroplast thylakoid lumen	GO:0009543	0.0966
6	5,6	plastid thylakoid lumen	GO:0031978	0.0966
5	4,5	SNARE complex	GO:0031201	0.102
9	6,8,9	chloroplast inner membrane	GO:0009706	0.109
8	5,7,8	plastid inner membrane	GO:0009528	0.118
6	5,6	acetyl-CoA carboxylase complex	GO:0009317	0.119
6	5,6	cytochrome b6f complex	GO:0009512	0.119
7	6,7	etioplast envelope	GO:0034425	0.119
4	4	DNA replication factor C complex	GO:0005663	0.119
8	5,7,8	etioplast membrane	GO:0034426	0.119
5	4,5	photosystem II oxygen evolving complex	GO:0009654	0.12
5	5	mitochondrial outer membrane	GO:0005741	0.123
6	4,5,6	endoplasmic reticulum	GO:0005783	0.125
4	4	inner mitochondrial membrane protein complex	GO:0098800	0.129
3	3	mitochondrial membrane part	GO:0044455	0.132
7	4,6,7	euchromatin	GO:0000791	0.141
5	4,5	root hair tip	GO:0035619	0.141
4	4	root hair	GO:0035618	0.141
7	6,7	chromoplast	GO:0009509	0.141
6	4,5,6	protein phosphatase type 1 complex	GO:0000164	0.141
5	4,5	pore complex	GO:0046930	0.152
4	4	mitochondrial protein complex	GO:0098798	0.152
6	5,6	proton-transporting V-type ATPase complex	GO:0033176	0.154
5	4,5	respiratory chain complex	GO:0098803	0.163
4	4	mitochondrial respiratory chain	GO:0005746	0.168
4	4	organelle inner membrane	GO:0019866	0.168
6	4,5,6	cell wall part	GO:0044426	0.183
5	5	nuclear proteasome complex	GO:0031595	0.183
5	5	cytosolic proteasome complex	GO:0031597	0.183
9	6,7,8,9	protein storage vacuole membrane	GO:0032586	0.183
4	4	anchored component of membrane	GO:0031225	0.194
3	3	external encapsulating structure part	GO:0044462	0.203
7	5,6,7	vacuolar proton-transporting V-type ATPase complex	GO:0016471	0.203
6	5,6	mitochondrial outer membrane translocase complex	GO:0005742	0.203
4	4	outer mitochondrial membrane protein complex	GO:0098799	0.203
4	4	MCM complex	GO:0042555	0.203
2	2	extracellular matrix	GO:0031012	0.208
7	6,7	plant-type vacuole	GO:0000325	0.225
6	6	integral component of plastid outer membrane	GO:0031355	0.243
11	7,8,10,11	integral component of chloroplast outer membrane	GO:0031359	0.243
10	6,7,9,10	intrinsic component of chloroplast outer membrane	GO:0031358	0.243
6	5,6	intrinsic component of plastid outer membrane	GO:0031354	0.243
6	5,6	mitochondrial envelope	GO:0005740	0.251
3	3	extracellular space	GO:0005615	0.256
4	4	transcription elongation factor complex	GO:0008023	0.262
8	5,6,7,8	integral component of peroxisomal membrane	GO:0005779	0.262
7	4,5,6,7	intrinsic component of peroxisomal membrane	GO:0031231	0.262
9	6,8,9	chloroplast outer membrane	GO:0009707	0.273
6	6	endocytic vesicle	GO:0030139	0.28
8	5,7,8	nuclear heterochromatin	GO:0005720	0.28
6	5,6	cis-Golgi network	GO:0005801	0.28
8	4,6,7,8	nuclear chromatin	GO:0000790	0.282
5	5	plastid outer membrane	GO:0009527	0.282
5	4,5	integral component of organelle membrane	GO:0031301	0.288
3	3	cell projection	GO:0042995	0.295
6	5,6	mitochondrial inner membrane presequence translocase complex	GO:0005744	0.298
7	6,7	integral component of mitochondrial outer membrane	GO:0031307	0.298
6	5,6	intrinsic component of mitochondrial outer membrane	GO:0031306	0.298
5	5	integral component of mitochondrial membrane	GO:0032592	0.298
6	3,5,6	chromatin	GO:0000785	0.3
5	4,5	microbody part	GO:0044438	0.301
6	5,6	peroxisomal part	GO:0044439	0.301
4	3,4	intrinsic component of organelle membrane	GO:0031300	0.302
7	4,6,7	mitochondrial membrane	GO:0031966	0.31
8	4,5,7,8	intrinsic component of plastid membrane	GO:0031350	0.316
6	5,6	integral component of plastid membrane	GO:0031351	0.316
4	4	proteasome core complex, alpha-subunit complex	GO:0019773	0.316
7	6,7	storage vacuole	GO:0000322	0.333
4	4	intrinsic component of mitochondrial membrane	GO:0098573	0.333
7	4,6,7	heterochromatin	GO:0000792	0.333
8	7,8	protein storage vacuole	GO:0000326	0.333
6	5,6	phragmoplast	GO:0009524	0.336
3	3	respiratory chain	GO:0070469	0.34
8	5,6,7,8	late endosome membrane	GO:0031902	0.347
4	3,4	cell projection part	GO:0044463	0.349
6	5,6	endoplasmic reticulum lumen	GO:0005788	0.365
4	4	respiratory chain complex I	GO:0045271	0.383
5	5	mitochondrial respiratory chain complex I	GO:0005747	0.383
5	4,5	NADH dehydrogenase complex	GO:0030964	0.383
5	5	mitochondrial inner membrane	GO:0005743	0.383
4	4	catalytic complex	GO:1902494	0.407
5	4,5	nucleosome	GO:0000786	0.409
6	5,6	replication fork	GO:0005657	0.412
4	4	pollen tube	GO:0090406	0.418
6	5,6	clathrin adaptor complex	GO:0030131	0.427
6	5,6	chromosome	GO:0005694	0.437
5	4,5	endosome membrane	GO:0010008	0.447
4	4	DNA packaging complex	GO:0044815	0.452
4	4	cytochrome complex	GO:0070069	0.455
5	4,5	endosomal part	GO:0044440	0.458
6	5,6	nuclear lumen	GO:0031981	0.47
4	4	myosin complex	GO:0016459	0.482
6	3,6	protein serine/threonine phosphatase complex	GO:0008287	0.482
5	4,5	AP-type membrane coat adaptor complex	GO:0030119	0.482
5	5	phosphatase complex	GO:1903293	0.482
7	5,6,7	trans-Golgi network	GO:0005802	0.484
6	5,6	clathrin coat	GO:0030118	0.495
7	5,6,7	late endosome	GO:0005770	0.517
4	3,4	coated pit	GO:0005905	0.532
6	6	cytoplasmic mRNA processing body	GO:0000932	0.532
3	3	extrinsic component of membrane	GO:0019898	0.562
3	3	protein-DNA complex	GO:0032993	0.597
7	4,5,6,7	nuclear membrane	GO:0031965	0.598
6	4,5,6	endosome	GO:0005768	0.601
5	5	cytoplasmic ribonucleoprotein granule	GO:0036464	0.618
6	4,5,6	ribonucleoprotein granule	GO:0035770	0.618
6	5,6	nuclear pore	GO:0005643	0.618
8	6,7,8	Golgi cisterna	GO:0031985	0.627
7	4,5,6,7	microbody membrane	GO:0031903	0.646
7	5,6,7	peroxisomal membrane	GO:0005778	0.646
7	5,6,7	Golgi subcompartment	GO:0098791	0.648
7	5,6,7	nuclear chromosome part	GO:0044454	0.661
4	3,4	endoplasmic reticulum membrane	GO:0005789	0.668
3	3	nuclear outer membrane-endoplasmic reticulum membrane network	GO:0042175	0.676
5	4,5	chromosomal part	GO:0044427	0.68
5	4,5	endoplasmic reticulum part	GO:0044432	0.69
4	4	intrinsic component of plasma membrane	GO:0031226	0.705
7	5,6,7	Golgi stack	GO:0005795	0.711
6	4,6	transport vesicle	GO:0030133	0.711
3	3	membrane region	GO:0098589	0.725
7	7	clathrin-coated vesicle	GO:0030136	0.725
6	5,6	nuclear chromosome	GO:0000228	0.736
7	6,7	actin cytoskeleton	GO:0015629	0.817
5	4,5	Golgi apparatus part	GO:0044431	0.821
3	3	coated membrane	GO:0048475	0.821
5	4,5	membrane coat	GO:0030117	0.821
4	4	microtubule	GO:0005874	0.852
5	4,5	nuclear part	GO:0044428	0.855
5	5	kinesin complex	GO:0005871	0.858
3	3	plasma membrane part	GO:0044459	0.878
6	5,6	Golgi membrane	GO:0000139	0.878
8	5,6,7,8	plant-type vacuole membrane	GO:0009705	0.895
6	6	coated vesicle	GO:0030135	0.905
5	5	cytoplasmic membrane-bounded vesicle	GO:0016023	0.91
5	4,5	cytoplasmic vesicle	GO:0031410	0.912
6	4,5,6	nuclear envelope	GO:0005635	0.917
4	4	membrane-bounded vesicle	GO:0031988	0.92
3	3	vesicle	GO:0031982	0.925
4	4	microtubule associated complex	GO:0005875	0.938
7	4,5,6,7	cytoskeletal part	GO:0044430	0.947
7	6,7	microtubule cytoskeleton	GO:0015630	0.952
6	5,6	cytoskeleton	GO:0005856	0.969
5	4,5	integral component of plasma membrane	GO:0005887	0.986
2	2	membrane part	GO:0044425	0.993
6	5,6	nucleoplasm	GO:0005654	0.994
5	5	transferase complex	GO:1990234	0.996
7	5,6,7	nucleoplasm part	GO:0044451	0.997
3	3	intrinsic component of membrane	GO:0031224	1
4	4	integral component of membrane	GO:0016021	1
6	5,6	nucleus	GO:0005634	1

## Sheet: molecular function
maxLevel	levels	GO_Name	GO_ID	Pvalue
6	6	divinyl chlorophyllide a 8-vinyl-reductase activity	GO:0033728	0
4	4	3,8-divinyl protochlorophyllide a 8-vinyl reductase activity	GO:0051744	0
2	2	catalytic activity	GO:0003824	8.22e-10
7	7	cobalt ion binding	GO:0050897	1.36e-06
3	3	oxidoreductase activity	GO:0016491	2.94e-06
5	5	oxidoreductase activity, acting on the CH-OH group of donors, NAD or NADP as acceptor	GO:0016616	4.13e-06
3	3	structural constituent of ribosome	GO:0003735	1.08e-05
5	5	chlorophyll binding	GO:0016168	1.14e-05
2	2	antioxidant activity	GO:0016209	1.4e-05
4	4	oxidoreductase activity, acting on CH-OH group of donors	GO:0016614	2.2e-05
3	3	cofactor binding	GO:0048037	2.73e-05
5	5	malate dehydrogenase activity	GO:0016615	5.09e-05
3	3	peroxidase activity	GO:0004601	5.43e-05
4	4	oxidoreductase activity, acting on peroxide as acceptor	GO:0016684	7.94e-05
5	5	glutathione transferase activity	GO:0004364	8.94e-05
6	6	L-malate dehydrogenase activity	GO:0030060	0.000101
3	3	hydrolase activity	GO:0016787	0.000118
4	4	transferase activity, transferring alkyl or aryl (other than methyl) groups	GO:0016765	0.000167
7	7	copper ion binding	GO:0005507	0.000201
3	3	sulfur compound binding	GO:1901681	0.000307
6	6	NAD(P)+ transhydrogenase activity	GO:0008746	0.000406
3	3	flavonoid binding	GO:0097243	0.000406
5	5	oxidoreductase activity, acting on NAD(P)H, NAD(P) as acceptor	GO:0016652	0.000406
4	4	camalexin binding	GO:2001147	0.000406
6	6	acetate-CoA ligase activity	GO:0003987	0.000406
5	4,5	quercitrin binding	GO:2001227	0.000406
6	6	glucose-6-phosphate isomerase activity	GO:0004347	0.000406
5	5	AMP binding	GO:0016208	0.000406
2	2	structural molecule activity	GO:0005198	0.000427
4	4	peptidase activity	GO:0008233	0.000574
5	5	hydrolase activity, hydrolyzing O-glycosyl compounds	GO:0004553	0.000627
5	5	oxidoreductase activity, acting on the CH-CH group of donors, NAD or NADP as acceptor	GO:0016628	0.000836
5	5	disulfide oxidoreductase activity	GO:0015036	0.000886
5	5	oligopeptide binding	GO:1900750	0.00119
5	4,5	glutathione binding	GO:0043295	0.00119
5	5	all-trans-nonaprenyl-diphosphate synthase (geranylgeranyl-diphosphate specific) activity	GO:0052924	0.0012
5	5	trans-octaprenyltranstransferase activity	GO:0050347	0.0012
7	7	alpha-L-fucosidase activity	GO:0004560	0.0012
4	4	coenzyme binding	GO:0050662	0.00129
5	5	4 iron, 4 sulfur cluster binding	GO:0051539	0.0013
5	4,5	pyridoxal phosphate binding	GO:0030170	0.00175
4	4	hydrolase activity, acting on glycosyl bonds	GO:0016798	0.00184
6	4,6	lipoate synthase activity	GO:0016992	0.00237
6	6	protochlorophyllide reductase activity	GO:0016630	0.00237
6	6	fucosidase activity	GO:0015928	0.00237
9	9	fructose 1,6-bisphosphate 1-phosphatase activity	GO:0042132	0.00237
5	5	lipoate-protein ligase activity	GO:0016979	0.00237
5	5	NADP binding	GO:0050661	0.00248
3	3	modified amino acid binding	GO:0072341	0.00252
5	5	peptidase activity, acting on L-amino acid peptides	GO:0070011	0.00271
5	5	ribosome binding	GO:0043022	0.0031
6	6	endopeptidase activity	GO:0004175	0.00346
4	4	chitin binding	GO:0008061	0.00376
8	8	glucan endo-1,3-beta-D-glucosidase activity	GO:0042973	0.00376
2	2	electron carrier activity	GO:0009055	0.00381
7	7	5S rRNA binding	GO:0008097	0.0039
6	6	ATP citrate synthase activity	GO:0003878	0.0039
7	7	glyceraldehyde-3-phosphate dehydrogenase (NAD+) (phosphorylating) activity	GO:0004365	0.0039
5	5	ligase activity, forming nitrogen-metal bonds, forming coordination complexes	GO:0051003	0.0039
4	4	ligase activity, forming nitrogen-metal bonds	GO:0051002	0.0039
6	6	magnesium chelatase activity	GO:0016851	0.0039
3	3	radical SAM enzyme activity	GO:0070283	0.0039
7	7	cysteine-type endopeptidase activity	GO:0004197	0.00459
5	5	NAD binding	GO:0051287	0.00462
6	6	glucosidase activity	GO:0015926	0.00524
5	5	sulfurtransferase activity	GO:0016783	0.00531
6	6	peptide disulfide oxidoreductase activity	GO:0015037	0.00578
6	6	aldo-keto reductase (NADP) activity	GO:0004033	0.00578
7	7	glutathione disulfide oxidoreductase activity	GO:0015038	0.00578
6	6	phosphoenolpyruvate carboxykinase activity	GO:0004611	0.00578
7	7	dihydrolipoamide S-acyltransferase activity	GO:0030523	0.00578
10	8,10	proton-transporting ATP synthase activity, rotational mechanism	GO:0046933	0.00622
5	5	oxidoreductase activity, acting on a sulfur group of donors, disulfide as acceptor	GO:0016671	0.00623
6	6	glyceraldehyde-3-phosphate dehydrogenase (NAD(P)+) (phosphorylating) activity	GO:0043891	0.00798
4	4	ribonucleoprotein complex binding	GO:0043021	0.00828
3	3	metal cluster binding	GO:0051540	0.00835
4	4	iron-sulfur cluster binding	GO:0051536	0.00835
4	4	oxidoreductase activity, acting on the CH-CH group of donors	GO:0016627	0.00927
4	4	ligase activity, forming carbon-nitrogen bonds	GO:0016879	0.0103
6	6	acetyl-CoA carboxylase activity	GO:0003989	0.0105
4	4	anion binding	GO:0043168	0.0106
6	6	rRNA binding	GO:0019843	0.0108
6	6	protein disulfide oxidoreductase activity	GO:0015035	0.012
5	5	thiolester hydrolase activity	GO:0016790	0.0121
6	6	aspartic-type peptidase activity	GO:0070001	0.0132
7	7	aspartic-type endopeptidase activity	GO:0004190	0.0132
4	4	L-ascorbate peroxidase activity	GO:0016688	0.0133
4	4	ligase activity, forming carbon-carbon bonds	GO:0016885	0.0164
5	5	cysteine synthase activity	GO:0004124	0.0164
5	5	CoA carboxylase activity	GO:0016421	0.0164
4	4	oxidoreductase activity, acting on the aldehyde or oxo group of donors	GO:0016903	0.0169
6	6	chitinase activity	GO:0004568	0.0184
7	7	ATPase activity, coupled to transmembrane movement of ions, rotational mechanism	GO:0044769	0.0184
6	4,6	chitosan binding	GO:2001080	0.0202
5	5	nitrite reductase activity	GO:0098809	0.0202
6	6	L-lactate dehydrogenase activity	GO:0004459	0.0202
6	6	phosphoacetylglucosamine mutase activity	GO:0004610	0.0202
9	9	calcium-dependent protein kinase C activity	GO:0004698	0.0202
5	5	maleylacetoacetate isomerase activity	GO:0016034	0.0202
6	6	dTDP-4-dehydrorhamnose reductase activity	GO:0008831	0.0202
8	7,8	UDP-glucose:glycoprotein glucosyltransferase activity	GO:0003980	0.0202
6	6	L-galactose dehydrogenase activity	GO:0010349	0.0202
6	6	nitrite reductase (NO-forming) activity	GO:0050421	0.0202
6	6	ferredoxin-nitrite reductase activity	GO:0048307	0.0202
5	5	oxidoreductase activity, acting on diphenols and related substances as donors, with copper protein as acceptor	GO:0052880	0.0202
5	5	hydroxymethylbilane synthase activity	GO:0004418	0.0202
6	6	plastoquinol--plastocyanin reductase activity	GO:0009496	0.0202
5	5	2-C-methyl-D-erythritol 2,4-cyclodiphosphate synthase activity	GO:0008685	0.0202
7	7	quercetin 3-O-methyltransferase activity	GO:0030755	0.0202
6	6	prenylcysteine oxidase activity	GO:0001735	0.0202
8	8	dihydrolipoamide branched chain acyltransferase activity	GO:0004147	0.0202
8	8	1,2-alpha-L-fucosidase activity	GO:0047513	0.0202
7	7	pyridoxine:NADP 4-dehydrogenase activity	GO:0050236	0.0202
5	5	oxidoreductase activity, acting on other nitrogenous compounds as donors, cytochrome as acceptor	GO:0016662	0.0202
7	7	magnesium protoporphyrin IX methyltransferase activity	GO:0046406	0.0202
6	6	zeaxanthin epoxidase activity	GO:0052662	0.0202
6	6	glutamate dehydrogenase (NAD+) activity	GO:0004352	0.0202
6	6	sulfur dioxygenase activity	GO:0050313	0.0202
8	8	alpha-1,4-glucosidase activity	GO:0004558	0.0202
6	6	mevalonate kinase activity	GO:0004496	0.0202
7	7	luteolin O-methyltransferase activity	GO:0030744	0.0202
6	6	imidazoleglycerol-phosphate synthase activity	GO:0000107	0.0202
6	6	dTDP-4-dehydrorhamnose 3,5-epimerase activity	GO:0008830	0.0202
7	7	caffeate O-methyltransferase activity	GO:0047763	0.0202
6	6	glycerate dehydrogenase activity	GO:0008465	0.0202
7	7	myricetin 3'-O-methyltransferase activity	GO:0033799	0.0202
7	7	delta4-3-oxosteroid 5beta-reductase activity	GO:0047787	0.0202
8	8	protein kinase C activity	GO:0004697	0.0202
6	6	L-iditol 2-dehydrogenase activity	GO:0003939	0.0202
6	6	3-hydroxybutyrate dehydrogenase activity	GO:0003858	0.0202
5	5	oxidoreductase activity, acting on other nitrogenous compounds as donors, iron-sulfur protein as acceptor	GO:0016664	0.0202
6	6	dihydrolipoyllysine-residue (2-methylpropanoyl)transferase activity	GO:0043754	0.0202
6	6	zeaxanthin epoxidase [overall] activity	GO:0009540	0.0202
6	6	glutathione thiolesterase activity	GO:0047951	0.0202
6	6	antheraxanthin epoxidase activity	GO:0052663	0.0202
6	6	allantoinase activity	GO:0004038	0.0202
3	3	isomerase activity	GO:0016853	0.0211
8	8	sugar-phosphatase activity	GO:0050308	0.0235
6	6	phosphogluconate dehydrogenase (decarboxylating) activity	GO:0004616	0.0235
5	5	2 iron, 2 sulfur cluster binding	GO:0051537	0.0264
6	6	fructose-bisphosphate aldolase activity	GO:0004332	0.0274
6	6	threonine-type peptidase activity	GO:0070003	0.0285
7	7	threonine-type endopeptidase activity	GO:0004298	0.0285
7	7	carbohydrate phosphatase activity	GO:0019203	0.0308
4	4	SNAP receptor activity	GO:0005484	0.0312
5	5	oxidoreductase activity, acting on the aldehyde or oxo group of donors, disulfide as acceptor	GO:0016624	0.0315
5	5	CoA-ligase activity	GO:0016405	0.0315
9	9	hydrogen ion transmembrane transporter activity	GO:0015078	0.0338
7	7	beta-glucosidase activity	GO:0008422	0.0347
4	4	oxidoreductase activity, acting on a sulfur group of donors	GO:0016667	0.0348
6	6	cysteine-type peptidase activity	GO:0008234	0.0374
5	5	ammonium ion binding	GO:0070405	0.04
7	7	inositol tetrakisphosphate 5-kinase activity	GO:0047326	0.04
6	6	magnesium-protoporphyrin IX monomethyl ester (oxidative) cyclase activity	GO:0048529	0.04
5	5	lactate dehydrogenase activity	GO:0004457	0.04
6	6	L-arabinokinase activity	GO:0009702	0.04
7	7	inositol tetrakisphosphate 3-kinase activity	GO:0000824	0.04
6	6	UDP-4-keto-rhamnose-4-keto-reductase activity	GO:0010490	0.04
7	7	inositol-1,4,5-trisphosphate 6-kinase activity	GO:0000823	0.04
6	6	cysteine desulfurase activity	GO:0031071	0.04
7	7	endochitinase activity	GO:0008843	0.04
6	6	plasmalogen synthase activity	GO:0050200	0.04
5	5	NADP+ binding	GO:0070401	0.04
5	5	selenocysteine lyase activity	GO:0009000	0.04
9	7,9	tricarboxylic acid transmembrane transporter activity	GO:0015142	0.04
6	6	arginase activity	GO:0004053	0.04
7	7	mannosyl-oligosaccharide glucosidase activity	GO:0004573	0.04
7	7	phosphoenolpyruvate carboxykinase (ATP) activity	GO:0004612	0.04
6	6	UDP-4-keto-6-deoxy-glucose-3,5-epimerase activity	GO:0010489	0.04
7	7	inositol-1,4,5-trisphosphate 3-kinase activity	GO:0008440	0.04
3	3	electron transporter, transferring electrons from cytochrome b6/f complex of photosystem II activity	GO:0046028	0.04
5	5	argininosuccinate synthase activity	GO:0004055	0.04
6	6	oxoglutarate dehydrogenase (succinyl-transferring) activity	GO:0004591	0.04
6	6	glutaminyl-tRNA synthase (glutamine-hydrolyzing) activity	GO:0050567	0.04
7	7	fatty-acyl-CoA synthase activity	GO:0004321	0.04
5	5	oxidoreductase activity, acting on the CH-NH group of donors, NAD or NADP as acceptor	GO:0016646	0.0405
8	8	poly(U) RNA binding	GO:0008266	0.0405
7	7	poly-pyrimidine tract binding	GO:0008187	0.0405
6	5,6	calcium-dependent phospholipid binding	GO:0005544	0.0405
4	4	tetrapyrrole binding	GO:0046906	0.0432
7	7	porin activity	GO:0015288	0.0453
6	6	wide pore channel activity	GO:0022829	0.0453
5	5	transferase activity, transferring acyl groups, acyl groups converted into alkyl on transfer	GO:0046912	0.0453
7	7	alpha-glucosidase activity	GO:0090599	0.0453
5	5	acid-thiol ligase activity	GO:0016878	0.0453
4	4	SNARE binding	GO:0000149	0.0465
4	4	carbon-carbon lyase activity	GO:0016830	0.0484
4	4	transferase activity, transferring sulfur-containing groups	GO:0016782	0.0525
9	8,9	voltage-gated anion channel activity	GO:0008308	0.0554
5	5	NADPH dehydrogenase activity	GO:0003959	0.0593
5	5	oxidoreductase activity, acting on a sulfur group of donors, quinone or similar compound as acceptor	GO:0016672	0.0593
6	6	glutamate dehydrogenase [NAD(P)+] activity	GO:0004353	0.0593
6	6	arylformamidase activity	GO:0004061	0.0593
5	5	oxidoreductase activity, acting on the CH-NH2 group of donors, disulfide as acceptor	GO:0016642	0.0593
6	3,6	glutathione dehydrogenase (ascorbate) activity	GO:0045174	0.0593
6	6	phosphopyruvate hydratase activity	GO:0004634	0.0593
8	7,8	cis-zeatin O-beta-D-glucosyltransferase activity	GO:0050502	0.0593
5	5	adenylyl-sulfate reductase activity	GO:0009973	0.0593
6	6	enone reductase activity	GO:0035671	0.0593
6	6	ribulose-phosphate 3-epimerase activity	GO:0004750	0.0593
7	7	phosphoglycolate phosphatase activity	GO:0008967	0.0593
9	9	inositol monophosphate 3-phosphatase activity	GO:0052832	0.0593
3	3	UDP-L-rhamnose synthase activity	GO:0010280	0.0593
9	9	inositol monophosphate 4-phosphatase activity	GO:0052833	0.0593
5	5	acetolactate synthase activity	GO:0003984	0.0593
6	6	methylenetetrahydrofolate reductase (NAD(P)H) activity	GO:0004489	0.0593
6	6	glycine dehydrogenase (decarboxylating) activity	GO:0004375	0.0593
4	4	preprotein binding	GO:0070678	0.0593
6	6	1,4-alpha-glucan branching enzyme activity	GO:0003844	0.0593
5	5	L-3-cyanoalanine synthase activity	GO:0050017	0.0593
6	6	UDP-glucose 4,6-dehydratase activity	GO:0050377	0.0593
8	7,8	trans-zeatin O-beta-D-glucosyltransferase activity	GO:0050403	0.0593
6	6	adenylyl-sulfate reductase (glutathione) activity	GO:0033741	0.0593
8	3,8	glutathione-disulfide reductase activity	GO:0004362	0.0593
5	5	intramolecular oxidoreductase activity, interconverting aldoses and ketoses	GO:0016861	0.0608
7	7	anion channel activity	GO:0005253	0.0663
6	6	phosphatase activity	GO:0016791	0.0665
3	3	lyase activity	GO:0016829	0.0705
7	6,7	UDP-glucosyltransferase activity	GO:0035251	0.072
4	4	ligase activity, forming carbon-sulfur bonds	GO:0016877	0.0725
4	4	transferase activity, transferring nitrogenous groups	GO:0016769	0.0757
5	5	transaminase activity	GO:0008483	0.0757
3	3	carbohydrate derivative binding	GO:0097367	0.0779
7	7	alpha-galactosidase activity	GO:0004557	0.0783
8	8	NADH pyrophosphatase activity	GO:0035529	0.0783
6	6	3-isopropylmalate dehydratase activity	GO:0003861	0.0783
7	7	acyl-CoA hydrolase activity	GO:0047617	0.0783
5	5	ribosomal large subunit binding	GO:0043023	0.0783
8	8	inositol monophosphate phosphatase activity	GO:0052834	0.0783
7	7	phosphoenolpyruvate carboxylase activity	GO:0008964	0.0783
7	7	alcohol dehydrogenase (NADP+) activity	GO:0008106	0.0783
7	7	aryl-aldehyde oxidase activity	GO:0018488	0.0783
6	6	glucosylceramidase activity	GO:0004348	0.0783
5	5	inositol-3-phosphate synthase activity	GO:0004512	0.0783
6	6	aldehyde oxidase activity	GO:0004031	0.0783
9	9	inositol monophosphate 1-phosphatase activity	GO:0008934	0.0783
6	6	3-isopropylmalate dehydrogenase activity	GO:0003862	0.0783
5	5	oxidoreductase activity, acting on the CH-NH2 group of donors, NAD or NADP as acceptor	GO:0016639	0.0783
7	6,7	malate dehydrogenase (decarboxylating) (NADP+) activity	GO:0004473	0.0783
4	4	oxidoreductase activity, acting on other nitrogenous compounds as donors	GO:0016661	0.0783
7	7	serine-tRNA ligase activity	GO:0004828	0.0783
5	5	intramolecular transferase activity, transferring hydroxy groups	GO:0050486	0.0783
6	6	glyoxylate reductase (NADP) activity	GO:0030267	0.0783
8	8	indole-3-acetaldehyde oxidase activity	GO:0050302	0.0783
4	4	protein anchor	GO:0043495	0.0783
8	8	raffinose alpha-galactosidase activity	GO:0052692	0.0783
6	6	dTDP-glucose 4,6-dehydratase activity	GO:0008460	0.0783
6	6	dihydrolipoyl dehydrogenase activity	GO:0004148	0.0783
4	4	peptide binding	GO:0042277	0.0799
4	4	enzyme activator activity	GO:0008047	0.0813
8	8	monovalent inorganic cation transmembrane transporter activity	GO:0015077	0.0817
5	5	racemase and epimerase activity, acting on carbohydrates and derivatives	GO:0016857	0.0838
3	3	ion binding	GO:0043167	0.0839
3	3	enzyme regulator activity	GO:0030234	0.0863
6	6	glucosyltransferase activity	GO:0046527	0.088
4	4	hydrolase activity, acting on acid anhydrides	GO:0016817	0.0894
3	3	lipid binding	GO:0008289	0.0961
5	5	NADPH binding	GO:0070402	0.0969
8	8	dihydrolipoyllysine-residue acetyltransferase activity	GO:0004742	0.0969
6	6	shikimate kinase activity	GO:0004765	0.0969
6	6	ACP phosphopantetheine attachment site binding involved in fatty acid biosynthetic process	GO:0000036	0.0969
4	4	prosthetic group binding	GO:0051192	0.0969
4	4	phosphorus-oxygen lyase activity	GO:0016849	0.0969
11	11	protein-DNA loading ATPase activity	GO:0033170	0.0969
5	5	ACP phosphopantetheine attachment site binding	GO:0044620	0.0969
7	7	starch synthase activity	GO:0009011	0.0969
7	7	S-acetyltransferase activity	GO:0016418	0.0969
12	6,12	DNA clamp loader activity	GO:0003689	0.0969
5	5	oxidoreductase activity, acting on a sulfur group of donors, oxygen as acceptor	GO:0016670	0.0969
3	3	amide binding	GO:0033218	0.0995
3	3	small molecule binding	GO:0036094	0.0995
5	5	aldehyde-lyase activity	GO:0016832	0.109
6	6	galactosidase activity	GO:0015925	0.109
7	7	nucleoside-triphosphatase activity	GO:0017111	0.114
6	6	pyrophosphatase activity	GO:0016462	0.114
8	8	1-acylglycerol-3-phosphate O-acyltransferase activity	GO:0003841	0.115
7	7	glucose-1-phosphate adenylyltransferase activity	GO:0008878	0.115
5	5	succinate dehydrogenase activity	GO:0000104	0.115
6	6	succinate dehydrogenase (ubiquinone) activity	GO:0008177	0.115
6	6	NAD(P)H dehydrogenase (quinone) activity	GO:0003955	0.115
7	7	lysophosphatidic acid acyltransferase activity	GO:0042171	0.115
7	6,7	malate dehydrogenase (decarboxylating) (NAD+) activity	GO:0004471	0.115
6	6	malic enzyme activity	GO:0004470	0.115
8	8	metalloaminopeptidase activity	GO:0070006	0.115
7	7	xylan 1,4-beta-xylosidase activity	GO:0009044	0.115
6	6	pyruvate dehydrogenase (acetyl-transferring) activity	GO:0004739	0.115
5	5	oxidoreductase activity, acting on CH or CH2 groups, oxygen as acceptor	GO:0016727	0.115
6	6	indole-3-acetic acid amido synthetase activity	GO:0010279	0.115
5	5	Hsp90 protein binding	GO:0051879	0.115
6	6	xanthine oxidase activity	GO:0004855	0.115
5	5	pyruvate dehydrogenase activity	GO:0004738	0.115
6	6	xanthine dehydrogenase activity	GO:0004854	0.115
6	6	alanine-oxo-acid transaminase activity	GO:0047635	0.115
3	3	electron transporter, transferring electrons within cytochrome b6/f complex of photosystem II activity	GO:0045158	0.115
8	7,8	glycogen (starch) synthase activity	GO:0004373	0.115
7	7	dolichyl-diphosphooligosaccharide-protein glycotransferase activity	GO:0004579	0.115
6	6	alanine-glyoxylate transaminase activity	GO:0008453	0.115
7	7	L-alanine:2-oxoglutarate aminotransferase activity	GO:0004021	0.115
5	5	purine ribonucleoside triphosphate binding	GO:0035639	0.116
5	5	hydrolase activity, acting on acid anhydrides, in phosphorus-containing anhydrides	GO:0016818	0.117
4	4	racemase and epimerase activity	GO:0016854	0.129
7	7	inositol-1,3,4-trisphosphate 6-kinase activity	GO:0052725	0.133
6	6	CoA hydrolase activity	GO:0016289	0.133
5	5	oxidoreductase activity, acting on the aldehyde or oxo group of donors, oxygen as acceptor	GO:0016623	0.133
6	6	glycine hydroxymethyltransferase activity	GO:0004372	0.133
4	4	palmitoyl hydrolase activity	GO:0098599	0.133
5	5	oxidoreductase activity, acting on CH or CH2 groups, NAD or NADP as acceptor	GO:0016726	0.133
8	7,8	sucrose synthase activity	GO:0016157	0.133
4	4	catalase activity	GO:0004096	0.133
5	5	palmitoyl-(protein) hydrolase activity	GO:0008474	0.133
5	5	protease binding	GO:0002020	0.133
5	5	biotin carboxylase activity	GO:0004075	0.133
5	4,5	fatty-acyl-CoA binding	GO:0000062	0.133
5	5	hydrolase activity, acting on carbon-nitrogen (but not peptide) bonds, in cyclic amides	GO:0016812	0.133
2	2	molecular function regulator	GO:0098772	0.139
4	4	nucleotide binding	GO:0000166	0.14
4	4	nucleoside phosphate binding	GO:1901265	0.14
6	6	endopeptidase inhibitor activity	GO:0004866	0.143
5	5	endopeptidase regulator activity	GO:0061135	0.143
4	4	intramolecular oxidoreductase activity	GO:0016860	0.144
8	8	ATPase activity	GO:0016887	0.148
7	7	cation-transporting ATPase activity	GO:0019829	0.148
4	4	oxidoreductase activity, acting on the CH-NH group of donors	GO:0016645	0.15
5	5	peptidase inhibitor activity	GO:0030414	0.15
4	4	peptidase regulator activity	GO:0061134	0.15
5	4,5	molybdopterin cofactor binding	GO:0043546	0.151
6	6	lysophospholipid acyltransferase activity	GO:0071617	0.151
8	7,8	quercetin 4'-O-glucosyltransferase activity	GO:0080046	0.151
8	7,8	inositol 3-alpha-galactosyltransferase activity	GO:0047216	0.151
6	6	oligosaccharyl transferase activity	GO:0004576	0.151
6	6	inositol trisphosphate kinase activity	GO:0051766	0.151
5	5	phosphatase binding	GO:0019902	0.151
5	5	oxidoreductase activity, acting on the CH-CH group of donors, quinone or related compound as acceptor	GO:0016635	0.151
6	6	protein phosphatase binding	GO:0019903	0.151
7	7	glycerol-3-phosphate O-acyltransferase activity	GO:0004366	0.151
7	7	phosphatidate phosphatase activity	GO:0008195	0.151
10	10	proteasome-activating ATPase activity	GO:0036402	0.151
6	6	ATPase activity, coupled to transmembrane movement of ions	GO:0042625	0.153
6	6	purine ribonucleoside binding	GO:0032550	0.154
5	5	purine nucleoside binding	GO:0001883	0.154
3	3	ligase activity	GO:0016874	0.157
5	5	ribonucleoside binding	GO:0032549	0.159
4	4	nucleoside binding	GO:0001882	0.16
8	7,8	serine-type carboxypeptidase activity	GO:0004185	0.163
7	7	calcium-dependent protein kinase activity	GO:0010857	0.164
8	8	calcium-dependent protein serine/threonine kinase activity	GO:0009931	0.164
6	6	S-acyltransferase activity	GO:0016417	0.164
4	4	ribonucleotide binding	GO:0032553	0.165
8	8	GTPase activity	GO:0003924	0.166
4	4	glutathione peroxidase activity	GO:0004602	0.168
6	6	oxaloacetate decarboxylase activity	GO:0008948	0.168
6	6	inositol tetrakisphosphate kinase activity	GO:0051765	0.168
4	4	steroid dehydrogenase activity	GO:0016229	0.168
7	7	L-leucine transaminase activity	GO:0052654	0.168
5	4,5	thiamine pyrophosphate binding	GO:0030976	0.168
7	7	L-isoleucine transaminase activity	GO:0052656	0.168
7	7	L-valine transaminase activity	GO:0052655	0.168
6	5,6	purine ribonucleotide binding	GO:0032555	0.168
6	6	ATP binding	GO:0005524	0.168
5	5	purine nucleotide binding	GO:0017076	0.171
6	6	single-stranded RNA binding	GO:0003727	0.171
5	5	phosphoric ester hydrolase activity	GO:0042578	0.175
4	4	carbon-sulfur lyase activity	GO:0016846	0.178
6	6	GTP binding	GO:0005525	0.181
9	9	translation release factor activity, codon specific	GO:0016149	0.185
5	5	hydrolase activity, acting on carbon-nitrogen (but not peptide) bonds, in linear amidines	GO:0016813	0.185
3	3	peroxiredoxin activity	GO:0051920	0.185
5	5	oxidoreductase activity, acting on diphenols and related substances as donors, cytochrome as acceptor	GO:0016681	0.185
6	6	L-aspartate:2-oxoglutarate aminotransferase activity	GO:0004069	0.185
10	6,10	ubiquinol-cytochrome-c reductase activity	GO:0008121	0.185
6	6	C-acyltransferase activity	GO:0016408	0.185
4	4	oxidoreductase activity, acting on the CH-NH2 group of donors	GO:0016638	0.186
7	6,7	serine-type exopeptidase activity	GO:0070008	0.198
6	6	xylanase activity	GO:0097599	0.201
6	6	branched-chain-amino-acid transaminase activity	GO:0004084	0.201
9	9	ammonium transmembrane transporter activity	GO:0008519	0.201
7	7	cysteine-type endopeptidase inhibitor activity	GO:0004869	0.201
7	7	alpha-mannosidase activity	GO:0004559	0.201
5	5	carboxy-lyase activity	GO:0016831	0.209
4	4	macrolide binding	GO:0005527	0.217
5	5	FK506 binding	GO:0005528	0.217
6	6	7S RNA binding	GO:0008312	0.217
7	7	carboxypeptidase activity	GO:0004180	0.219
4	4	enzyme inhibitor activity	GO:0004857	0.222
6	6	amino acid binding	GO:0016597	0.223
7	6,7	guanyl ribonucleotide binding	GO:0032561	0.23
6	6	guanyl nucleotide binding	GO:0019001	0.23
7	7	inositol phosphate phosphatase activity	GO:0052745	0.233
6	6	L-phenylalanine aminotransferase activity	GO:0070546	0.233
7	7	L-phenylalanine:2-oxoglutarate aminotransferase activity	GO:0080130	0.233
4	4	transferase activity, transferring aldehyde or ketonic groups	GO:0016744	0.233
4	4	intramolecular lyase activity	GO:0016872	0.233
7	7	translation termination factor activity	GO:0008079	0.233
6	6	dimethylallyltranstransferase activity	GO:0004161	0.233
9	7,9	dicarboxylic acid transmembrane transporter activity	GO:0005310	0.233
8	8	translation release factor activity	GO:0003747	0.233
4	4	oxidoreductase activity, acting on CH or CH2 groups	GO:0016725	0.233
5	5	hydro-lyase activity	GO:0016836	0.235
7	6,7	adenyl ribonucleotide binding	GO:0032559	0.237
4	4	hydrolase activity, acting on carbon-nitrogen (but not peptide) bonds	GO:0016810	0.237
5	5	flavin adenine dinucleotide binding	GO:0050660	0.237
6	6	O-methyltransferase activity	GO:0008171	0.238
4	4	cation binding	GO:0043169	0.239
6	6	adenyl nucleotide binding	GO:0030554	0.24
6	6	calcium ion binding	GO:0005509	0.247
7	7	metalloexopeptidase activity	GO:0008235	0.248
6	6	poly(A) RNA binding	GO:0044822	0.253
7	7	acid phosphatase activity	GO:0003993	0.26
6	6	pyruvate kinase activity	GO:0004743	0.264
5	5	oxo-acid-lyase activity	GO:0016833	0.264
6	6	geranyltranstransferase activity	GO:0004337	0.264
6	6	beta-fructofuranosidase activity	GO:0004564	0.264
8	7,8	sucrose alpha-glucosidase activity	GO:0004575	0.264
8	8	mismatched DNA binding	GO:0030983	0.264
7	7	potassium ion binding	GO:0030955	0.264
5	5	hydroxymethyl-, formyl- and related transferase activity	GO:0016742	0.264
6	6	alkali metal ion binding	GO:0031420	0.264
7	6,7	UDP-galactosyltransferase activity	GO:0035250	0.264
6	6	UDP-N-acetylmuramate dehydrogenase activity	GO:0008762	0.268
6	6	exopeptidase activity	GO:0008238	0.273
7	4,5,7	abscisic acid binding	GO:0010427	0.279
5	5	oxidoreductase activity, acting on a heme group of donors, oxygen as acceptor	GO:0016676	0.279
4	4	heme-copper terminal oxidase activity	GO:0015002	0.279
6	6	histone deacetylase activity	GO:0004407	0.279
7	7	nucleotide diphosphatase activity	GO:0004551	0.279
4	4	oxidoreductase activity, acting on a heme group of donors	GO:0016675	0.279
6	3,5,6	cytochrome-c oxidase activity	GO:0004129	0.279
4	4	carbon-oxygen lyase activity	GO:0016835	0.279
5	5	oxidoreductase activity, acting on the aldehyde or oxo group of donors, NAD or NADP as acceptor	GO:0016620	0.283
4	4	hydrolase activity, acting on acid anhydrides, catalyzing transmembrane movement of substances	GO:0016820	0.291
5	5	phosphatase inhibitor activity	GO:0019212	0.293
6	6	protein phosphatase inhibitor activity	GO:0004864	0.293
6	6	farnesyltranstransferase activity	GO:0004311	0.293
5	5	intramolecular transferase activity, phosphotransferases	GO:0016868	0.293
3	3	drug binding	GO:0008144	0.293
5	5	UDP-glycosyltransferase activity	GO:0008194	0.298
5	5	protein deacetylase activity	GO:0033558	0.307
9	8,9	proton-transporting ATPase activity, rotational mechanism	GO:0046961	0.307
4	4	isoprenoid binding	GO:0019840	0.307
4	4	oxidoreductase activity, acting on NAD(P)H	GO:0016651	0.321
8	7,8	voltage-gated ion channel activity	GO:0005244	0.328
7	7	voltage-gated channel activity	GO:0022832	0.328
5	5	hydrolase activity, acting on carbon-nitrogen (but not peptide) bonds, in linear amides	GO:0016811	0.328
4	4	enzyme binding	GO:0019899	0.335
7	6,7	P-P-bond-hydrolysis-driven protein transmembrane transporter activity	GO:0015450	0.335
4	4	clathrin binding	GO:0030276	0.335
5	5	protein transmembrane transporter activity	GO:0008320	0.335
8	8	protein tyrosine/serine/threonine phosphatase activity	GO:0008138	0.335
5	5	TBP-class protein binding	GO:0017025	0.335
5	5	macromolecule transmembrane transporter activity	GO:0022884	0.335
4	4	organic acid binding	GO:0043177	0.345
5	5	carboxylic acid binding	GO:0031406	0.345
3	3	macromolecular complex binding	GO:0044877	0.346
7	7	protein histidine kinase binding	GO:0043424	0.349
6	6	mannosidase activity	GO:0015923	0.349
5	5	small protein activating enzyme activity	GO:0008641	0.349
5	5	oxidoreductase activity, acting on NAD(P)H, quinone or similar compound as acceptor	GO:0016655	0.35
6	6	ATP-dependent peptidase activity	GO:0004176	0.362
6	6	P-P-bond-hydrolysis-driven transmembrane transporter activity	GO:0015405	0.364
8	7,8	quercetin 3-O-glucosyltransferase activity	GO:0080043	0.364
8	7,8	quercetin 7-O-glucosyltransferase activity	GO:0080044	0.364
7	7	inorganic cation transmembrane transporter activity	GO:0022890	0.365
5	5	primary active transmembrane transporter activity	GO:0015399	0.368
8	5,8	ubiquitin-specific protease activity	GO:0004843	0.375
5	5	transferase activity, transferring hexosyl groups	GO:0016758	0.375
8	7,8	transmembrane receptor protein serine/threonine kinase activity	GO:0004675	0.382
5	5	ubiquitin-like protein ligase binding	GO:0044389	0.383
6	6	ubiquitin protein ligase binding	GO:0031625	0.383
9	9	ATPase activity, coupled	GO:0042623	0.383
7	7	beta-galactosidase activity	GO:0004565	0.387
6	6	monocarboxylic acid binding	GO:0033293	0.387
5	5	carbon-nitrogen ligase activity, with glutamine as amido-N-donor	GO:0016884	0.387
4	4	alcohol binding	GO:0043178	0.387
5	5	peptide receptor activity	GO:0001653	0.389
4	4	deacetylase activity	GO:0019213	0.4
6	6	adenylyltransferase activity	GO:0070566	0.4
4	4	cis-trans isomerase activity	GO:0016859	0.4
5	5	metal ion binding	GO:0046872	0.403
5	5	acid-amino acid ligase activity	GO:0016881	0.412
3	3	hormone binding	GO:0042562	0.412
4	4	protein domain specific binding	GO:0019904	0.412
7	7	aminopeptidase activity	GO:0004177	0.412
6	6	transmembrane receptor protein kinase activity	GO:0019199	0.418
4	4	intramolecular transferase activity	GO:0016866	0.421
7	7	cellulose synthase activity	GO:0016759	0.424
7	7	acylglycerol O-acyltransferase activity	GO:0016411	0.424
8	7,8	cellulose synthase (UDP-forming) activity	GO:0016760	0.424
5	5	RNA binding	GO:0003723	0.439
4	4	transferase activity, transferring acyl groups	GO:0016746	0.445
7	7	mRNA binding	GO:0003729	0.447
8	8	hydrogen-exporting ATPase activity	GO:0036442	0.447
4	4	identical protein binding	GO:0042802	0.454
5	5	intramolecular oxidoreductase activity, transposing S-S bonds	GO:0016864	0.458
6	6	protein disulfide isomerase activity	GO:0003756	0.458
8	8	protein tyrosine phosphatase activity	GO:0004725	0.458
4	4	heat shock protein binding	GO:0031072	0.458
4	4	serine hydrolase activity	GO:0017171	0.462
6	5,6	serine-type peptidase activity	GO:0008236	0.462
7	7	translation elongation factor activity	GO:0003746	0.462
6	6	O-acyltransferase activity	GO:0008374	0.462
5	5	protein kinase regulator activity	GO:0019887	0.469
5	5	oxidoreductase activity, acting on single donors with incorporation of molecular oxygen, incorporation of two atoms of oxygen	GO:0016702	0.469
11	5,11	ATPase activity, coupled to transmembrane movement of substances	GO:0042626	0.48
7	7	ubiquitin-like protein-specific protease activity	GO:0019783	0.48
4	4	kinase regulator activity	GO:0019207	0.49
10	10	RNA-dependent ATPase activity	GO:0008186	0.49
11	10,11	ATP-dependent RNA helicase activity	GO:0004004	0.49
7	6,7	glycerol channel activity	GO:0015254	0.5
5	5	water transmembrane transporter activity	GO:0005372	0.5
6	6	water channel activity	GO:0015250	0.5
7	7	phosphoprotein phosphatase activity	GO:0004721	0.503
6	6	acetyltransferase activity	GO:0016407	0.508
6	6	xyloglucan:xyloglucosyl transferase activity	GO:0016762	0.511
4	4	oxidoreductase activity, acting on diphenols and related substances as donors	GO:0016679	0.511
6	5,6	glycerol transmembrane transporter activity	GO:0015168	0.511
6	6	gated channel activity	GO:0022836	0.514
8	8	calmodulin-dependent protein kinase activity	GO:0004683	0.52
5	5	substrate-specific channel activity	GO:0022838	0.53
5	5	protein homodimerization activity	GO:0042803	0.53
5	5	transmembrane signaling receptor activity	GO:0004888	0.537
9	9	RNA helicase activity	GO:0003724	0.54
5	5	protein phosphatase regulator activity	GO:0019888	0.54
5	5	prenyltransferase activity	GO:0004659	0.54
6	6	polyol transmembrane transporter activity	GO:0015166	0.54
4	4	unfolded protein binding	GO:0051082	0.545
4	4	phosphatase regulator activity	GO:0019208	0.549
10	10	ATPase activity, coupled to movement of substances	GO:0043492	0.554
4	4	transcription factor binding	GO:0008134	0.558
4	4	protein self-association	GO:0043621	0.558
3	3	receptor activity	GO:0004872	0.563
5	5	alcohol transmembrane transporter activity	GO:0015665	0.567
6	6	NADH dehydrogenase (quinone) activity	GO:0050136	0.576
7	7	NADH dehydrogenase (ubiquinone) activity	GO:0008137	0.576
4	4	organic hydroxy compound transmembrane transporter activity	GO:1901618	0.576
6	6	translation factor activity, RNA binding	GO:0008135	0.577
5	5	channel activity	GO:0015267	0.577
4	4	passive transmembrane transporter activity	GO:0022803	0.577
4	4	oxidoreductase activity, acting on single donors with incorporation of molecular oxygen	GO:0016701	0.584
5	5	transferase activity, transferring acyl groups other than amino-acyl groups	GO:0016747	0.586
6	6	metallopeptidase activity	GO:0008237	0.592
6	6	carbohydrate kinase activity	GO:0019200	0.593
5	5	heme binding	GO:0020037	0.597
6	6	cation transmembrane transporter activity	GO:0008324	0.602
8	8	protein serine/threonine phosphatase activity	GO:0004722	0.608
6	6	galactosyltransferase activity	GO:0008378	0.609
5	5	FMN binding	GO:0010181	0.609
6	6	magnesium ion binding	GO:0000287	0.613
5	5	receptor serine/threonine kinase binding	GO:0033612	0.617
8	8	motor activity	GO:0003774	0.619
6	6	ion channel activity	GO:0005216	0.624
4	4	vitamin binding	GO:0019842	0.632
4	4	signaling receptor activity	GO:0038023	0.647
6	6	protein kinase binding	GO:0019901	0.647
5	5	ion transmembrane transporter activity	GO:0015075	0.653
7	7	manganese ion binding	GO:0030145	0.654
6	5,6	GTPase activator activity	GO:0005096	0.661
5	4,5	phospholipid binding	GO:0005543	0.664
5	5	ubiquitin-like protein ligase activity	GO:0061659	0.675
6	6	ubiquitin protein ligase activity	GO:0061630	0.675
5	5	microtubule binding	GO:0008017	0.678
5	5	GTPase regulator activity	GO:0030695	0.681
10	8,10	solute:proton antiporter activity	GO:0015299	0.681
4	4	hydrolase activity, acting on ester bonds	GO:0016788	0.685
7	7	translation initiation factor activity	GO:0003743	0.687
7	7	solute:cation antiporter activity	GO:0015298	0.688
5	5	tubulin binding	GO:0015631	0.709
2	2	nutrient reservoir activity	GO:0045735	0.712
4	4	ubiquitinyl hydrolase activity	GO:0036459	0.712
7	6,7	serine-type endopeptidase activity	GO:0004252	0.718
5	5	kinase binding	GO:0019900	0.718
6	6	anion transmembrane transporter activity	GO:0008509	0.725
4	4	nucleoside-triphosphatase regulator activity	GO:0060589	0.729
5	5	peptidyl-prolyl cis-trans isomerase activity	GO:0003755	0.735
4	4	chromatin binding	GO:0003682	0.74
5	5	NADH dehydrogenase activity	GO:0003954	0.746
5	5	aspartyl esterase activity	GO:0045330	0.746
9	9	purine NTP-dependent helicase activity	GO:0070035	0.751
10	10	ATP-dependent helicase activity	GO:0008026	0.751
8	6,8	carboxylic acid transmembrane transporter activity	GO:0046943	0.751
4	4	protein transporter activity	GO:0008565	0.756
5	5	organic acid transmembrane transporter activity	GO:0005342	0.756
5	5	transferase activity, transferring pentosyl groups	GO:0016763	0.756
10	10	DNA-dependent ATPase activity	GO:0008094	0.766
4	4	transferase activity, transferring glycosyl groups	GO:0016757	0.786
4	4	substrate-specific transmembrane transporter activity	GO:0022891	0.792
9	9	microtubule motor activity	GO:0003777	0.793
6	6	S-adenosylmethionine-dependent methyltransferase activity	GO:0008757	0.794
8	8	helicase activity	GO:0004386	0.794
6	6	pectinesterase activity	GO:0030599	0.809
4	4	ligase activity, forming carbon-oxygen bonds	GO:0016875	0.813
6	6	aminoacyl-tRNA ligase activity	GO:0004812	0.813
5	5	ligase activity, forming aminoacyl-tRNA and related compounds	GO:0016876	0.813
4	4	calmodulin binding	GO:0005516	0.824
4	4	protein complex binding	GO:0032403	0.834
7	7	organic anion transmembrane transporter activity	GO:0008514	0.838
5	5	oxidoreductase activity, acting on a sulfur group of donors, NAD(P) as acceptor	GO:0016668	0.842
7	7	double-stranded DNA binding	GO:0003690	0.844
4	4	cytoskeletal protein binding	GO:0008092	0.848
2	2	molecular transducer activity	GO:0060089	0.866
3	3	transferase activity	GO:0016740	0.868
5	5	actin binding	GO:0003779	0.878
5	4,5	carbohydrate transmembrane transporter activity	GO:0015144	0.878
7	7	protein serine/threonine kinase activity	GO:0004674	0.879
3	3	carbohydrate transporter activity	GO:1901476	0.881
4	4	receptor binding	GO:0005102	0.89
3	3	substrate-specific transporter activity	GO:0022892	0.892
5	5	carboxylic ester hydrolase activity	GO:0052689	0.9
3	3	signal transducer activity	GO:0004871	0.91
4	4	dioxygenase activity	GO:0051213	0.916
5	5	oxidoreductase activity, acting on paired donors, with incorporation or reduction of molecular oxygen, NAD(P)H as one donor, and incorporation of one atom of oxygen	GO:0016709	0.916
4	4	transferase activity, transferring one-carbon groups	GO:0016741	0.925
3	3	protein binding	GO:0005515	0.925
5	5	protein heterodimerization activity	GO:0046982	0.929
6	6	structure-specific DNA binding	GO:0043566	0.932
5	5	phosphotransferase activity, alcohol group as acceptor	GO:0016773	0.932
3	3	transmembrane transporter activity	GO:0022857	0.933
4	4	active transmembrane transporter activity	GO:0022804	0.953
5	5	ubiquitin-protein transferase activity	GO:0004842	0.954
5	5	oxidoreductase activity, acting on paired donors, with incorporation or reduction of molecular oxygen, 2-oxoglutarate as one donor, and incorporation of one atom each of oxygen into both donors	GO:0016706	0.956
4	4	ubiquitin-like protein transferase activity	GO:0019787	0.956
5	5	methyltransferase activity	GO:0008168	0.964
6	6	protein kinase activity	GO:0004672	0.97
3	3	heterocyclic compound binding	GO:1901363	0.971
3	3	organic cyclic compound binding	GO:0097159	0.971
5	5	kinase activity	GO:0016301	0.975
3	3	carbohydrate binding	GO:0030246	0.979
6	6	antiporter activity	GO:0015297	0.979
6	6	transition metal ion binding	GO:0046914	0.991
5	5	nucleotidyltransferase activity	GO:0016779	0.991
4	4	monooxygenase activity	GO:0004497	0.992
2	2	transporter activity	GO:0005215	0.992
2	2	binding	GO:0005488	0.994
4	4	transferase activity, transferring phosphorus-containing groups	GO:0016772	0.995
4	4	protein dimerization activity	GO:0046983	0.996
7	7	zinc ion binding	GO:0008270	0.997
5	5	secondary active transmembrane transporter activity	GO:0015291	0.998
4	4	oxidoreductase activity, acting on paired donors, with incorporation or reduction of molecular oxygen	GO:0016705	0.999
7	7	iron ion binding	GO:0005506	1
4	4	nucleic acid binding	GO:0003676	1
2	2	nucleic acid binding transcription factor activity	GO:0001071	1
3	3	transcription factor activity, sequence-specific DNA binding	GO:0003700	1
5	5	DNA binding	GO:0003677	1

## Sheet: KEGG
Pathway Name	Pathway ID	Pvalue	Pvalue_adjusted
Carbon metabolism	ath01200	5.72e-12	5.21e-10
Carbon fixation in photosynthetic organisms	ath00710	1.01e-07	4.6e-06
Pyruvate metabolism	ath00620	1.76e-06	5.33e-05
Biosynthesis of secondary metabolites	ath01110	3.74e-06	8.51e-05
Metabolic pathways	ath01100	1.7e-05	0.000309
Citrate cycle (TCA cycle)	ath00020	3.59e-05	0.000481
Glycolysis / Gluconeogenesis	ath00010	3.7e-05	0.000481
Photosynthesis - antenna proteins	ath00196	5.11e-05	0.000582
Porphyrin and chlorophyll metabolism	ath00860	0.000393	0.00397
Propanoate metabolism	ath00640	0.000667	0.00607
Glyoxylate and dicarboxylate metabolism	ath00630	0.000738	0.00611
Other glycan degradation	ath00511	0.00128	0.00973
Pentose phosphate pathway	ath00030	0.00164	0.0114
C5-Branched dibasic acid metabolism	ath00660	0.0104	0.0648
Biosynthesis of amino acids	ath01230	0.0107	0.0648
Glutathione metabolism	ath00480	0.0135	0.0768
Valine, leucine and isoleucine biosynthesis	ath00290	0.0227	0.122
Arginine biosynthesis	ath00220	0.025	0.126
Photosynthesis	ath00195	0.0311	0.149
Sphingolipid metabolism	ath00600	0.0343	0.156
Protein export	ath03060	0.0409	0.177
Cysteine and methionine metabolism	ath00270	0.0429	0.177
Terpenoid backbone biosynthesis	ath00900	0.0593	0.229
Amino sugar and nucleotide sugar metabolism	ath00520	0.0603	0.229
Ribosome	ath03010	0.0687	0.25
Alanine, aspartate and glutamate metabolism	ath00250	0.0798	0.279
Starch and sucrose metabolism	ath00500	0.108	0.364
Sulfur metabolism	ath00920	0.134	0.435
2-Oxocarboxylic acid metabolism	ath01210	0.146	0.444
Proteasome	ath03050	0.146	0.444
Fructose and mannose metabolism	ath00051	0.195	0.551
Butanoate metabolism	ath00650	0.197	0.551
Valine, leucine and isoleucine degradation	ath00280	0.2	0.551
Glycosphingolipid biosynthesis - ganglio series	ath00604	0.219	0.587
One carbon pool by folate	ath00670	0.251	0.637
Glycerolipid metabolism	ath00561	0.252	0.637
Glycine, serine and threonine metabolism	ath00260	0.267	0.655
Galactose metabolism	ath00052	0.274	0.655
Glycosaminoglycan degradation	ath00531	0.293	0.684
Ascorbate and aldarate metabolism	ath00053	0.318	0.722
Cyanoamino acid metabolism	ath00460	0.329	0.73
Glycosphingolipid biosynthesis - globo series	ath00603	0.36	0.779
Tryptophan metabolism	ath00380	0.385	0.814
Pantothenate and CoA biosynthesis	ath00770	0.395	0.817
SNARE interactions in vesicular transport	ath04130	0.411	0.824
Plant-pathogen interaction	ath04626	0.417	0.824
Protein processing in endoplasmic reticulum	ath04141	0.448	0.867
Phenylpropanoid biosynthesis	ath00940	0.491	0.896
Vitamin B6 metabolism	ath00750	0.5	0.896
Ubiquinone and other terpenoid-quinone biosynthesis	ath00130	0.51	0.896
Fatty acid elongation	ath00062	0.51	0.896
Oxidative phosphorylation	ath00190	0.527	0.896
Mismatch repair	ath03430	0.569	0.896
Arachidonic acid metabolism	ath00590	0.569	0.896
Tyrosine metabolism	ath00350	0.583	0.896
Fatty acid biosynthesis	ath00061	0.583	0.896
Selenocompound metabolism	ath00450	0.59	0.896
Histidine metabolism	ath00340	0.59	0.896
Glycerophospholipid metabolism	ath00564	0.603	0.896
Phenylalanine metabolism	ath00360	0.609	0.896
Nitrogen metabolism	ath00910	0.609	0.896
Glucosinolate biosynthesis	ath00966	0.61	0.896
N-Glycan biosynthesis	ath00510	0.635	0.917
Inositol phosphate metabolism	ath00562	0.645	0.918
Fatty acid metabolism	ath01212	0.665	0.924
Isoquinoline alkaloid biosynthesis	ath00950	0.68	0.924
Zeatin biosynthesis	ath00908	0.68	0.924
Endocytosis	ath04144	0.69	0.924
Lysine degradation	ath00310	0.725	0.946
Arginine and proline metabolism	ath00330	0.734	0.946
Ether lipid metabolism	ath00565	0.738	0.946
Pentose and glucuronate interconversions	ath00040	0.758	0.947
Carotenoid biosynthesis	ath00906	0.763	0.947
Phenylalanine, tyrosine and tryptophan biosynthesis	ath00400	0.77	0.947
RNA degradation	ath03018	0.804	0.965
Biosynthesis of unsaturated fatty acids	ath01040	0.806	0.965
Tropane, piperidine and pyridine alkaloid biosynthesis	ath00960	0.833	0.965
alpha-Linolenic acid metabolism	ath00592	0.833	0.965
Phosphatidylinositol signaling system	ath04070	0.848	0.965
Insulin resistance	ath04931	0.849	0.965
DNA replication	ath03030	0.917	0.998
Phagosome	ath04145	0.926	0.998
Peroxisome	ath04146	0.929	0.998
Plant hormone signal transduction	ath04075	0.957	0.998
Nucleotide excision repair	ath03420	0.968	0.998
mRNA surveillance pathway	ath03015	0.977	0.998
Aminoacyl-tRNA biosynthesis	ath00970	0.978	0.998
Ubiquitin mediated proteolysis	ath04120	0.993	0.998
Spliceosome	ath03040	0.996	0.998
Purine metabolism	ath00230	0.997	0.998
RNA transport	ath03013	0.998	0.998
