# Supplementary material for: Protein responses in kenaf plants exposed to drought conditions determined using iTRAQ technology
Source: FEBS Open Bio. 2018 Sep 5;8(10):1572–83. doi: 10.1002/2211-5463.12507 (PMC6168693; doi:10.1002/2211-5463.12507)
Supplement: Supplementary file 4 — Data S4. The detected proteins belonged to diverse BP, CC, and MF subcategories in Group C vs Group B. [file FEB4-8-1572-s004.xlsx]

## Sheet: biological process
maxLevel	levels	GO_Name	GO_ID	Pvalue
4	4	small molecule metabolic process	GO:0044281	7.93e-12
3	3	single-organism metabolic process	GO:0044710	1.33e-10
6	6	carboxylic acid metabolic process	GO:0019752	2.3e-10
5	5	protein catabolic process	GO:0030163	2.45e-10
5	5	oxoacid metabolic process	GO:0043436	3.09e-10
4	4	organic acid metabolic process	GO:0006082	3.18e-10
4	4	single-organism biosynthetic process	GO:0044711	2.54e-09
4	4	generation of precursor metabolites and energy	GO:0006091	2.96e-09
4	4	protein metabolic process	GO:0019538	3.26e-09
3	3	response to chemical	GO:0042221	6.74e-09
4	4	organonitrogen compound metabolic process	GO:1901564	7.3e-09
3	3	response to abiotic stimulus	GO:0009628	1.01e-08
3	3	response to stress	GO:0006950	1.21e-08
6	6	cellular protein catabolic process	GO:0044257	1.37e-08
4	4	response to inorganic substance	GO:0010035	1.42e-08
5	5	cellular protein metabolic process	GO:0044267	1.83e-08
4	4	response to oxidative stress	GO:0006979	2.09e-08
3	3	cellular metabolic process	GO:0044237	2.6e-08
7	6,7	proteolysis involved in cellular protein catabolic process	GO:0051603	2.96e-08
5	5	macromolecule catabolic process	GO:0009057	3.35e-08
6	6	protein folding	GO:0006457	4.08e-08
8	8	purine ribonucleoside monophosphate metabolic process	GO:0009167	4.26e-08
7	7	purine nucleoside monophosphate metabolic process	GO:0009126	4.26e-08
8	8	pyruvate metabolic process	GO:0006090	4.49e-08
2	2	metabolic process	GO:0008152	5.14e-08
3	3	organic substance metabolic process	GO:0071704	5.6e-08
5	5	nucleoside phosphate metabolic process	GO:0006753	6.42e-08
6	6	response to cadmium ion	GO:0046686	7.08e-08
9	8,9	ATP metabolic process	GO:0046034	8.02e-08
7	7	ribonucleoside monophosphate metabolic process	GO:0009161	9.57e-08
2	2	response to stimulus	GO:0050896	1.04e-07
8	8	purine ribonucleoside triphosphate metabolic process	GO:0009205	1.08e-07
7	7	purine nucleoside triphosphate metabolic process	GO:0009144	1.13e-07
9	8,9	proteasome core complex assembly	GO:0080129	1.15e-07
6	6	nucleoside monophosphate metabolic process	GO:0009123	1.25e-07
5	5	response to metal ion	GO:0010038	1.39e-07
5	5	cellular macromolecule catabolic process	GO:0044265	1.46e-07
4	4	photosynthesis	GO:0015979	1.62e-07
7	7	ribonucleoside triphosphate metabolic process	GO:0009199	1.64e-07
7	7	purine ribonucleoside metabolic process	GO:0046128	1.89e-07
7	7	purine ribonucleotide metabolic process	GO:0009150	1.89e-07
3	3	catabolic process	GO:0009056	1.99e-07
6	6	nucleoside triphosphate metabolic process	GO:0009141	2e-07
6	6	purine nucleoside metabolic process	GO:0042278	2.19e-07
6	6	nucleotide metabolic process	GO:0009117	2.32e-07
5	4,5	nucleobase-containing small molecule metabolic process	GO:0055086	2.54e-07
7	7	glucose metabolic process	GO:0006006	3.91e-07
5	5	response to misfolded protein	GO:0051788	3.94e-07
5	5	organonitrogen compound biosynthetic process	GO:1901566	4.51e-07
8	7,8	proteasome assembly	GO:0043248	4.69e-07
4	4	carbohydrate derivative metabolic process	GO:1901135	4.72e-07
6	6	purine nucleotide metabolic process	GO:0006163	4.88e-07
5	5	ribose phosphate metabolic process	GO:0019693	5.29e-07
7	6,7	ribonucleotide metabolic process	GO:0009259	5.32e-07
5	5	response to cytokinin	GO:0009735	5.34e-07
3	3	primary metabolic process	GO:0044238	5.45e-07
7	7	response to high light intensity	GO:0009644	5.82e-07
6	6	ribonucleoside metabolic process	GO:0009119	5.96e-07
4	4	organophosphate metabolic process	GO:0019637	6.13e-07
8	7,8	monovalent inorganic cation transport	GO:0015672	6.37e-07
7	6,7	proton transport	GO:0015992	7.54e-07
6	5,6	hydrogen transport	GO:0006818	7.54e-07
5	5	response to reactive oxygen species	GO:0000302	8.74e-07
5	5	response to salt stress	GO:0009651	9.26e-07
5	5	nucleoside metabolic process	GO:0009116	9.98e-07
4	4	response to heat	GO:0009408	1.18e-06
5	5	proteolysis	GO:0006508	1.35e-06
6	6	hexose metabolic process	GO:0019318	1.63e-06
5	5	purine-containing compound metabolic process	GO:0072521	1.78e-06
4	4	organic substance catabolic process	GO:1901575	2.14e-06
4	4	response to temperature stimulus	GO:0009266	2.68e-06
4	4	response to osmotic stress	GO:0006970	2.87e-06
9	8,9	ubiquitin-dependent protein catabolic process	GO:0006511	3.39e-06
8	7,8	modification-dependent protein catabolic process	GO:0019941	3.94e-06
6	6	modification-dependent macromolecule catabolic process	GO:0043632	4.06e-06
6	6	photorespiration	GO:0009853	4.12e-06
6	6	monosaccharide biosynthetic process	GO:0046364	4.12e-06
6	6	response to light intensity	GO:0009642	5.41e-06
5	5	monosaccharide metabolic process	GO:0005996	5.91e-06
3	3	single-organism cellular process	GO:0044763	6.19e-06
4	4	cellular aldehyde metabolic process	GO:0006081	7.59e-06
3	3	cellular component organization	GO:0016043	8.46e-06
5	5	coenzyme metabolic process	GO:0006732	8.57e-06
8	8	gluconeogenesis	GO:0006094	8.63e-06
7	7	hexose biosynthetic process	GO:0019319	9.59e-06
2	2	cellular component organization or biogenesis	GO:0071840	1.12e-05
7	7	monocarboxylic acid metabolic process	GO:0032787	1.18e-05
4	4	tricarboxylic acid cycle	GO:0006099	1.22e-05
8	8	citrate metabolic process	GO:0006101	1.22e-05
7	6,7	aerobic respiration	GO:0009060	1.31e-05
4	4	cellular catabolic process	GO:0044248	1.33e-05
4	4	cofactor metabolic process	GO:0051186	1.6e-05
6	6	cellular macromolecular complex assembly	GO:0034622	1.85e-05
7	7	tricarboxylic acid metabolic process	GO:0072350	1.97e-05
2	2	cellular process	GO:0009987	2.12e-05
8	6,7,8	isopentenyl diphosphate biosynthetic process, methylerythritol 4-phosphate pathway	GO:0019288	2.17e-05
4	4	glycosyl compound metabolic process	GO:1901657	2.19e-05
5	5	glyoxylate cycle	GO:0006097	2.32e-05
5	5	pyridine-containing compound metabolic process	GO:0072524	2.49e-05
7	6,7	cellular protein complex assembly	GO:0043623	2.49e-05
6	5,6	cellular respiration	GO:0045333	2.6e-05
6	6	isopentenyl diphosphate metabolic process	GO:0046490	2.75e-05
7	6,7	isopentenyl diphosphate biosynthetic process	GO:0009240	2.75e-05
5	5	single-organism carbohydrate catabolic process	GO:0044724	2.86e-05
5	5	cellular metabolic compound salvage	GO:0043094	3.09e-05
6	6	serine family amino acid metabolic process	GO:0009069	3.21e-05
3	3	cellular component biogenesis	GO:0044085	3.5e-05
5	5	small molecule biosynthetic process	GO:0044283	3.51e-05
5	5	glyoxylate metabolic process	GO:0046487	3.69e-05
7	5,7	cellular amino acid biosynthetic process	GO:0008652	4.02e-05
4	4	response to organic substance	GO:0010033	4.21e-05
4	4	cellular amino acid metabolic process	GO:0006520	4.23e-05
4	4	single-organism carbohydrate metabolic process	GO:0044723	4.29e-05
7	6,7	thylakoid membrane organization	GO:0010027	4.48e-05
6	5,6	plastid membrane organization	GO:0009668	4.67e-05
4	4	response to oxygen-containing compound	GO:1901700	4.88e-05
8	7,8	hydrogen ion transmembrane transport	GO:1902600	5.04e-05
5	5	response to hydrogen peroxide	GO:0042542	5.28e-05
6	6	carboxylic acid biosynthetic process	GO:0046394	5.58e-05
5	5	organic acid biosynthetic process	GO:0016053	5.58e-05
6	5,6	protein complex assembly	GO:0006461	6.23e-05
4	4	cellular component assembly	GO:0022607	6.4e-05
5	4,5	energy derivation by oxidation of organic compounds	GO:0015980	6.68e-05
4	4	protein complex biogenesis	GO:0070271	6.81e-05
5	5	organophosphate biosynthetic process	GO:0090407	7.56e-05
4	4	response to topologically incorrect protein	GO:0035966	7.58e-05
6	6	oxidoreduction coenzyme metabolic process	GO:0006733	7.6e-05
8	8	acetate metabolic process	GO:0006083	7.78e-05
8	7,8	nicotinamide nucleotide metabolic process	GO:0046496	7.9e-05
7	6,7	pyridine nucleotide metabolic process	GO:0019362	8.3e-05
5	5	macromolecular complex assembly	GO:0065003	8.46e-05
5	5	response to endoplasmic reticulum stress	GO:0034976	0.000109
7	6,7	ncRNA metabolic process	GO:0034660	0.000134
5	5	plastid organization	GO:0009657	0.000155
9	8,9	ADP metabolic process	GO:0046031	0.000161
7	7	purine nucleoside diphosphate metabolic process	GO:0009135	0.000161
7	7	ribonucleoside diphosphate metabolic process	GO:0009185	0.000161
8	8	purine ribonucleoside diphosphate metabolic process	GO:0009179	0.000161
5	5	glycolytic process	GO:0006096	0.000161
10	8,9,10	ATP generation from ADP	GO:0006757	0.000161
5	5	Golgi organization	GO:0007030	0.000164
4	4	secondary metabolic process	GO:0019748	0.000164
5	5	carbohydrate biosynthetic process	GO:0016051	0.000186
7	7	nucleoside diphosphate phosphorylation	GO:0006165	0.000203
8	8	fumarate metabolic process	GO:0006106	0.000232
9	6,8,9	rRNA processing	GO:0006364	0.000235
6	6	nucleoside diphosphate metabolic process	GO:0009132	0.000238
5	5	sulfur compound biosynthetic process	GO:0044272	0.000251
8	7,8	rRNA metabolic process	GO:0016072	0.000255
5	5	photosynthesis, light reaction	GO:0019684	0.000293
4	4	oxidation-reduction process	GO:0055114	0.000297
5	5	protein complex subunit organization	GO:0071822	0.000309
7	7	nucleotide phosphorylation	GO:0046939	0.000377
4	4	phosphorus metabolic process	GO:0006793	0.000389
5	5	carbohydrate catabolic process	GO:0016052	0.00043
4	4	sulfur compound metabolic process	GO:0006790	0.000441
3	3	biosynthetic process	GO:0009058	0.000458
4	4	endomembrane system organization	GO:0010256	0.000478
4	4	organelle organization	GO:0006996	0.000486
4	4	response to hormone	GO:0009725	0.000532
5	4,5	single-organism membrane organization	GO:0044802	0.000599
9	8,9	purine ribonucleoside monophosphate biosynthetic process	GO:0009168	0.000606
8	7,8	purine nucleoside monophosphate biosynthetic process	GO:0009127	0.000606
4	4	ribonucleoprotein complex biogenesis	GO:0022613	0.000619
5	5	carbohydrate derivative biosynthetic process	GO:1901137	0.000635
5	5	phospholipid biosynthetic process	GO:0008654	0.000643
3	3	regulation of localization	GO:0032879	0.000677
5	5	lipid biosynthetic process	GO:0008610	0.000703
5	5	glyceraldehyde-3-phosphate metabolic process	GO:0019682	0.000723
5	5	ribosome biogenesis	GO:0042254	0.00074
5	5	phosphate-containing compound metabolic process	GO:0006796	0.000845
10	9,10	ATP biosynthetic process	GO:0006754	0.000851
4	4	organic substance biosynthetic process	GO:1901576	0.000989
4	4	response to water deprivation	GO:0009414	0.000997
4	4	response to toxic substance	GO:0009636	0.00105
5	5	cellular amide metabolic process	GO:0043603	0.00107
5	5	regulation of lipid metabolic process	GO:0019216	0.00107
4	4	regulation of transport	GO:0051049	0.0011
4	4	cellular biosynthetic process	GO:0044249	0.00117
5	4,5	response to water	GO:0009415	0.00121
5	5	alpha-amino acid metabolic process	GO:1901605	0.00122
4	4	lipid metabolic process	GO:0006629	0.00125
3	3	response to endogenous stimulus	GO:0009719	0.00128
5	5	regulation of ion transport	GO:0043269	0.00128
5	5	hyperosmotic response	GO:0006972	0.0013
6	6	amide biosynthetic process	GO:0043604	0.00133
8	7,8	purine nucleoside triphosphate biosynthetic process	GO:0009145	0.00142
9	8,9	purine ribonucleoside triphosphate biosynthetic process	GO:0009206	0.00142
6	6	translation	GO:0006412	0.0015
4	4	carbohydrate metabolic process	GO:0005975	0.00161
7	6,7	peptide biosynthetic process	GO:0043043	0.00171
8	7,8	ribonucleoside monophosphate biosynthetic process	GO:0009156	0.00171
7	6,7	chloroplast relocation	GO:0009902	0.00171
7	7	purine nucleoside biosynthetic process	GO:0042451	0.00171
8	8	purine ribonucleoside biosynthetic process	GO:0046129	0.00171
6	5,6	establishment of plastid localization	GO:0051667	0.00171
6	5,6	isoprenoid biosynthetic process	GO:0008299	0.00176
2	2	single-organism process	GO:0044699	0.00177
6	6	chloroplast localization	GO:0019750	0.00179
5	5	plastid localization	GO:0051644	0.00179
9	7,8,9	inorganic cation transmembrane transport	GO:0098662	0.00186
7	6,7	cation transport	GO:0006812	0.00196
4	4	response to acid chemical	GO:0001101	0.00202
8	7,8	chaperone-mediated protein complex assembly	GO:0051131	0.0021
7	6,7	cellular glucan metabolic process	GO:0006073	0.00229
6	6	glucan metabolic process	GO:0044042	0.00229
9	8,9	purine ribonucleotide biosynthetic process	GO:0009152	0.00233
7	6,7	nucleoside monophosphate biosynthetic process	GO:0009124	0.00233
4	4	membrane organization	GO:0061024	0.00234
8	7,8	ncRNA processing	GO:0034470	0.00237
5	5	peptide metabolic process	GO:0006518	0.0024
5	4,5	cellular carbohydrate metabolic process	GO:0044262	0.0024
4	4	single-organism catabolic process	GO:0044712	0.0024
5	5	isoprenoid metabolic process	GO:0006720	0.00247
8	7,8	ribonucleoside triphosphate biosynthetic process	GO:0009201	0.00264
4	4	response to wounding	GO:0009611	0.00294
7	6,7	nucleoside triphosphate biosynthetic process	GO:0009142	0.00294
7	5,7	defense response to bacterium	GO:0042742	0.00296
4	4	cellular lipid metabolic process	GO:0044255	0.00296
4	4	establishment of organelle localization	GO:0051656	0.00297
5	5	phospholipid metabolic process	GO:0006644	0.00302
5	5	metallo-sulfur cluster assembly	GO:0031163	0.00309
4	4	iron-sulfur cluster assembly	GO:0016226	0.00309
10	9,10	ATP synthesis coupled proton transport	GO:0015986	0.00333
9	8,9	energy coupled proton transport, down electrochemical gradient	GO:0015985	0.00333
4	4	macromolecular complex subunit organization	GO:0043933	0.0034
7	7	serine family amino acid biosynthetic process	GO:0009070	0.00342
4	4	establishment of localization in cell	GO:0051649	0.00348
5	5	response to light stimulus	GO:0009416	0.00366
6	5,6	glycosyl compound biosynthetic process	GO:1901659	0.00371
6	6	nucleoside biosynthetic process	GO:0009163	0.00387
7	7	ribonucleoside biosynthetic process	GO:0042455	0.00387
8	6,8	alpha-amino acid biosynthetic process	GO:1901607	0.00411
10	7,9,10	tRNA aminoacylation for protein translation	GO:0006418	0.00421
7	7	oxylipin biosynthetic process	GO:0031408	0.00424
6	6	chloroplast organization	GO:0009658	0.00437
8	6,7,8	cation transmembrane transport	GO:0098655	0.00438
6	4,6	response to bacterium	GO:0009617	0.0044
9	6,8,9	tRNA aminoacylation	GO:0043039	0.00442
5	5	amino acid activation	GO:0043038	0.00442
5	5	pigment biosynthetic process	GO:0046148	0.00476
6	5,6	cellular polysaccharide metabolic process	GO:0044264	0.00479
8	6,7,8	regulation of proton transport	GO:0010155	0.00485
4	4	homeostatic process	GO:0042592	0.00491
6	6	oxylipin metabolic process	GO:0031407	0.00493
5	5	sulfur amino acid metabolic process	GO:0000096	0.00506
7	4,7	translational initiation	GO:0006413	0.00512
8	6,7,8	inorganic ion transmembrane transport	GO:0098660	0.00524
7	7	purine nucleotide biosynthetic process	GO:0006164	0.00547
8	7,8	ribonucleotide biosynthetic process	GO:0009260	0.0055
6	6	ribose phosphate biosynthetic process	GO:0046390	0.0055
10	6,8,10	proline biosynthetic process	GO:0006561	0.00569
7	4,7	chlorophyll biosynthetic process	GO:0015995	0.00603
6	5,6	lipoate metabolic process	GO:0009106	0.00607
8	6,7,8	glucan biosynthetic process	GO:0009250	0.00638
10	9,10	ATP hydrolysis coupled proton transport	GO:0015991	0.00648
9	8,9	energy coupled proton transmembrane transport, against electrochemical gradient	GO:0015988	0.00648
4	4	response to radiation	GO:0009314	0.00651
10	9,10	protein ubiquitination involved in ubiquitin-dependent protein catabolic process	GO:0042787	0.0066
9	8,9	jasmonic acid biosynthetic process	GO:0009695	0.00663
5	5	tetrahydrofolate interconversion	GO:0035999	0.00758
6	5,6	single-organism intracellular transport	GO:1902582	0.00764
7	6,7	Golgi vesicle transport	GO:0048193	0.0078
7	6,7	photosynthetic electron transport in photosystem I	GO:0009773	0.00782
4	4	macromolecule metabolic process	GO:0043170	0.00836
5	5	cofactor biosynthetic process	GO:0051188	0.00838
5	5	vacuole organization	GO:0007033	0.00839
8	8	glucose catabolic process	GO:0006007	0.00839
6	6	purine-containing compound biosynthetic process	GO:0072522	0.00843
9	5,8,9	cell wall pectin biosynthetic process	GO:0052325	0.00861
5	5	nucleotide-sugar metabolic process	GO:0009225	0.0088
9	6,7,8,9	negative regulation of telomere maintenance via telomerase	GO:0032211	0.00885
9	5,6,7,8,9	negative regulation of telomere maintenance via telomere lengthening	GO:1904357	0.00885
5	5	oxazole or thiazole metabolic process	GO:0046484	0.00885
6	6	choline biosynthetic process	GO:0042425	0.00885
8	4,5,6,7,8	negative regulation of telomere maintenance	GO:0032205	0.00885
6	6	oxazole or thiazole biosynthetic process	GO:0018131	0.00885
6	6	protein unfolding	GO:0043335	0.00885
9	5,8,9	acetyl-CoA biosynthetic process from acetate	GO:0019427	0.00885
6	5,6	hydrogen peroxide mediated signaling pathway	GO:0071588	0.00885
5	3,5	negative regulation of homeostatic process	GO:0032845	0.00885
11	6,9,10,11	potassium ion export	GO:0071435	0.00885
7	7	N-acetylglucosamine metabolic process	GO:0006044	0.00885
7	7	UDP-glucosylation	GO:0097359	0.00885
8	8	peptidyl-threonine dephosphorylation	GO:0035970	0.00885
7	6,7	nucleotide biosynthetic process	GO:0009165	0.00889
3	3	cellular localization	GO:0051641	0.009
6	5,6	nucleoside phosphate biosynthetic process	GO:1901293	0.00917
4	4	cellular macromolecule metabolic process	GO:0044260	0.00957
5	5	secondary metabolite catabolic process	GO:0090487	0.00973
5	5	toxin catabolic process	GO:0009407	0.00973
8	7,8	tRNA metabolic process	GO:0006399	0.00995
7	7	hexose catabolic process	GO:0019320	0.0101
8	7,8	cysteine biosynthetic process	GO:0019344	0.0102
8	6,7,8	proteasomal protein catabolic process	GO:0010498	0.0104
6	6	monosaccharide catabolic process	GO:0046365	0.0105
5	5	proline metabolic process	GO:0006560	0.0109
7	6,7	cysteine metabolic process	GO:0006534	0.0114
7	6,7	porphyrin-containing compound biosynthetic process	GO:0006779	0.0117
4	4	organic hydroxy compound metabolic process	GO:1901615	0.0121
7	6,7	water transport	GO:0006833	0.0124
6	5,6	fluid transport	GO:0042044	0.0124
5	4,5	toxin metabolic process	GO:0009404	0.0124
4	4	cellular response to stress	GO:0033554	0.0128
7	5,6,7	ion transmembrane transport	GO:0034220	0.013
6	6	tetrapyrrole biosynthetic process	GO:0033014	0.013
8	8	jasmonic acid metabolic process	GO:0009694	0.0133
4	4	organelle localization	GO:0051640	0.0133
6	5,6	cellular polysaccharide biosynthetic process	GO:0033692	0.0143
9	8,9	cellulose metabolic process	GO:0030243	0.0154
7	7	cation homeostasis	GO:0055080	0.0155
8	7,8	mRNA modification	GO:0016556	0.0161
5	5	intracellular transport	GO:0046907	0.0163
5	5	polysaccharide metabolic process	GO:0005976	0.0168
3	3	nitrogen compound metabolic process	GO:0006807	0.0168
7	7	glycine metabolic process	GO:0006544	0.0176
9	6,7,8,9	mitochondrial electron transport, cytochrome c to oxygen	GO:0006123	0.0176
5	4,5	detoxification of nitrogen compound	GO:0051410	0.0176
7	7	butyrate metabolic process	GO:0019605	0.0176
9	6,8,9	regulation of fatty acid beta-oxidation	GO:0031998	0.0176
6	6	dTDP-rhamnose metabolic process	GO:0046383	0.0176
7	7	dTDP-rhamnose biosynthetic process	GO:0019305	0.0176
10	10	xanthophyll cycle	GO:0010028	0.0176
8	7,8	regulation of fatty acid oxidation	GO:0046320	0.0176
10	6,7,8,9,10	regulation of telomere maintenance via telomerase	GO:0032210	0.0176
5	5	lipopolysaccharide metabolic process	GO:0008653	0.0176
4	4	cyanide metabolic process	GO:0019499	0.0176
6	6	lipopolysaccharide biosynthetic process	GO:0009103	0.0176
6	6	keto-3-deoxy-D-manno-octulosonic acid metabolic process	GO:0046400	0.0176
9	5,6,7,8,9	regulation of telomere maintenance via telomere lengthening	GO:1904356	0.0176
11	8,10,11	leucyl-tRNA aminoacylation	GO:0006429	0.0176
7	7	keto-3-deoxy-D-manno-octulosonic acid biosynthetic process	GO:0019294	0.0176
7	6,7	regulation of photorespiration	GO:0080093	0.0176
5	4,5	cellular homeostasis	GO:0019725	0.0185
6	6	nucleolus organization	GO:0007000	0.0189
6	5,6	formation of translation preinitiation complex	GO:0001731	0.0189
5	5	organic hydroxy compound biosynthetic process	GO:1901617	0.0195
4	4	pigment metabolic process	GO:0042440	0.0199
9	9	protein peptidyl-prolyl isomerization	GO:0000413	0.0199
6	5,6	transcription from plastid promoter	GO:0042793	0.0207
5	5	vitamin metabolic process	GO:0006766	0.0209
5	4,5	single-organism transport	GO:0044765	0.0219
8	7,8	beta-glucan metabolic process	GO:0051273	0.0221
5	4,5	cellular carbohydrate biosynthetic process	GO:0034637	0.0235
9	5,7,8,9	regulation of translational initiation	GO:0006446	0.0236
6	6	ion homeostasis	GO:0050801	0.0249
3	3	single-organism localization	GO:1902578	0.026
6	5,6	photosynthetic electron transport chain	GO:0009767	0.026
6	6	pentose-phosphate shunt	GO:0006098	0.0261
4	4	inflorescence meristem growth	GO:0010450	0.0263
7	6,7	photosynthesis, light harvesting in photosystem I	GO:0009768	0.0263
7	6,7	dimethylallyl diphosphate biosynthetic process	GO:0050992	0.0263
6	6	dimethylallyl diphosphate metabolic process	GO:0050993	0.0263
11	7,9,11	L-proline biosynthetic process	GO:0055129	0.0263
10	6,9,10	homogalacturonan biosynthetic process	GO:0010289	0.0263
6	6	homogentisate metabolic process	GO:1901999	0.0263
11	8,10,11	methionyl-tRNA aminoacylation	GO:0006431	0.0263
5	5	choline metabolic process	GO:0019695	0.0263
6	6	short-chain fatty acid metabolic process	GO:0046459	0.0263
7	7	homogentisate catabolic process	GO:1902000	0.0263
11	8,9,10,11	regulation of alternative mRNA splicing, via spliceosome	GO:0000381	0.0263
9	6,8,9	mRNA methylation	GO:0080009	0.0263
5	5	response to jasmonic acid	GO:0009753	0.0271
9	7,8,9	starch biosynthetic process	GO:0019252	0.0271
5	5	glucose 6-phosphate metabolic process	GO:0051156	0.0277
5	4,5	electron transport chain	GO:0022900	0.0278
6	6	macromolecule deacylation	GO:0098732	0.0288
7	7	protein deacylation	GO:0035601	0.0288
6	5,6	ion transport	GO:0006811	0.0294
4	4	organic cyclic compound metabolic process	GO:1901360	0.0296
6	6	coenzyme biosynthetic process	GO:0009108	0.0299
7	7	monocarboxylic acid biosynthetic process	GO:0072330	0.0299
5	5	fatty acid metabolic process	GO:0006631	0.03
6	6	chlorophyll metabolic process	GO:0015994	0.0304
7	6,7	tetrahydrofolate metabolic process	GO:0046653	0.0306
7	7	basic amino acid transport	GO:0015802	0.0306
9	8,9	NADP metabolic process	GO:0006739	0.031
5	5	chemical homeostasis	GO:0048878	0.0316
8	8	peptidyl-proline modification	GO:0018208	0.032
4	4	positive regulation of flower development	GO:0009911	0.0325
7	7	L-serine metabolic process	GO:0006563	0.0343
6	5,6	regulation of abscisic acid biosynthetic process	GO:0010115	0.0349
8	7,8	xylan catabolic process	GO:0045493	0.0349
8	5,6,7,8	telomere maintenance via telomere lengthening	GO:0010833	0.0349
11	6,11	histone H2B ubiquitination	GO:0033523	0.0349
11	8,10,11	seryl-tRNA aminoacylation	GO:0006434	0.0349
7	7	UDP-N-acetylglucosamine biosynthetic process	GO:0006048	0.0349
4	4	specification of floral organ number	GO:0048833	0.0349
10	10	'de novo' AMP biosynthetic process	GO:0044208	0.0349
7	7	homogalacturonan metabolic process	GO:0010394	0.0349
5	5	telomere maintenance via telomerase	GO:0007004	0.0349
13	12,13	vacuolar acidification	GO:0007035	0.0349
10	7,8,9,10	regulation of mRNA splicing, via spliceosome	GO:0048024	0.0349
6	6	phenol-containing compound catabolic process	GO:0019336	0.0349
4	4	specification of organ number	GO:0048832	0.0349
12	11,12	intracellular pH reduction	GO:0051452	0.0349
5	5	cold acclimation	GO:0009631	0.0363
4	4	reactive oxygen species metabolic process	GO:0072593	0.0375
6	6	alcohol biosynthetic process	GO:0046165	0.038
6	6	ammonium transport	GO:0015696	0.0383
6	6	polysaccharide biosynthetic process	GO:0000271	0.0386
7	6,7	jasmonic acid mediated signaling pathway	GO:0009867	0.0404
3	3	establishment of localization	GO:0051234	0.0407
4	4	stomatal complex morphogenesis	GO:0010103	0.0409
6	6	photosystem II assembly	GO:0010207	0.0409
4	4	regulation of catabolic process	GO:0009894	0.0421
5	5	heat acclimation	GO:0010286	0.0421
6	6	cellular response to jasmonic acid stimulus	GO:0071395	0.0421
5	5	regulation of protein metabolic process	GO:0051246	0.0426
6	6	UDP-N-acetylglucosamine metabolic process	GO:0006047	0.0435
6	6	amino sugar biosynthetic process	GO:0046349	0.0435
10	10	pH reduction	GO:0045851	0.0435
7	7	protein glutathionylation	GO:0010731	0.0435
10	5,10	histone ubiquitination	GO:0016574	0.0435
11	8,10,11	alanyl-tRNA aminoacylation	GO:0006419	0.0435
4	4	sulfate reduction	GO:0019419	0.0435
6	6	photoprotection	GO:0010117	0.0435
3	3	intraspecies interaction between organisms	GO:0051703	0.0435
4	4	pollen tube reception	GO:0010483	0.0435
7	6,7	protein targeting	GO:0006605	0.0437
3	3	positive regulation of metabolic process	GO:0009893	0.0444
7	7	tertiary alcohol biosynthetic process	GO:1902645	0.0444
7	6,7	apocarotenoid biosynthetic process	GO:0043289	0.0444
8	7,8	abscisic acid biosynthetic process	GO:0009688	0.0444
6	5,6	defense response, incompatible interaction	GO:0009814	0.0453
5	4,5	innate immune response	GO:0045087	0.0461
9	7,9	glutamine family amino acid biosynthetic process	GO:0009084	0.0466
6	4,5,6	cell redox homeostasis	GO:0045454	0.0481
3	3	immune response	GO:0006955	0.0486
3	3	positive regulation of reproductive process	GO:2000243	0.0488
6	6	nucleotide-sugar biosynthetic process	GO:0009226	0.0488
8	6,7,8	regulation of translation	GO:0006417	0.0491
6	5,6	regulation of cellular amide metabolic process	GO:0034248	0.0491
6	6	fatty acid biosynthetic process	GO:0006633	0.0492
7	7	dicarboxylic acid metabolic process	GO:0043648	0.0496
5	5	porphyrin-containing compound metabolic process	GO:0006778	0.0508
6	5,6	folic acid-containing compound metabolic process	GO:0006760	0.051
4	4	single-organism cellular localization	GO:1902580	0.0512
12	9,10,11,12	alternative mRNA splicing, via spliceosome	GO:0000380	0.0519
7	7	UDP-D-xylose biosynthetic process	GO:0033320	0.0519
5	3,5	detoxification	GO:0098754	0.0519
6	6	UDP-glucose metabolic process	GO:0006011	0.0519
8	8	protein lipoylation	GO:0009249	0.0519
6	6	UDP-D-xylose metabolic process	GO:0033319	0.0519
5	5	regulation of lipid catabolic process	GO:0050994	0.0519
8	7,8	chloroplast accumulation movement	GO:0009904	0.0519
7	6,7	vacuolar protein processing	GO:0006624	0.0519
5	5	lipoprotein metabolic process	GO:0042157	0.052
5	5	tetrapyrrole metabolic process	GO:0033013	0.0524
8	7,8	starch metabolic process	GO:0005982	0.0532
6	6	glutamine family amino acid metabolic process	GO:0009064	0.0536
8	7,8	cellular cation homeostasis	GO:0030003	0.055
2	2	localization	GO:0051179	0.0554
4	4	defense response	GO:0006952	0.0558
4	4	detection of biotic stimulus	GO:0009595	0.0563
10	8,9,10	cellulose biosynthetic process	GO:0030244	0.0563
6	5,6	positive regulation of flavonoid biosynthetic process	GO:0009963	0.0563
5	5	phenol-containing compound metabolic process	GO:0018958	0.0565
5	5	pteridine-containing compound metabolic process	GO:0042558	0.0578
6	6	cell wall pectin metabolic process	GO:0052546	0.0578
4	4	one-carbon metabolic process	GO:0006730	0.0578
4	4	embryo development	GO:0009790	0.0598
8	7,8	pectin biosynthetic process	GO:0045489	0.0601
8	7,8	chloroplast avoidance movement	GO:0009903	0.0603
8	6,7,8	regulation of RNA splicing	GO:0043484	0.0603
6	6	amylopectin biosynthetic process	GO:0010021	0.0603
7	5,6,7	stamen morphogenesis	GO:0048448	0.0603
8	8	L-serine biosynthetic process	GO:0006564	0.0603
6	6	lipoprotein catabolic process	GO:0042159	0.0603
7	6,7	lipoate biosynthetic process	GO:0009107	0.0603
7	7	macromolecule depalmitoylation	GO:0098734	0.0603
6	5,6	chloroplast-nucleus signaling pathway	GO:0010019	0.0603
7	7	protein-cofactor linkage	GO:0018065	0.0603
5	5	amylopectin metabolic process	GO:2000896	0.0603
8	7,8	protein depalmitoylation	GO:0002084	0.0603
7	6,7	terpenoid biosynthetic process	GO:0016114	0.0616
6	6	tertiary alcohol metabolic process	GO:1902644	0.0625
8	7,8	sesquiterpenoid biosynthetic process	GO:0016106	0.0625
8	7,8	abscisic acid metabolic process	GO:0009687	0.0625
6	6	apocarotenoid metabolic process	GO:0043288	0.0625
5	5	response to salicylic acid	GO:0009751	0.0634
4	4	transport	GO:0006810	0.0637
8	6,8	sulfur amino acid biosynthetic process	GO:0000097	0.0647
6	5,6	regulation of cellular ketone metabolic process	GO:0010565	0.0649
7	6,7	cellular ion homeostasis	GO:0006873	0.0656
6	6	response to superoxide	GO:0000303	0.0674
5	5	response to oxygen radical	GO:0000305	0.0674
6	6	pyrimidine-containing compound biosynthetic process	GO:0072528	0.0679
8	7,8	long-chain fatty-acyl-CoA metabolic process	GO:0035336	0.0686
7	6,7	photosynthetic electron transport in photosystem II	GO:0009772	0.0686
4	4	phenylpropanoid metabolic process	GO:0009698	0.069
8	8	glycine catabolic process	GO:0006546	0.0698
4	4	cellular ketone metabolic process	GO:0042180	0.0702
6	5,6	regulation of programmed cell death	GO:0043067	0.0705
4	4	heterocycle metabolic process	GO:0046483	0.0711
4	4	protein localization	GO:0008104	0.072
8	7,8	tetraterpenoid biosynthetic process	GO:0016109	0.0725
9	6,8,9	carotenoid biosynthetic process	GO:0016117	0.0725
5	5	aromatic amino acid family metabolic process	GO:0009072	0.0727
5	5	response to organic cyclic compound	GO:0014070	0.0732
6	6	cytoplasmic transport	GO:0016482	0.0748
5	5	vesicle-mediated transport	GO:0016192	0.0759
10	6,9,10	rhamnogalacturonan II biosynthetic process	GO:0010306	0.0769
7	5,6,7	thiamine-containing compound biosynthetic process	GO:0042724	0.0769
7	7	rhamnogalacturonan II metabolic process	GO:0010396	0.0769
7	6,7	thiamine biosynthetic process	GO:0009228	0.0769
4	4	negative regulation of cell growth	GO:0030308	0.0769
6	4,6	response to herbivore	GO:0080027	0.0769
7	7	valine biosynthetic process	GO:0009099	0.0769
7	7	cellular response to light intensity	GO:0071484	0.0769
7	5,7	regulation of alcohol biosynthetic process	GO:1902930	0.0769
6	6	terpenoid metabolic process	GO:0006721	0.0769
7	7	serine family amino acid catabolic process	GO:0009071	0.0774
10	10	iron ion homeostasis	GO:0055072	0.0774
8	8	N-terminal protein lipidation	GO:0006498	0.0789
9	9	N-terminal protein myristoylation	GO:0006499	0.0789
8	8	protein myristoylation	GO:0018377	0.0789
5	5	response to iron ion	GO:0010039	0.08
5	4,5	regulation of cell death	GO:0010941	0.0802
4	4	cellular aromatic compound metabolic process	GO:0006725	0.0804
7	7	tetraterpenoid metabolic process	GO:0016108	0.0805
8	8	carotenoid metabolic process	GO:0016116	0.0805
9	7,8,9	beta-glucan biosynthetic process	GO:0051274	0.0805
6	5,6	protein transport	GO:0015031	0.0811
5	5	secondary metabolite biosynthetic process	GO:0044550	0.0818
8	7,8	ER to Golgi vesicle-mediated transport	GO:0006888	0.0838
4	4	cellular nitrogen compound metabolic process	GO:0034641	0.0843
6	6	nucleobase-containing compound transport	GO:0015931	0.0847
7	6,7	proanthocyanidin biosynthetic process	GO:0010023	0.085
8	8	isocitrate metabolic process	GO:0006102	0.085
11	10,11	regulation of intracellular pH	GO:0051453	0.085
8	7,8	chloroplast RNA processing	GO:0031425	0.085
10	9,10	regulation of cellular pH	GO:0030641	0.085
7	5,6,7	vitamin B6 biosynthetic process	GO:0042819	0.085
6	4,6	vitamin B6 metabolic process	GO:0042816	0.085
5	4,5	establishment of protein localization	GO:0045184	0.0864
9	8,9	divalent metal ion transport	GO:0070838	0.0868
5	5	regulation of flavonoid biosynthetic process	GO:0009962	0.0872
7	7	sesquiterpenoid metabolic process	GO:0006714	0.0879
5	4,5	positive regulation of post-embryonic development	GO:0048582	0.0879
5	5	regulation of protein catabolic process	GO:0042176	0.0879
5	4,5	seed development	GO:0048316	0.0888
8	7,8	divalent inorganic cation transport	GO:0072511	0.089
5	5	pyrimidine-containing compound metabolic process	GO:0072527	0.0899
4	4	response to mechanical stimulus	GO:0009612	0.0906
6	5,6	phenylpropanoid biosynthetic process	GO:0009699	0.0906
9	6,7,8,9	regulation of mRNA processing	GO:0050684	0.0931
8	6,7,8	regulation of mRNA metabolic process	GO:1903311	0.0931
8	6,7,8	negative regulation of DNA replication	GO:0008156	0.0931
7	6,7	systemic acquired resistance	GO:0009627	0.0932
10	7,8,9,10	proteasome-mediated ubiquitin-dependent protein catabolic process	GO:0043161	0.0938
4	4	response to transition metal nanoparticle	GO:1990267	0.0941
5	4,5	defense response to other organism	GO:0098542	0.0942
7	7	N-terminal protein amino acid modification	GO:0031365	0.0958
5	4,5	cellular modified amino acid metabolic process	GO:0006575	0.0958
7	6,7	intracellular protein transport	GO:0006886	0.0963
5	4,5	shoot system morphogenesis	GO:0010016	0.0966
7	5,6,7	regulation of plant-type hypersensitive response	GO:0010363	0.097
6	6	response to cyclopentenone	GO:0010583	0.0976
2	2	immune system process	GO:0002376	0.0987
8	7,8	acetyl-CoA biosynthetic process	GO:0006085	0.101
6	6	regulation of fatty acid metabolic process	GO:0019217	0.101
9	6,7,8,9	mitochondrial electron transport, ubiquinol to cytochrome c	GO:0006122	0.101
9	9	AMP biosynthetic process	GO:0006167	0.101
6	5,6	regulation of isoprenoid metabolic process	GO:0019747	0.101
9	9	xanthophyll metabolic process	GO:0016122	0.101
9	8,9	AMP metabolic process	GO:0046033	0.101
5	5	alcohol metabolic process	GO:0006066	0.102
4	4	embryo development ending in seed dormancy	GO:0009793	0.103
6	6	mRNA export from nucleus	GO:0006406	0.104
10	6,7,8,10	mRNA-containing ribonucleoprotein complex export from nucleus	GO:0071427	0.104
4	4	plant epidermis morphogenesis	GO:0090626	0.105
8	8	protein autophosphorylation	GO:0046777	0.106
7	5,7	fruit development	GO:0010154	0.107
6	6	response to blue light	GO:0009637	0.109
7	5,6,7	protein secretion	GO:0009306	0.109
4	4	regulation of translational fidelity	GO:0006450	0.109
6	5,6	positive regulation of protein catabolic process	GO:0045732	0.109
6	6	histone H3 deacetylation	GO:0070932	0.109
5	5	protein targeting to chloroplast	GO:0045036	0.11
7	7	protein localization to chloroplast	GO:0072598	0.11
8	6,7,8	establishment of protein localization to chloroplast	GO:0072596	0.11
5	5	ribonucleoprotein complex assembly	GO:0022618	0.113
7	6,7	protein targeting to membrane	GO:0006612	0.113
5	4,5	regulation of cellular response to stress	GO:0080135	0.114
7	6,7	RNA export from nucleus	GO:0006405	0.116
5	5	ribonucleoprotein complex subunit organization	GO:0071826	0.116
7	6,7	phosphatidylcholine biosynthetic process	GO:0006656	0.117
7	6,7	negative regulation of chromosome organization	GO:2001251	0.117
5	5	single fertilization	GO:0007338	0.117
7	5,7	detection of bacterium	GO:0016045	0.117
6	5,6	thiamine metabolic process	GO:0006772	0.117
6	4,6	detection of other organism	GO:0098543	0.117
5	4,5	thiamine-containing compound metabolic process	GO:0042723	0.117
7	6,7	nucleotide transport	GO:0006862	0.119
5	5	stomatal complex development	GO:0010374	0.121
5	5	gravitropism	GO:0009630	0.122
5	3,5	response to other organism	GO:0051707	0.122
4	4	response to external biotic stimulus	GO:0043207	0.122
9	5,6,7,9	ribonucleoprotein complex export from nucleus	GO:0071426	0.125
4	4	ribonucleoprotein complex localization	GO:0071166	0.125
3	3	positive regulation of multicellular organismal process	GO:0051240	0.125
7	6,7	fatty-acyl-CoA metabolic process	GO:0035337	0.125
6	6	histidine metabolic process	GO:0006547	0.125
5	5	detection of external biotic stimulus	GO:0098581	0.125
4	4	wax biosynthetic process	GO:0010025	0.125
5	5	imidazole-containing compound metabolic process	GO:0052803	0.125
7	7	isoleucine biosynthetic process	GO:0009097	0.125
6	6	isoleucine metabolic process	GO:0006549	0.125
6	6	histidine biosynthetic process	GO:0000105	0.125
6	6	phenol-containing compound biosynthetic process	GO:0046189	0.125
5	5	programmed cell death	GO:0012501	0.127
7	5,6,7	water-soluble vitamin biosynthetic process	GO:0042364	0.127
4	4	response to gravity	GO:0009629	0.128
5	5	cellular protein localization	GO:0034613	0.128
5	5	hydrogen peroxide metabolic process	GO:0042743	0.129
6	5,6	cellular chemical homeostasis	GO:0055082	0.13
7	5,6,7	maltose metabolic process	GO:0000023	0.132
10	9,10	calcium ion transport	GO:0006816	0.132
7	6,7	RNA processing	GO:0006396	0.132
6	6	protein import into chloroplast stroma	GO:0045037	0.133
8	5,6,7,8	regulation of meristem structural organization	GO:0009934	0.133
3	3	wax metabolic process	GO:0010166	0.133
6	5,6	ER-nucleus signaling pathway	GO:0006984	0.133
8	7,8	pyrimidine ribonucleotide metabolic process	GO:0009218	0.136
9	8,9	pyrimidine ribonucleotide biosynthetic process	GO:0009220	0.136
7	7	inorganic ion homeostasis	GO:0098771	0.136
8	7,8	proline transport	GO:0015824	0.136
7	7	amino acid import	GO:0043090	0.136
3	3	positive regulation of developmental process	GO:0051094	0.136
6	5,6	protein localization to membrane	GO:0072657	0.137
6	5,6	establishment of protein localization to membrane	GO:0090150	0.137
7	6,7	RNA modification	GO:0009451	0.138
8	8	nuclear export	GO:0051168	0.139
6	6	flavone biosynthetic process	GO:0051553	0.14
7	6,7	flavonol biosynthetic process	GO:0051555	0.14
6	6	valine metabolic process	GO:0006573	0.14
9	8,9	IMP metabolic process	GO:0046040	0.14
8	4,8	removal of superoxide radicals	GO:0019430	0.14
6	6	cellular response to oxygen radical	GO:0071450	0.14
7	6,7	DNA topological change	GO:0006265	0.14
7	7	cellular response to superoxide	GO:0071451	0.14
9	7,8,9	regulation of translational elongation	GO:0006448	0.14
6	6	water-soluble vitamin metabolic process	GO:0006767	0.142
6	5,6	plant-type hypersensitive response	GO:0009626	0.145
5	5	response to abscisic acid	GO:0009737	0.145
4	4	tropism	GO:0009606	0.146
6	6	host programmed cell death induced by symbiont	GO:0034050	0.146
4	4	cellular macromolecule localization	GO:0070727	0.147
7	6,7	acyl-CoA biosynthetic process	GO:0071616	0.148
5	5	thioester biosynthetic process	GO:0035384	0.148
7	6,7	suberin biosynthetic process	GO:0010345	0.148
6	5,6	flavonol metabolic process	GO:0051554	0.148
6	5,6	cellular modified amino acid biosynthetic process	GO:0042398	0.149
3	3	response to biotic stimulus	GO:0009607	0.15
7	7	protein lipidation	GO:0006497	0.15
6	6	lipoprotein biosynthetic process	GO:0042158	0.15
7	7	unsaturated fatty acid biosynthetic process	GO:0006636	0.152
5	4,5	vitamin biosynthetic process	GO:0009110	0.152
6	6	unsaturated fatty acid metabolic process	GO:0033559	0.152
4	3,4	regulation of multi-organism process	GO:0043900	0.154
9	8,9	cellular monovalent inorganic cation homeostasis	GO:0030004	0.155
7	5,6,7	negative regulation of DNA metabolic process	GO:0051053	0.155
3	3	negative regulation of growth	GO:0045926	0.155
5	5	flavone metabolic process	GO:0051552	0.155
8	7,8	mitochondrial ATP synthesis coupled electron transport	GO:0042775	0.155
3	3	macromolecule localization	GO:0033036	0.156
7	7	neutral amino acid transport	GO:0015804	0.158
6	6	hyperosmotic salinity response	GO:0042538	0.158
8	7,8	pyrimidine nucleotide biosynthetic process	GO:0006221	0.16
7	6,7	pyrimidine nucleotide metabolic process	GO:0006220	0.16
4	4	response to cold	GO:0009409	0.162
6	5,6	regulation of innate immune response	GO:0045088	0.162
5	5	superoxide metabolic process	GO:0006801	0.163
4	4	positive regulation of biosynthetic process	GO:0009891	0.164
6	6	phosphorylation	GO:0016310	0.164
4	4	regulation of immune response	GO:0050776	0.167
4	4	cell death	GO:0008219	0.167
6	5,6	regulation of cellular protein metabolic process	GO:0032268	0.167
3	3	death	GO:0016265	0.167
7	6,7	methylglyoxal catabolic process to lactate	GO:0061727	0.167
8	7,8	methylglyoxal catabolic process to D-lactate via S-lactoyl-glutathione	GO:0019243	0.167
5	5	macromolecule modification	GO:0043412	0.167
5	4,5	positive regulation of catalytic activity	GO:0043085	0.167
7	5,6,7	establishment of protein localization to organelle	GO:0072594	0.169
7	7	cortical microtubule organization	GO:0043622	0.17
5	5	histone deacetylation	GO:0016575	0.17
6	6	methylglyoxal catabolic process	GO:0051596	0.17
5	5	methylglyoxal metabolic process	GO:0009438	0.17
5	5	ketone catabolic process	GO:0042182	0.17
5	5	aldehyde catabolic process	GO:0046185	0.173
7	6,7	enzyme linked receptor protein signaling pathway	GO:0007167	0.174
8	7,8	transmembrane receptor protein serine/threonine kinase signaling pathway	GO:0007178	0.174
3	3	regulation of immune system process	GO:0002682	0.175
5	5	positive regulation of protein metabolic process	GO:0051247	0.177
5	5	lactate metabolic process	GO:0006089	0.177
8	8	malate metabolic process	GO:0006108	0.178
4	4	positive regulation of molecular function	GO:0044093	0.178
9	9	transition metal ion homeostasis	GO:0055076	0.18
6	5,6	S-glycoside biosynthetic process	GO:0016144	0.182
8	7,8	glucosinolate biosynthetic process	GO:0019761	0.182
7	6,7	glycosinolate biosynthetic process	GO:0019758	0.182
6	6	chromatin assembly or disassembly	GO:0006333	0.183
7	6,7	glucosinolate metabolic process	GO:0019760	0.185
4	4	S-glycoside metabolic process	GO:0016143	0.185
6	6	macromolecule glycosylation	GO:0043413	0.185
7	4,7	protein glycosylation	GO:0006486	0.185
6	5,6	glycosinolate metabolic process	GO:0019757	0.185
6	6	glycoprotein biosynthetic process	GO:0009101	0.185
5	5	positive chemotaxis	GO:0050918	0.185
9	9	regulation of pH	GO:0006885	0.185
7	6,7	folic acid-containing compound biosynthetic process	GO:0009396	0.185
3	3	taxis	GO:0042330	0.185
5	5	pollen tube guidance	GO:0010183	0.185
8	8	protein deacetylation	GO:0006476	0.185
4	4	chemotaxis	GO:0006935	0.185
6	6	cellular protein modification process	GO:0006464	0.185
5	5	protein modification process	GO:0036211	0.185
5	5	glycoprotein metabolic process	GO:0009100	0.187
5	5	mitochondrion organization	GO:0007005	0.191
3	3	response to external stimulus	GO:0009605	0.192
6	6	amino acid transport	GO:0006865	0.192
5	5	phosphatidylcholine metabolic process	GO:0046470	0.192
6	5,6	inflorescence development	GO:0010229	0.192
6	5,6	organophosphate ester transport	GO:0015748	0.193
7	7	protein acylation	GO:0043543	0.193
6	6	protein localization to organelle	GO:0033365	0.199
6	6	auxin homeostasis	GO:0010252	0.199
5	4,5	positive regulation of catabolic process	GO:0009896	0.199
6	6	cortical cytoskeleton organization	GO:0030865	0.199
7	7	protein refolding	GO:0042026	0.199
5	5	nucleus organization	GO:0006997	0.202
3	3	detection of stimulus	GO:0051606	0.202
6	6	regulation of hydrogen peroxide metabolic process	GO:0010310	0.205
3	3	cellular response to stimulus	GO:0051716	0.205
8	6,8	branched-chain amino acid biosynthetic process	GO:0009082	0.206
7	5,6,7	positive regulation of cellular amide metabolic process	GO:0034250	0.206
7	7	PSII associated light-harvesting complex II catabolic process	GO:0010304	0.206
8	6,7,8	positive regulation of translation	GO:0045727	0.206
7	6,7	RNA secondary structure unwinding	GO:0010501	0.206
4	4	seed coat development	GO:0010214	0.206
6	6	pteridine-containing compound biosynthetic process	GO:0042559	0.206
10	10	protein polyubiquitination	GO:0000209	0.206
5	5	flavonoid biosynthetic process	GO:0009813	0.206
5	5	cell wall polysaccharide metabolic process	GO:0010383	0.21
7	4,6,7	secretion by cell	GO:0032940	0.212
7	6,7	cytoplasmic microtubule organization	GO:0031122	0.213
8	6,7,8	trichome branching	GO:0010091	0.213
6	5,6	regulation of lipid biosynthetic process	GO:0046890	0.213
5	5	glycosylation	GO:0070085	0.214
2	2	positive regulation of biological process	GO:0048518	0.215
7	7	response to far red light	GO:0010218	0.215
5	5	plant-type cell wall biogenesis	GO:0009832	0.218
8	5,8	protein N-linked glycosylation	GO:0006487	0.218
6	4,6	ethanolamine-containing compound metabolic process	GO:0042439	0.22
4	4	endosperm development	GO:0009960	0.22
6	6	glucosamine-containing compound metabolic process	GO:1901071	0.22
6	5,6	secretion	GO:0046903	0.225
5	4,5	negative regulation of defense response	GO:0031348	0.225
5	5	regulation of defense response	GO:0031347	0.227
8	7,8	RNA-dependent DNA replication	GO:0006278	0.227
7	7	response to red light	GO:0010114	0.228
5	5	protein maturation	GO:0051604	0.228
5	4,5	regulation of secondary metabolic process	GO:0043455	0.234
7	6,7	ATP synthesis coupled electron transport	GO:0042773	0.234
5	5	negative regulation of organelle organization	GO:0010639	0.234
8	6,8	aromatic amino acid family biosynthetic process	GO:0009073	0.235
6	5,6	acyl-CoA metabolic process	GO:0006637	0.238
4	4	thioester metabolic process	GO:0035383	0.238
7	5,7	oxidative phosphorylation	GO:0006119	0.241
6	6	pyridine-containing compound biosynthetic process	GO:0072525	0.241
8	6,7,8	sugar mediated signaling pathway	GO:0010182	0.241
7	5,6,7	carbohydrate mediated signaling	GO:0009756	0.241
7	6,7	mRNA transport	GO:0051028	0.241
7	6,7	translational elongation	GO:0006414	0.244
4	4	negative regulation of cellular component organization	GO:0051129	0.248
6	5,6	regulation of reactive oxygen species metabolic process	GO:2000377	0.249
5	5	response to carbohydrate	GO:0009743	0.252
7	5,6,7	leaf morphogenesis	GO:0009965	0.253
6	5,6	RNA transport	GO:0050658	0.254
5	4,5	establishment of RNA localization	GO:0051236	0.254
7	7	nucleic acid transport	GO:0050657	0.254
5	5	response to desiccation	GO:0009269	0.254
5	5	response to ozone	GO:0010193	0.254
2	2	locomotion	GO:0040011	0.254
7	6,7	defense response to bacterium, incompatible interaction	GO:0009816	0.254
6	4,5,6	transmembrane transport	GO:0055085	0.256
4	4	RNA localization	GO:0006403	0.258
5	5	response to alcohol	GO:0097305	0.258
4	4	flavonoid metabolic process	GO:0009812	0.259
6	4,5,6	disaccharide metabolic process	GO:0005984	0.261
9	8,9	potassium ion transport	GO:0006813	0.261
8	7,8	negative regulation of endopeptidase activity	GO:0010951	0.261
7	7	regulation of endopeptidase activity	GO:0052548	0.261
7	7	salicylic acid biosynthetic process	GO:0009697	0.263
5	5	membrane fusion	GO:0061025	0.263
6	5,6	cell surface receptor signaling pathway	GO:0007166	0.265
3	3	negative regulation of response to stimulus	GO:0048585	0.265
6	6	regulation of peptidase activity	GO:0052547	0.267
7	6,7	negative regulation of peptidase activity	GO:0010466	0.267
5	5	negative regulation of abscisic acid-activated signaling pathway	GO:0009788	0.267
7	7	D-xylose metabolic process	GO:0042732	0.267
4	4	post-embryonic development	GO:0009791	0.268
6	6	DNA endoreduplication	GO:0042023	0.271
8	8	metal ion homeostasis	GO:0055065	0.271
6	6	cellular response to light stimulus	GO:0071482	0.274
4	4	negative regulation of response to alcohol	GO:1901420	0.274
7	6,7	nucleosome assembly	GO:0006334	0.274
6	5,6	respiratory electron transport chain	GO:0022904	0.274
7	6,7	lignin biosynthetic process	GO:0009809	0.274
8	6,7,8	establishment of protein localization to vacuole	GO:0072666	0.277
5	5	cell cycle DNA replication	GO:0044786	0.277
8	5,7,8	protein targeting to vacuole	GO:0006623	0.277
7	7	protein localization to vacuole	GO:0072665	0.277
5	5	cellular response to oxygen-containing compound	GO:1901701	0.277
7	5,7	RNA methylation	GO:0001510	0.277
8	8	monovalent inorganic cation homeostasis	GO:0055067	0.28
8	8	polyamine catabolic process	GO:0006598	0.28
5	5	organic hydroxy compound catabolic process	GO:1901616	0.28
6	6	nucleosome organization	GO:0034728	0.28
4	4	regulation of cell growth	GO:0001558	0.28
6	6	cellular response to carbohydrate stimulus	GO:0071322	0.28
5	5	small molecule catabolic process	GO:0044282	0.282
5	5	cellular response to radiation	GO:0071478	0.284
4	4	regulation of response to stress	GO:0080134	0.285
8	5,7,8	postreplication repair	GO:0006301	0.287
6	5,6	negative regulation of hydrolase activity	GO:0051346	0.287
5	5	response to chitin	GO:0010200	0.289
4	4	nucleobase-containing compound metabolic process	GO:0006139	0.289
6	5,6	photosynthesis, light harvesting	GO:0009765	0.293
6	6	DNA conformation change	GO:0071103	0.294
6	6	salicylic acid metabolic process	GO:0009696	0.294
7	6,7	carboxylic acid transport	GO:0046942	0.297
6	5,6	organic acid transport	GO:0015849	0.299
2	2	multi-organism process	GO:0051704	0.299
5	4,5	vegetative to reproductive phase transition of meristem	GO:0010228	0.305
6	6	glycerophospholipid biosynthetic process	GO:0046474	0.311
4	4	cuticle development	GO:0042335	0.312
5	5	amino sugar metabolic process	GO:0006040	0.318
6	5,6	nitrate metabolic process	GO:0042126	0.318
4	4	fertilization	GO:0009566	0.318
7	5,6,7	nitrate assimilation	GO:0042128	0.318
4	4	seed germination	GO:0009845	0.323
8	4,5,6,7,8	regulation of telomere maintenance	GO:0032204	0.324
5	5	sulfate assimilation	GO:0000103	0.324
6	6	steroid biosynthetic process	GO:0006694	0.326
6	6	negative regulation of proteolysis	GO:0045861	0.33
5	5	response to steroid hormone	GO:0048545	0.33
8	7,8	brassinosteroid mediated signaling pathway	GO:0009742	0.33
7	6,7	cellular response to steroid hormone stimulus	GO:0071383	0.33
7	6,7	steroid hormone mediated signaling pathway	GO:0043401	0.33
5	5	branched-chain amino acid metabolic process	GO:0009081	0.33
6	6	very long-chain fatty acid metabolic process	GO:0000038	0.33
8	5,6,7,8	protein import into nucleus	GO:0006606	0.333
7	6,7	single-organism nuclear import	GO:1902593	0.333
8	5,6,7,8	protein targeting to nucleus	GO:0044744	0.333
7	6,7	posttranscriptional regulation of gene expression	GO:0010608	0.334
5	5	plant epidermis development	GO:0090558	0.336
5	3,4,5	regulation of homeostatic process	GO:0032844	0.336
9	6,7,8,9	amino acid transmembrane transport	GO:0003333	0.336
8	8	nuclear import	GO:0051170	0.336
4	3,4	developmental growth	GO:0048589	0.34
4	4	reactive nitrogen species metabolic process	GO:2001057	0.342
7	7	glutamine metabolic process	GO:0006541	0.342
7	7	cellular biogenic amine biosynthetic process	GO:0042401	0.342
7	7	xyloglucan metabolic process	GO:0010411	0.342
5	5	embryonic pattern specification	GO:0009880	0.342
6	6	amine biosynthetic process	GO:0009309	0.342
5	5	post-embryonic root development	GO:0048528	0.342
4	4	developmental growth involved in morphogenesis	GO:0060560	0.343
4	4	cell wall macromolecule metabolic process	GO:0044036	0.346
7	6,7	cellular response to brassinosteroid stimulus	GO:0071367	0.348
6	6	chromatin assembly	GO:0031497	0.348
7	7	protein localization to nucleus	GO:0034504	0.349
5	5	seedling development	GO:0090351	0.35
6	5,6	cell morphogenesis	GO:0000902	0.35
4	4	system development	GO:0048731	0.352
5	5	steroid metabolic process	GO:0008202	0.352
6	6	cellular response to reactive oxygen species	GO:0034614	0.353
5	5	oligosaccharide metabolic process	GO:0009311	0.355
4	4	response to organonitrogen compound	GO:0010243	0.357
7	7	protein-chromophore linkage	GO:0018298	0.359
9	6,7,8,9	systemic acquired resistance, salicylic acid mediated signaling pathway	GO:0009862	0.359
5	4,5	unidimensional cell growth	GO:0009826	0.36
7	6,7	vacuolar transport	GO:0007034	0.361
11	8,9,10,11	mRNA splicing, via spliceosome	GO:0000398	0.365
6	5,6	vesicle fusion	GO:0006906	0.365
4	3,4	cell growth	GO:0016049	0.366
6	4,5,6	positive regulation of macromolecule metabolic process	GO:0010604	0.366
7	5,6,7	MAPK cascade	GO:0000165	0.369
11	8,9,10,11	calcium ion transmembrane transport	GO:0070588	0.37
4	4	nitrogen cycle metabolic process	GO:0071941	0.37
7	6,7	organelle membrane fusion	GO:0090174	0.37
6	5,6	single-organism membrane fusion	GO:0044801	0.37
5	4,5	hydrogen peroxide catabolic process	GO:0042744	0.374
9	6,7,8,9	regulation of anion transmembrane transport	GO:1903959	0.376
6	6	coumarin biosynthetic process	GO:0009805	0.376
4	4	ovule development	GO:0048481	0.377
5	5	glycerolipid biosynthetic process	GO:0045017	0.379
7	5,6,7	plant-type ovary development	GO:0035670	0.38
6	6	protein processing	GO:0016485	0.382
5	5	coumarin metabolic process	GO:0009804	0.382
5	5	regulation of hydrolase activity	GO:0051336	0.384
4	4	ammonium ion metabolic process	GO:0097164	0.387
8	6,7,8	organic anion transport	GO:0015711	0.389
8	7,8	regulation of protein dephosphorylation	GO:0035304	0.39
5	5	liposaccharide metabolic process	GO:1903509	0.39
7	7	regulation of dephosphorylation	GO:0035303	0.39
5	5	response to zinc ion	GO:0010043	0.392
4	4	pollination	GO:0009856	0.395
3	3	multi-multicellular organism process	GO:0044706	0.395
4	4	regulation of catalytic activity	GO:0050790	0.395
5	5	response to ethylene	GO:0009723	0.395
10	9,10	RNA splicing, via transesterification reactions with bulged adenosine as nucleophile	GO:0000377	0.399
4	4	regulation of anatomical structure morphogenesis	GO:0022603	0.402
9	8,9	RNA splicing, via transesterification reactions	GO:0000375	0.402
7	5,6,7	protein import	GO:0017038	0.402
6	6	protein-DNA complex assembly	GO:0065004	0.403
6	6	pentose metabolic process	GO:0019321	0.403
5	5	response to lipid	GO:0033993	0.404
5	5	benzene-containing compound metabolic process	GO:0042537	0.405
7	7	DNA packaging	GO:0006323	0.408
4	4	regulation of protein localization	GO:0032880	0.408
5	5	protein-DNA complex subunit organization	GO:0071824	0.408
7	7	polyamine metabolic process	GO:0006595	0.408
5	5	lignin metabolic process	GO:0009808	0.408
8	6,7,8	regulation of anion transport	GO:0044070	0.414
6	6	anthocyanin-containing compound biosynthetic process	GO:0009718	0.414
6	5,6	myo-inositol hexakisphosphate metabolic process	GO:0033517	0.414
9	6,7,9	myo-inositol hexakisphosphate biosynthetic process	GO:0010264	0.414
7	7	fatty acid beta-oxidation	GO:0006635	0.415
7	5,6,7	organic acid transmembrane transport	GO:1903825	0.419
7	6,7	fatty acid oxidation	GO:0019395	0.424
8	5,6,8	inositol phosphate biosynthetic process	GO:0032958	0.424
5	5	plant-type cell wall organization	GO:0009664	0.426
5	4,5	cellular component morphogenesis	GO:0032989	0.432
7	7	phosphatidylglycerol biosynthetic process	GO:0006655	0.434
5	4,5	post-embryonic morphogenesis	GO:0009886	0.436
5	5	cytoskeleton organization	GO:0007010	0.436
7	7	sterol biosynthetic process	GO:0016126	0.436
6	5,6	negative regulation of programmed cell death	GO:0043069	0.436
6	5,6	positive regulation of gene expression	GO:0010628	0.439
7	7	DNA-templated transcription, initiation	GO:0006352	0.439
7	7	phosphatidylglycerol metabolic process	GO:0046471	0.439
5	5	hydrogen peroxide biosynthetic process	GO:0050665	0.439
4	4	plant-type cell wall organization or biogenesis	GO:0071669	0.441
7	5,6,7	positive regulation of macromolecule biosynthetic process	GO:0010557	0.444
5	5	cellular response to acid chemical	GO:0071229	0.447
3	3	anatomical structure morphogenesis	GO:0009653	0.448
8	4,8	signal transduction by protein phosphorylation	GO:0023014	0.449
6	6	response to red or far red light	GO:0009639	0.45
6	6	sterol metabolic process	GO:0016125	0.451
7	7	pectin metabolic process	GO:0045488	0.451
8	6,8	alpha-amino acid catabolic process	GO:1901606	0.454
10	4,9,10	cellular potassium ion transport	GO:0071804	0.454
10	5,8,9,10	potassium ion transmembrane transport	GO:0071805	0.454
5	5	regulation of seed germination	GO:0010029	0.454
6	6	carboxylic acid catabolic process	GO:0046395	0.456
5	5	organic acid catabolic process	GO:0016054	0.456
4	4	cell wall biogenesis	GO:0042546	0.456
6	5,6	lipid oxidation	GO:0034440	0.457
6	6	galacturonan metabolic process	GO:0010393	0.457
7	7	protein dephosphorylation	GO:0006470	0.459
5	4,5	positive regulation of cell proliferation	GO:0008284	0.459
9	7,9	protein desumoylation	GO:0016926	0.459
6	5,6	positive regulation of cellular biosynthetic process	GO:0031328	0.46
7	5,7	cellular amino acid catabolic process	GO:0009063	0.463
5	4,5	negative regulation of cell death	GO:0060548	0.463
7	4,5,6,7	meristem growth	GO:0035266	0.463
4	4	positive regulation of nitrogen compound metabolic process	GO:0051173	0.463
7	5,6,7	regulation of abscisic acid-activated signaling pathway	GO:0009787	0.464
4	4	reactive oxygen species biosynthetic process	GO:1903409	0.464
8	5,6,7,8	regulation of ion transmembrane transport	GO:0034765	0.464
7	7	polyol biosynthetic process	GO:0046173	0.464
5	4,5	regulation of transmembrane transport	GO:0034762	0.468
6	6	polysaccharide catabolic process	GO:0000272	0.471
5	5	regulation of cellular catabolic process	GO:0031329	0.473
6	6	regulation of seedling development	GO:1900140	0.473
3	3	regulation of response to stimulus	GO:0048583	0.473
7	7	nucleocytoplasmic transport	GO:0006913	0.474
6	6	nuclear transport	GO:0051169	0.474
2	2	growth	GO:0040007	0.475
4	4	tissue development	GO:0009888	0.476
4	4	pollen tube development	GO:0048868	0.477
4	4	regulation of response to alcohol	GO:1901419	0.478
3	3	regulation of molecular function	GO:0065009	0.479
6	6	telomere organization	GO:0032200	0.482
7	4,5,6,7	telomere maintenance	GO:0000723	0.482
7	6,7	mRNA metabolic process	GO:0016071	0.484
5	5	anatomical structure homeostasis	GO:0060249	0.487
7	7	DNA-templated transcription, elongation	GO:0006354	0.487
6	4,6	response to insect	GO:0009625	0.487
5	5	organic substance transport	GO:0071702	0.491
7	7	protein deubiquitination	GO:0016579	0.492
4	4	seed maturation	GO:0010431	0.494
6	6	glycerophospholipid metabolic process	GO:0006650	0.495
8	7,8	oligopeptide transport	GO:0006857	0.496
7	6,7	leaf senescence	GO:0010150	0.496
5	5	vesicle organization	GO:0016050	0.496
6	6	cellular response to organic cyclic compound	GO:0071407	0.497
3	3	cell adhesion	GO:0007155	0.501
2	2	biological adhesion	GO:0022610	0.501
8	7,8	cytokinesis by cell plate formation	GO:0000911	0.503
6	6	protein modification by small protein removal	GO:0070646	0.503
5	5	cellular response to DNA damage stimulus	GO:0006974	0.504
8	7,8	RNA phosphodiester bond hydrolysis, endonucleolytic	GO:0090502	0.505
8	6,7,8	anion transmembrane transport	GO:0098656	0.505
6	6	cellular biogenic amine metabolic process	GO:0006576	0.505
4	4	pollen development	GO:0009555	0.508
6	6	regulation of proteolysis	GO:0030162	0.509
7	6,7	positive regulation of GTPase activity	GO:0043547	0.509
6	5,6	leaf development	GO:0048366	0.511
5	5	cell wall macromolecule biosynthetic process	GO:0044038	0.517
7	6,7	cell wall polysaccharide biosynthetic process	GO:0070592	0.517
4	4	cellular component macromolecule biosynthetic process	GO:0070589	0.517
6	6	regulation of GTPase activity	GO:0043087	0.518
7	6,7	peptide transport	GO:0015833	0.518
7	6,7	mitotic cytokinetic process	GO:1902410	0.519
7	7	response to sucrose	GO:0009744	0.519
6	5,6	cytokinetic process	GO:0032506	0.519
6	6	response to disaccharide	GO:0034285	0.522
6	5,6	positive regulation of cellular protein metabolic process	GO:0032270	0.522
6	6	endocytosis	GO:0006897	0.527
7	4,5,6,7	negative regulation of signal transduction	GO:0009968	0.527
5	4,5	inositol phosphate metabolic process	GO:0043647	0.527
4	4	response to nitrogen compound	GO:1901698	0.529
5	5	anthocyanin-containing compound metabolic process	GO:0046283	0.531
5	4,5	lipid storage	GO:0019915	0.531
8	5,7,8	exocytosis	GO:0006887	0.531
6	4,6	response to nematode	GO:0009624	0.535
7	6,7	acetyl-CoA metabolic process	GO:0006084	0.535
6	5,6	positive regulation of hydrolase activity	GO:0051345	0.535
5	5	cellular amine metabolic process	GO:0044106	0.538
6	4,6	reproductive structure development	GO:0048608	0.539
5	5	reproductive system development	GO:0061458	0.539
4	4	cell cycle	GO:0007049	0.539
4	3,4	negative regulation of signaling	GO:0023057	0.539
5	4,5	negative regulation of cell communication	GO:0010648	0.539
6	6	mitotic cytokinesis	GO:0000281	0.541
6	5,6	cell tip growth	GO:0009932	0.542
6	6	cytoskeleton-dependent cytokinesis	GO:0061640	0.543
7	7	post-translational protein modification	GO:0043687	0.547
6	6	fatty acid catabolic process	GO:0009062	0.549
3	3	regulation of biological quality	GO:0065008	0.55
6	4,6	regulation of flower development	GO:0009909	0.551
6	5,6	hormone-mediated signaling pathway	GO:0009755	0.552
5	5	cellular response to oxidative stress	GO:0034599	0.555
5	5	response to freezing	GO:0050826	0.555
6	5,6	amide transport	GO:0042886	0.559
5	5	glycerolipid metabolic process	GO:0046486	0.565
7	7	peptidyl-amino acid modification	GO:0018193	0.566
6	5,6	regulation of unidimensional cell growth	GO:0051510	0.567
6	4,5,6	positive regulation of cellular metabolic process	GO:0031325	0.567
7	7	monocarboxylic acid catabolic process	GO:0072329	0.569
5	5	cytokinesis	GO:0000910	0.569
8	7,8	metal ion transport	GO:0030001	0.575
4	4	cellular response to abiotic stimulus	GO:0071214	0.577
9	6,7,8,9	positive regulation of transcription, DNA-templated	GO:0045893	0.58
7	6,7	positive regulation of RNA biosynthetic process	GO:1902680	0.58
8	7,8	positive regulation of nucleic acid-templated transcription	GO:1903508	0.58
2	2	reproductive process	GO:0022414	0.581
7	5,7	response to molecule of bacterial origin	GO:0002237	0.582
3	3	developmental process involved in reproduction	GO:0003006	0.583
4	4	lipid localization	GO:0010876	0.584
8	7,8	galactolipid biosynthetic process	GO:0019375	0.586
7	5,6,7	positive regulation of RNA metabolic process	GO:0051254	0.587
8	5,6,7,8	salicylic acid mediated signaling pathway	GO:0009863	0.589
8	7,8	auxin polar transport	GO:0009926	0.59
9	6,8,9	chromatin silencing by small RNA	GO:0031048	0.59
7	7	galactolipid metabolic process	GO:0019374	0.59
3	3	single organism reproductive process	GO:0044702	0.592
6	4,6	response to hypoxia	GO:0001666	0.593
6	6	hemicellulose metabolic process	GO:0010410	0.594
5	5	regulation of post-embryonic development	GO:0048580	0.595
5	5	cellular response to hormone stimulus	GO:0032870	0.599
6	5,6	organ senescence	GO:0010260	0.6
7	6,7	cellular response to salicylic acid stimulus	GO:0071446	0.601
5	5	organonitrogen compound catabolic process	GO:1901565	0.605
9	5,6,8,9	methylation-dependent chromatin silencing	GO:0006346	0.608
7	6,7	auxin transport	GO:0060918	0.615
8	5,7,8	protein targeting to mitochondrion	GO:0006626	0.615
8	6,7,8	establishment of protein localization to mitochondrion	GO:0072655	0.615
5	5	response to decreased oxygen levels	GO:0036293	0.615
7	7	protein localization to mitochondrion	GO:0070585	0.615
6	5,6	negative regulation of cellular protein metabolic process	GO:0032269	0.615
4	4	cellular response to endogenous stimulus	GO:0071495	0.615
6	5,6	positive regulation of nucleobase-containing compound metabolic process	GO:0045935	0.615
5	5	cellular lipid catabolic process	GO:0044242	0.618
4	3,4	maintenance of location	GO:0051235	0.618
6	5,6	hormone transport	GO:0009914	0.618
5	5	negative regulation of protein metabolic process	GO:0051248	0.618
4	4	response to oxygen levels	GO:0070482	0.618
5	5	organelle fusion	GO:0048284	0.621
6	6	dephosphorylation	GO:0016311	0.622
6	4,6	root development	GO:0048364	0.623
5	5	root system development	GO:0022622	0.625
7	5,6,7	meristem structural organization	GO:0009933	0.625
4	4	pollen tube growth	GO:0009860	0.629
6	5,6	carpel development	GO:0048440	0.631
4	4	anatomical structure arrangement	GO:0048532	0.634
5	4,5	respiratory burst involved in defense response	GO:0002679	0.635
4	4	respiratory burst	GO:0045730	0.635
7	6,7	DNA replication	GO:0006260	0.635
6	5,6	ethylene metabolic process	GO:0009692	0.638
5	4,5	cellular alkene metabolic process	GO:0043449	0.638
7	7	phytosteroid biosynthetic process	GO:0016129	0.638
5	5	alkene biosynthetic process	GO:0043450	0.638
7	7	cellular biogenic amine catabolic process	GO:0042402	0.638
5	5	olefin biosynthetic process	GO:1900674	0.638
6	6	amine catabolic process	GO:0009310	0.638
4	4	olefin metabolic process	GO:1900673	0.638
5	5	brassinosteroid biosynthetic process	GO:0016132	0.638
6	6	ethylene biosynthetic process	GO:0009693	0.638
7	4,6,7	DNA repair	GO:0006281	0.642
5	5	regulation of shoot system development	GO:0048831	0.644
11	6,8,10,11	production of miRNAs involved in gene silencing by miRNA	GO:0035196	0.644
5	5	cellular macromolecule biosynthetic process	GO:0034645	0.645
7	6,7	ethylene-activated signaling pathway	GO:0009873	0.645
4	4	regulation of cell proliferation	GO:0042127	0.647
4	4	developmental maturation	GO:0021700	0.649
5	5	gynoecium development	GO:0048467	0.651
5	5	chromatin organization	GO:0006325	0.652
5	5	lipid modification	GO:0030258	0.653
7	6,7	small GTPase mediated signal transduction	GO:0007264	0.654
6	6	phytosteroid metabolic process	GO:0016128	0.654
4	4	brassinosteroid metabolic process	GO:0016131	0.654
5	5	chromosome organization	GO:0051276	0.656
5	5	response to brassinosteroid	GO:0009741	0.657
8	7,8	DNA-dependent DNA replication	GO:0006261	0.658
11	6,8,10,11	production of siRNA involved in RNA interference	GO:0030422	0.66
7	6,7	mitochondrial transport	GO:0006839	0.66
10	7,9,10	gene silencing by miRNA	GO:0035195	0.663
8	6,7,8	intracellular protein transmembrane import	GO:0044743	0.663
4	4	response to karrikin	GO:0080167	0.663
6	6	polyol metabolic process	GO:0019751	0.666
5	5	peroxisome organization	GO:0007031	0.666
7	6,7	RNA catabolic process	GO:0006401	0.666
7	5,7	defense response to fungus	GO:0050832	0.669
3	3	anatomical structure development	GO:0048856	0.671
7	6,7	intracellular protein transmembrane transport	GO:0065002	0.675
6	6	lateral root development	GO:0048527	0.675
5	5	regulation of cell morphogenesis	GO:0022604	0.675
3	3	regulation of reproductive process	GO:2000241	0.677
5	5	production of small RNA involved in gene silencing by RNA	GO:0070918	0.678
7	6,7	cellular response to dsRNA	GO:0071359	0.678
5	5	response to dsRNA	GO:0043331	0.678
7	6,7	RNA phosphodiester bond hydrolysis	GO:0090501	0.678
4	4	dsRNA fragmentation	GO:0031050	0.678
3	3	regulation of growth	GO:0040008	0.679
4	4	aging	GO:0007568	0.68
6	5,6	cell morphogenesis involved in differentiation	GO:0000904	0.682
7	7	protein phosphorylation	GO:0006468	0.682
7	7	phosphatidylinositol biosynthetic process	GO:0006661	0.683
8	6,7,8	cellular response to phosphate starvation	GO:0016036	0.686
4	4	regulation of developmental growth	GO:0048638	0.687
6	6	cellular response to ethylene stimulus	GO:0071369	0.688
4	4	shoot system development	GO:0048367	0.689
7	6,7	regulation of DNA replication	GO:0006275	0.692
4	4	histone modification	GO:0016570	0.7
6	5,6	regulation of phosphorus metabolic process	GO:0051174	0.7
7	6,7	regulation of phosphate metabolic process	GO:0019220	0.7
6	5,6	lipid transport	GO:0006869	0.703
3	3	regulation of developmental process	GO:0050793	0.703
5	4,5	developmental cell growth	GO:0048588	0.708
5	5	macromolecule biosynthetic process	GO:0009059	0.71
7	5,6,7	trichome morphogenesis	GO:0010090	0.71
7	5,6,7	protein transmembrane transport	GO:0071806	0.71
8	8	response to fructose	GO:0009750	0.71
6	6	glycolipid biosynthetic process	GO:0009247	0.716
7	6,7	anion transport	GO:0006820	0.717
5	4,5	cell development	GO:0048468	0.719
6	4,6	response to fungus	GO:0009620	0.72
6	6	regulation of chromosome organization	GO:0033044	0.723
5	5	auxin biosynthetic process	GO:0009851	0.723
5	5	cellular response to organic substance	GO:0071310	0.726
5	5	amine metabolic process	GO:0009308	0.728
7	6,7	regulation of protein modification process	GO:0031399	0.731
4	4	regulation of cellular component organization	GO:0051128	0.732
8	5,7,8	gene silencing by RNA	GO:0031047	0.735
4	4	post-embryonic organ development	GO:0048569	0.736
6	4,6	macromolecule methylation	GO:0043414	0.736
5	5	nitrogen compound transport	GO:0071705	0.737
6	6	glycolipid metabolic process	GO:0006664	0.738
3	3	multi-organism reproductive process	GO:0044703	0.739
2	2	biological regulation	GO:0065007	0.742
10	7,9,10	RNA interference	GO:0016246	0.747
6	5,6	nucleobase-containing compound catabolic process	GO:0034655	0.749
5	4,5	organ development	GO:0048513	0.75
4	4	hormone biosynthetic process	GO:0042446	0.75
5	5	cellular nitrogen compound biosynthetic process	GO:0044271	0.75
4	4	cellular response to chemical stimulus	GO:0070887	0.75
3	3	methylation	GO:0032259	0.751
11	6,7,8,10,11	histone H3-K9 methylation	GO:0051567	0.751
6	6	trichome differentiation	GO:0010026	0.751
5	5	histone H3-K9 modification	GO:0061647	0.751
9	6,7,9	trichoblast maturation	GO:0048764	0.753
10	6,7,8,10	root hair cell differentiation	GO:0048765	0.753
4	4	seed dormancy process	GO:0010162	0.754
3	3	dormancy process	GO:0022611	0.754
3	2,3	regulation of biological process	GO:0050789	0.754
5	5	cell maturation	GO:0048469	0.755
7	6,7	phosphorelay signal transduction system	GO:0000160	0.758
4	4	auxin metabolic process	GO:0009850	0.762
7	7	covalent chromatin modification	GO:0016569	0.762
6	5,6	intracellular signal transduction	GO:0035556	0.766
8	5,7,8	regulation of meristem growth	GO:0010075	0.766
4	4	regulation of multicellular organismal development	GO:2000026	0.769
3	3	positive regulation of cellular process	GO:0048522	0.771
5	4,5	regulation of cell cycle	GO:0051726	0.772
7	7	response to hexose	GO:0009746	0.775
6	5,6	stamen development	GO:0048443	0.781
9	6,8,9	posttranscriptional gene silencing by RNA	GO:0035194	0.781
5	5	androecium development	GO:0048466	0.781
3	3	negative regulation of cellular process	GO:0048523	0.781
6	6	response to monosaccharide	GO:0034284	0.783
8	7,8	mRNA processing	GO:0006397	0.784
8	5,7,8	posttranscriptional gene silencing	GO:0016441	0.786
5	5	response to gibberellin	GO:0009739	0.788
3	3	regulation of multicellular organismal process	GO:0051239	0.792
4	4	cell wall organization	GO:0071555	0.793
5	5	mitotic cell cycle process	GO:1903047	0.794
4	4	cell cycle process	GO:0022402	0.795
5	5	root hair elongation	GO:0048767	0.796
6	5,6	endoplasmic reticulum unfolded protein response	GO:0030968	0.796
5	5	cellular response to nitrogen compound	GO:1901699	0.796
4	4	floral whorl development	GO:0048438	0.797
8	6,8	trichoblast differentiation	GO:0010054	0.798
6	5,6	DNA metabolic process	GO:0006259	0.799
7	6,7	cellular response to unfolded protein	GO:0034620	0.799
7	7	xylan metabolic process	GO:0045491	0.799
6	5,6	cellular response to topologically incorrect protein	GO:0035967	0.799
5	5	response to unfolded protein	GO:0006986	0.801
5	5	cell wall modification	GO:0042545	0.803
4	4	cell division	GO:0051301	0.804
7	6,7	abscisic acid-activated signaling pathway	GO:0009738	0.804
4	4	regulation of hormone levels	GO:0010817	0.805
5	5	aromatic compound catabolic process	GO:0019439	0.806
6	6	nuclear division	GO:0000280	0.807
5	5	mitotic cell cycle	GO:0000278	0.807
6	5,6	meristem development	GO:0048507	0.808
5	5	membrane lipid biosynthetic process	GO:0046467	0.812
7	5,7	root epidermal cell differentiation	GO:0010053	0.812
7	5,6,7	regulation of DNA metabolic process	GO:0051052	0.815
3	3	cell wall organization or biogenesis	GO:0071554	0.817
3	3	hormone metabolic process	GO:0042445	0.819
5	5	organic cyclic compound catabolic process	GO:1901361	0.819
5	4,5	single-organism organelle organization	GO:1902589	0.82
4	4	organ morphogenesis	GO:0009887	0.822
7	7	phosphatidylinositol metabolic process	GO:0046488	0.823
6	5,6	root hair cell development	GO:0080147	0.826
5	5	gametophyte development	GO:0048229	0.827
2	2	negative regulation of biological process	GO:0048519	0.828
8	7,8	RNA splicing	GO:0008380	0.828
6	5,6	flower development	GO:0009908	0.829
7	6,7	cellular response to abscisic acid stimulus	GO:0071215	0.831
3	3	multicellular organismal reproductive process	GO:0048609	0.831
4	4	multicellular organismal development	GO:0007275	0.831
6	4,5,6	negative regulation of macromolecule metabolic process	GO:0010605	0.832
2	2	developmental process	GO:0032502	0.833
5	4,5	reproductive shoot system development	GO:0090567	0.836
6	6	plant epidermal cell differentiation	GO:0090627	0.836
7	4,6,7	gene silencing	GO:0016458	0.839
4	4	external encapsulating structure organization	GO:0045229	0.839
5	5	organelle fission	GO:0048285	0.841
3	3	single-multicellular organism process	GO:0044707	0.843
5	5	membrane lipid metabolic process	GO:0006643	0.845
3	3	single-organism developmental process	GO:0044767	0.846
6	4,5,6	negative regulation of cellular metabolic process	GO:0031324	0.846
2	2	multicellular organismal process	GO:0032501	0.852
5	5	post-embryonic organ morphogenesis	GO:0048563	0.853
6	4,5,6	floral organ morphogenesis	GO:0048444	0.853
8	5,7,8	chromatin silencing	GO:0006342	0.853
8	8	peptidyl-lysine modification	GO:0018205	0.854
7	6,7	negative regulation of gene expression, epigenetic	GO:0045814	0.857
3	3	multicellular organism reproduction	GO:0032504	0.858
6	6	negative regulation of cellular macromolecule biosynthetic process	GO:2000113	0.863
5	5	photomorphogenesis	GO:0009640	0.865
6	4,5,6	regulation of signal transduction	GO:0009966	0.865
5	4,5	phyllome development	GO:0048827	0.866
6	5,6	negative regulation of nucleobase-containing compound metabolic process	GO:0045934	0.866
6	5,6	negative regulation of macromolecule biosynthetic process	GO:0010558	0.868
7	5,6,7	regulation of meristem development	GO:0048509	0.868
7	6,7	regulation of gene expression, epigenetic	GO:0040029	0.869
3	3	regulation of signaling	GO:0023051	0.87
6	6	chromatin modification	GO:0016568	0.871
4	3,4	sexual reproduction	GO:0019953	0.871
5	4,5	regulation of cell communication	GO:0010646	0.874
6	6	cellular response to alcohol	GO:0097306	0.875
5	4,5	signal transduction	GO:0007165	0.875
6	6	response to UV	GO:0009411	0.876
6	5,6	microtubule cytoskeleton organization	GO:0000226	0.876
5	5	lipid catabolic process	GO:0016042	0.877
5	5	organic cyclic compound biosynthetic process	GO:1901362	0.878
5	5	negative regulation of cellular biosynthetic process	GO:0031327	0.879
5	4,5	floral organ development	GO:0048437	0.879
4	4	negative regulation of nitrogen compound metabolic process	GO:0051172	0.881
4	4	negative regulation of biosynthetic process	GO:0009890	0.882
5	5	regionalization	GO:0003002	0.883
5	4,5	negative regulation of catalytic activity	GO:0043086	0.888
9	9	protein ubiquitination	GO:0016567	0.888
10	6,7,9,10	histone lysine methylation	GO:0034968	0.89
9	6,8,9	peptidyl-lysine methylation	GO:0018022	0.892
3	3	cell proliferation	GO:0008283	0.894
4	4	negative regulation of molecular function	GO:0044092	0.899
4	4	root morphogenesis	GO:0010015	0.902
7	7	protein modification by small protein conjugation or removal	GO:0070647	0.902
3	3	immune effector process	GO:0002252	0.903
3	3	single organism signaling	GO:0044700	0.904
2	2	signaling	GO:0023052	0.905
8	8	protein modification by small protein conjugation	GO:0032446	0.907
5	5	cell differentiation	GO:0030154	0.909
7	4,6,7	meristem maintenance	GO:0010073	0.914
5	5	regulation of organelle organization	GO:0033043	0.915
4	4	cellular developmental process	GO:0048869	0.917
5	5	heterocycle biosynthetic process	GO:0018130	0.922
5	5	response to auxin	GO:0009733	0.93
9	5,6,8,9	histone methylation	GO:0016571	0.931
2	2	reproduction	GO:0000003	0.933
6	6	cellular response to lipid	GO:0071396	0.936
7	7	protein alkylation	GO:0008213	0.938
8	5,7,8	protein methylation	GO:0006479	0.938
7	5,6,7	cellular response to starvation	GO:0009267	0.939
3	3	negative regulation of metabolic process	GO:0009892	0.941
4	4	response to starvation	GO:0042594	0.943
5	5	heterocycle catabolic process	GO:0046700	0.943
5	5	cellular nitrogen compound catabolic process	GO:0044270	0.943
6	5,6	cellular response to nutrient levels	GO:0031669	0.945
4	4	microtubule-based process	GO:0007017	0.947
4	3,4	regulation of metabolic process	GO:0019222	0.951
5	5	response to nutrient levels	GO:0031667	0.952
4	4	pattern specification process	GO:0007389	0.952
6	5,6	negative regulation of gene expression	GO:0010629	0.953
5	5	aromatic compound biosynthetic process	GO:0019438	0.958
6	6	nucleic acid phosphodiester bond hydrolysis	GO:0090305	0.961
5	4,5	cellular response to extracellular stimulus	GO:0031668	0.962
4	4	cellular response to external stimulus	GO:0071496	0.964
8	6,7,8	negative regulation of transcription, DNA-templated	GO:0045892	0.964
6	6	negative regulation of RNA biosynthetic process	GO:1902679	0.966
7	7	negative regulation of nucleic acid-templated transcription	GO:1903507	0.966
7	5,6,7	negative regulation of RNA metabolic process	GO:0051253	0.966
3	3	regulation of cellular process	GO:0050794	0.966
4	4	response to extracellular stimulus	GO:0009991	0.967
4	4	cell communication	GO:0007154	0.974
4	4	regulation of primary metabolic process	GO:0080090	0.978
5	5	gene expression	GO:0010467	0.988
5	5	nucleic acid metabolic process	GO:0090304	0.992
6	5,6	RNA metabolic process	GO:0016070	0.992
5	4,5	regulation of cellular metabolic process	GO:0031323	0.997
4	4	regulation of biosynthetic process	GO:0009889	0.998
5	5	nucleobase-containing compound biosynthetic process	GO:0034654	0.998
5	4,5	regulation of macromolecule metabolic process	GO:0060255	0.999
5	5	regulation of cellular biosynthetic process	GO:0031326	1
6	5,6	regulation of gene expression	GO:0010468	1
4	4	regulation of nitrogen compound metabolic process	GO:0051171	1
6	6	regulation of cellular macromolecule biosynthetic process	GO:2000112	1
6	5,6	regulation of macromolecule biosynthetic process	GO:0010556	1
7	5,6,7	regulation of RNA metabolic process	GO:0051252	1
5	5	regulation of nucleobase-containing compound metabolic process	GO:0019219	1
7	6,7	regulation of transcription, DNA-templated	GO:0006355	1
9	7,8,9	regulation of nucleic acid-templated transcription	GO:1903506	1
6	6	regulation of RNA biosynthetic process	GO:2001141	1
6	6	transcription, DNA-templated	GO:0006351	1
8	7,8	nucleic acid-templated transcription	GO:0097659	1
7	6,7	RNA biosynthetic process	GO:0032774	1

## Sheet: cellular component
maxLevel	levels	GO_Name	GO_ID	Pvalue
5	4,5	cytoplasmic part	GO:0044444	5.66e-21
4	4	cytoplasm	GO:0005737	6.59e-21
7	6,7	chloroplast	GO:0009507	3.06e-16
6	5,6	plastid	GO:0009536	4.48e-16
6	5,6	plastid stroma	GO:0009532	1.55e-12
7	6,7	chloroplast stroma	GO:0009570	4.07e-12
5	4,5	plastid part	GO:0044435	2.1e-11
6	5,6	cytosol	GO:0005829	2.99e-11
6	5,6	chloroplast part	GO:0044434	4.86e-11
4	4	thylakoid	GO:0009579	5.77e-08
7	6,7	chloroplast thylakoid	GO:0009534	1.82e-06
5	5	plastid thylakoid	GO:0031976	1.87e-06
2	2	cell part	GO:0044464	1.98e-06
4	3,4	intracellular organelle part	GO:0044446	2.14e-06
2	2	organelle part	GO:0044422	2.47e-06
5	4,5	cell wall	GO:0005618	3.63e-06
3	3	intracellular part	GO:0044424	3.65e-06
4	3,4	external encapsulating structure	GO:0030312	3.72e-06
2	2	cell	GO:0005623	3.77e-06
3	3	intracellular	GO:0005622	6.1e-06
8	6,8	chloroplast thylakoid membrane	GO:0009535	6.63e-06
7	5,7	plastid thylakoid membrane	GO:0055035	7.07e-06
5	4,5	organelle subcompartment	GO:0031984	1e-05
6	4,6	thylakoid membrane	GO:0042651	1.13e-05
5	3,5	photosynthetic membrane	GO:0034357	1.44e-05
5	4,5	thylakoid part	GO:0044436	2.93e-05
6	5,6	vacuole	GO:0005773	3.1e-05
5	4,5	organelle envelope	GO:0031967	3.41e-05
3	3	envelope	GO:0031975	3.46e-05
3	3	plasmodesma	GO:0009506	5.01e-05
2	2	symplast	GO:0055044	5.01e-05
7	6,7	chloroplast envelope	GO:0009941	5.06e-05
2	2	cell junction	GO:0030054	5.09e-05
3	3	cell-cell junction	GO:0005911	5.09e-05
8	6,7,8	plastoglobule	GO:0010287	5.4e-05
6	5,6	plastid envelope	GO:0009526	6.81e-05
5	4,5	proton-transporting two-sector ATPase complex	GO:0016469	7.74e-05
5	4,5	intracellular membrane-bounded organelle	GO:0043231	8.91e-05
3	3	membrane-bounded organelle	GO:0043227	9.2e-05
6	4,5,6	Golgi apparatus	GO:0005794	0.000108
7	4,5,6,7	vacuolar part	GO:0044437	0.000125
7	6,7	lytic vacuole	GO:0000323	0.000233
6	5,6	endoplasmic reticulum lumen	GO:0005788	0.000234
6	5,6	mitochondrion	GO:0005739	0.000247
5	4,5	vacuolar membrane	GO:0005774	0.000383
3	3	cell periphery	GO:0071944	0.000646
4	4	tricarboxylic acid cycle enzyme complex	GO:0045239	0.00117
4	3,4	intracellular organelle	GO:0043229	0.00145
2	2	organelle	GO:0043226	0.00154
5	4,5	proton-transporting two-sector ATPase complex, catalytic domain	GO:0033178	0.0025
3	3	endomembrane system	GO:0012505	0.00254
4	3,4	membrane protein complex	GO:0098796	0.00302
7	6,7	plant-type vacuole	GO:0000325	0.00311
6	5,6	proton-transporting V-type ATPase, V1 domain	GO:0033180	0.00321
5	4,5	photosystem I reaction center	GO:0009538	0.00321
6	5,6	proton-transporting V-type ATPase complex	GO:0033176	0.00347
7	5,6,7	vacuolar proton-transporting V-type ATPase complex	GO:0016471	0.00409
4	4	proton-transporting ATP synthase complex	GO:0045259	0.00605
3	3	whole membrane	GO:0098805	0.00813
3	3	organelle membrane	GO:0031090	0.0103
7	5,6,7	filiform apparatus	GO:0043680	0.011
9	5,6,7,8,9	lytic vacuole within protein storage vacuole	GO:0000327	0.011
6	5,6	mitochondrial proton-transporting ATP synthase complex	GO:0005753	0.0114
8	7,8	glyoxysome	GO:0009514	0.0114
6	5,6	photosystem I	GO:0009522	0.0116
6	5,6	plant-type cell wall	GO:0009505	0.0122
7	6,7	storage vacuole	GO:0000322	0.013
8	7,8	protein storage vacuole	GO:0000326	0.013
3	3	mitochondrial membrane part	GO:0044455	0.0181
7	5,6,7	vacuolar proton-transporting V-type ATPase, V1 domain	GO:0000221	0.0218
5	4,5	mitochondrial part	GO:0044429	0.0226
3	3	plasma membrane	GO:0005886	0.0226
4	4	organelle inner membrane	GO:0019866	0.0235
7	5,6,7	eukaryotic 43S preinitiation complex	GO:0016282	0.0282
4	4	inner mitochondrial membrane protein complex	GO:0098800	0.0302
7	5,6,7	eukaryotic 48S preinitiation complex	GO:0033290	0.0304
8	7,8	lysosome	GO:0005764	0.0304
6	4,5,6	translation preinitiation complex	GO:0070993	0.0304
3	3	cell division site	GO:0032153	0.0325
5	4,5	Tic complex	GO:0031897	0.0325
4	4	eukaryotic translation initiation factor 3 complex	GO:0005852	0.0327
6	5,6	cell plate	GO:0009504	0.0351
6	3,5,6	plastid nucleoid	GO:0042646	0.0351
4	4	mitochondrial protein complex	GO:0098798	0.0358
6	5,6	mitochondrial envelope	GO:0005740	0.0378
5	5	magnesium chelatase complex	GO:0010007	0.0432
6	6	Cul3-RING ubiquitin ligase complex	GO:0031463	0.0432
9	6,8,9	chloroplast inner membrane	GO:0009706	0.0462
6	5,6	microbody	GO:0042579	0.0468
7	6,7	peroxisome	GO:0005777	0.0468
8	5,7,8	plastid inner membrane	GO:0009528	0.0494
7	5,6,7	stromule	GO:0010319	0.0534
2	2	extracellular matrix	GO:0031012	0.0534
7	5,6,7	mitochondrial proton-transporting ATP synthase complex, coupling factor F(o)	GO:0000276	0.0537
7	6,7	etioplast envelope	GO:0034425	0.0537
8	5,7,8	etioplast membrane	GO:0034426	0.0537
2	2	membrane-enclosed lumen	GO:0031974	0.0561
3	3	protein complex	GO:0043234	0.0594
8	5,7,8	plastid large ribosomal subunit	GO:0000311	0.064
2	2	nucleoid	GO:0009295	0.065
4	4	bounding membrane of organelle	GO:0098588	0.0659
4	4	proteasome complex	GO:0000502	0.0668
7	4,6,7	mitochondrial membrane	GO:0031966	0.0718
9	5,6,8,9	lysosomal membrane	GO:0005765	0.0743
7	6,7	etioplast	GO:0009513	0.0743
7	4,6,7	organellar large ribosomal subunit	GO:0000315	0.0743
2	2	membrane	GO:0016020	0.0788
5	4,5	intracellular organelle lumen	GO:0070013	0.0815
3	3	organelle lumen	GO:0043233	0.0815
7	4,6,7	plastid ribosome	GO:0009547	0.0845
4	4	prefoldin complex	GO:0016272	0.0845
6	4,5,6	cell wall part	GO:0044426	0.0845
5	5	mitochondrial respiratory chain complex II, succinate dehydrogenase complex (ubiquinone)	GO:0005749	0.0945
5	5	succinate dehydrogenase complex (ubiquinone)	GO:0045257	0.0945
3	3	external encapsulating structure part	GO:0044462	0.0945
4	4	fumarate reductase complex	GO:0045283	0.0945
7	4,6,7	chloroplast nucleoid	GO:0042644	0.0945
5	4,5	photosystem	GO:0009521	0.0952
6	5,6	nucleolus	GO:0005730	0.113
6	6	integral component of plastid outer membrane	GO:0031355	0.114
10	6,7,9,10	intrinsic component of chloroplast outer membrane	GO:0031358	0.114
6	5,6	intrinsic component of plastid outer membrane	GO:0031354	0.114
11	7,8,10,11	integral component of chloroplast outer membrane	GO:0031359	0.114
4	4	succinate dehydrogenase complex	GO:0045281	0.114
8	5,7,8	chloroplast membrane	GO:0031969	0.115
5	4,5	ribosomal subunit	GO:0044391	0.115
5	5	mitochondrial inner membrane	GO:0005743	0.122
5	4,5	endoplasmic reticulum part	GO:0044432	0.123
7	4,6,7	plastid membrane	GO:0042170	0.123
4	4	respiratory chain complex II	GO:0045273	0.134
7	6,7	amyloplast	GO:0009501	0.134
3	3	respiratory chain	GO:0070469	0.14
7	6,7	integral component of mitochondrial outer membrane	GO:0031307	0.143
6	4,5,6	proton-transporting ATP synthase complex, catalytic core F(1)	GO:0045261	0.143
6	5,6	intrinsic component of mitochondrial outer membrane	GO:0031306	0.143
5	5	integral component of mitochondrial membrane	GO:0032592	0.143
2	2	macromolecular complex	GO:0032991	0.15
8	4,5,7,8	intrinsic component of plastid membrane	GO:0031350	0.153
6	5,6	integral component of plastid membrane	GO:0031351	0.153
3	3	organellar ribosome	GO:0000313	0.153
7	4,6,7	plastid chromosome	GO:0009508	0.153
5	5	cytoplasmic chromosome	GO:0000229	0.162
4	4	intrinsic component of mitochondrial membrane	GO:0098573	0.162
7	5,6,7	cytosolic ribosome	GO:0022626	0.169
6	5,6	large ribosomal subunit	GO:0015934	0.169
4	4	proton-transporting ATP synthase complex, coupling factor F(o)	GO:0045263	0.171
3	3	proteinaceous extracellular matrix	GO:0005578	0.18
5	4,5	integral component of organelle membrane	GO:0031301	0.199
7	5,6,7	cytosolic part	GO:0044445	0.202
4	3,4	intrinsic component of organelle membrane	GO:0031300	0.207
6	5,6	clathrin adaptor complex	GO:0030131	0.216
6	5,6	phragmoplast	GO:0009524	0.227
8	6,7,8	cytosolic small ribosomal subunit	GO:0022627	0.227
7	5,6,7	trans-Golgi network	GO:0005802	0.229
6	4,5,6	ribosome	GO:0005840	0.232
5	4,5	respiratory chain complex	GO:0098803	0.239
7	4,5,6,7	mitochondrial intermembrane space	GO:0005758	0.241
4	4	mitochondrial respiratory chain	GO:0005746	0.243
5	4,5	AP-type membrane coat adaptor complex	GO:0030119	0.249
3	3	apoplast	GO:0048046	0.25
6	5,6	clathrin coat	GO:0030118	0.258
5	3,4,5	organelle envelope lumen	GO:0031970	0.266
4	4	organelle outer membrane	GO:0031968	0.268
3	3	outer membrane	GO:0019867	0.28
4	3,4	coated pit	GO:0005905	0.282
6	5,6	mitochondrial matrix	GO:0005759	0.296
4	4	proteasome core complex	GO:0005839	0.298
5	4,5	proton-transporting two-sector ATPase complex, proton-transporting domain	GO:0033177	0.313
6	5,6	small ribosomal subunit	GO:0015935	0.32
6	6	SCF ubiquitin ligase complex	GO:0019005	0.32
9	6,7,8,9	Golgi cisterna membrane	GO:0032580	0.328
7	4,5,6,7	nuclear membrane	GO:0031965	0.328
7	5,6,7	Golgi subcompartment	GO:0098791	0.329
6	4,5,6	endoplasmic reticulum	GO:0005783	0.338
8	6,7,8	Golgi cisterna	GO:0031985	0.35
9	6,8,9	chloroplast outer membrane	GO:0009707	0.364
4	4	mediator complex	GO:0016592	0.371
5	5	plastid outer membrane	GO:0009527	0.371
3	3	oxidoreductase complex	GO:1990204	0.38
6	4,5,6	endosome	GO:0005768	0.398
2	2	extracellular region part	GO:0044421	0.399
4	3,4	ribonucleoprotein complex	GO:0030529	0.409
9	7,8,9	nuclear speck	GO:0016607	0.418
7	5,6,7	Golgi stack	GO:0005795	0.418
5	5	mitochondrial outer membrane	GO:0005741	0.418
3	3	membrane region	GO:0098589	0.431
5	4,5	NADH dehydrogenase complex	GO:0030964	0.443
5	5	mitochondrial respiratory chain complex I	GO:0005747	0.443
4	4	respiratory chain complex I	GO:0045271	0.443
5	4,5	pore complex	GO:0046930	0.449
5	4,5	nucleosome	GO:0000786	0.461
2	2	extracellular region	GO:0005576	0.481
4	4	DNA packaging complex	GO:0044815	0.49
6	5,6	nuclear lumen	GO:0031981	0.496
6	5,6	thylakoid lumen	GO:0031977	0.523
3	3	coated membrane	GO:0048475	0.528
5	4,5	membrane coat	GO:0030117	0.528
5	4,5	anchored component of plasma membrane	GO:0046658	0.534
4	4	anchored component of membrane	GO:0031225	0.538
8	5,6,7,8	spindle	GO:0005819	0.549
8	6,7,8	nuclear body	GO:0016604	0.549
6	5,6	photosystem II	GO:0009523	0.578
3	3	protein-DNA complex	GO:0032993	0.587
6	5,6	nucleoplasm	GO:0005654	0.61
6	5,6	chromosome	GO:0005694	0.62
5	4,5	intracellular non-membrane-bounded organelle	GO:0043232	0.626
3	3	non-membrane-bounded organelle	GO:0043228	0.626
8	5,6,7,8	plant-type vacuole membrane	GO:0009705	0.626
6	4,5,6	nuclear envelope	GO:0005635	0.662
3	3	extracellular space	GO:0005615	0.68
7	6,7	cytosolic large ribosomal subunit	GO:0022625	0.69
5	4,5	nuclear part	GO:0044428	0.706
6	3,5,6	chromatin	GO:0000785	0.707
7	5,6,7	nucleoplasm part	GO:0044451	0.707
4	4	intrinsic component of plasma membrane	GO:0031226	0.734
5	5	cullin-RING ubiquitin ligase complex	GO:0031461	0.755
4	4	ubiquitin ligase complex	GO:0000151	0.783
5	4,5	Golgi apparatus part	GO:0044431	0.813
4	3,4	endoplasmic reticulum membrane	GO:0005789	0.817
4	4	catalytic complex	GO:1902494	0.819
3	3	nuclear outer membrane-endoplasmic reticulum membrane network	GO:0042175	0.821
5	4,5	integral component of plasma membrane	GO:0005887	0.845
3	3	plasma membrane part	GO:0044459	0.848
6	5,6	Golgi membrane	GO:0000139	0.902
5	4,5	chromosomal part	GO:0044427	0.921
6	5,6	cytoskeleton	GO:0005856	0.931
2	2	membrane part	GO:0044425	0.932
7	6,7	microtubule cytoskeleton	GO:0015630	0.939
5	5	transferase complex	GO:1990234	0.965
7	4,5,6,7	cytoskeletal part	GO:0044430	0.966
3	3	intrinsic component of membrane	GO:0031224	0.999
4	4	integral component of membrane	GO:0016021	1
6	5,6	nucleus	GO:0005634	1

## Sheet: molecular function
maxLevel	levels	GO_Name	GO_ID	Pvalue
6	6	acetate-CoA ligase activity	GO:0003987	8.34e-05
7	7	copper ion binding	GO:0005507	8.96e-05
3	3	ligase activity	GO:0016874	0.000188
6	6	fumarate hydratase activity	GO:0004333	0.000249
5	5	CoA-ligase activity	GO:0016405	0.000255
2	2	catalytic activity	GO:0003824	0.000347
5	5	acid-thiol ligase activity	GO:0016878	0.000467
9	9	hydrogen ion transmembrane transporter activity	GO:0015078	0.000488
10	8,10	proton-transporting ATP synthase activity, rotational mechanism	GO:0046933	0.000657
5	5	hydro-lyase activity	GO:0016836	0.000992
3	3	metal cluster binding	GO:0051540	0.00105
4	4	iron-sulfur cluster binding	GO:0051536	0.00105
2	2	antioxidant activity	GO:0016209	0.0012
5	5	glutathione transferase activity	GO:0004364	0.0014
4	4	hydrolase activity, acting on acid anhydrides, catalyzing transmembrane movement of substances	GO:0016820	0.00153
3	3	isomerase activity	GO:0016853	0.00199
7	7	ATPase activity, coupled to transmembrane movement of ions, rotational mechanism	GO:0044769	0.00209
4	4	L-ascorbate peroxidase activity	GO:0016688	0.00288
7	7	cation-transporting ATPase activity	GO:0019829	0.00315
6	6	ATPase activity, coupled to transmembrane movement of ions	GO:0042625	0.00333
4	4	cis-trans isomerase activity	GO:0016859	0.00351
3	3	carbohydrate derivative binding	GO:0097367	0.00434
8	8	monovalent inorganic cation transmembrane transporter activity	GO:0015077	0.00443
4	4	oxidoreductase activity, acting on the aldehyde or oxo group of donors	GO:0016903	0.00475
5	5	purine ribonucleoside triphosphate binding	GO:0035639	0.00518
9	9	ATPase activity, coupled	GO:0042623	0.0058
4	4	ribonucleotide binding	GO:0032553	0.00619
7	7	cobalt ion binding	GO:0050897	0.00624
11	5,11	ATPase activity, coupled to transmembrane movement of substances	GO:0042626	0.00651
5	5	ligase activity, forming aminoacyl-tRNA and related compounds	GO:0016876	0.00683
4	4	ligase activity, forming carbon-oxygen bonds	GO:0016875	0.00683
6	6	aminoacyl-tRNA ligase activity	GO:0004812	0.00683
6	6	purine ribonucleoside binding	GO:0032550	0.00733
5	5	purine nucleoside binding	GO:0001883	0.00733
5	5	ribonucleoside binding	GO:0032549	0.00766
4	4	nucleoside binding	GO:0001882	0.0077
6	6	ATP binding	GO:0005524	0.00806
6	5,6	purine ribonucleotide binding	GO:0032555	0.00818
5	5	purine nucleotide binding	GO:0017076	0.00836
3	3	oxidoreductase activity	GO:0016491	0.00908
6	6	3-cyanoalanine hydratase activity	GO:0047558	0.00916
6	6	pyruvate, phosphate dikinase activity	GO:0050242	0.00916
8	7,8	UDP-glucose:glycoprotein glucosyltransferase activity	GO:0003980	0.00916
7	7	quercetin 3-O-methyltransferase activity	GO:0030755	0.00916
6	6	4-hydroxy-3-methylbut-2-en-1-yl diphosphate reductase activity	GO:0051745	0.00916
5	5	adenylosuccinate synthase activity	GO:0004019	0.00916
4	4	violaxanthin de-epoxidase activity	GO:0046422	0.00916
8	8	glucosamine 6-phosphate N-acetyltransferase activity	GO:0004343	0.00916
5	5	maleylacetoacetate isomerase activity	GO:0016034	0.00916
7	7	cyanoalanine nitrilase activity	GO:0047427	0.00916
7	7	luteolin O-methyltransferase activity	GO:0030744	0.00916
6	6	imidazoleglycerol-phosphate synthase activity	GO:0000107	0.00916
7	7	caffeate O-methyltransferase activity	GO:0047763	0.00916
7	7	myricetin 3'-O-methyltransferase activity	GO:0033799	0.00916
6	6	delta1-pyrroline-5-carboxylate synthetase activity	GO:0017084	0.00916
6	6	L-iditol 2-dehydrogenase activity	GO:0003939	0.00916
6	6	sulfur dioxygenase activity	GO:0050313	0.00916
7	7	xanthoxin dehydrogenase activity	GO:0010301	0.00916
6	6	glutathione thiolesterase activity	GO:0047951	0.00916
4	4	unfolded protein binding	GO:0051082	0.00943
4	4	ligase activity, forming carbon-sulfur bonds	GO:0016877	0.00966
10	10	ATPase activity, coupled to movement of substances	GO:0043492	0.0102
4	4	transferase activity, transferring alkyl or aryl (other than methyl) groups	GO:0016765	0.0105
4	4	peptide binding	GO:0042277	0.0108
4	4	anion binding	GO:0043168	0.0114
6	6	tRNA binding	GO:0000049	0.0116
6	6	aspartic-type peptidase activity	GO:0070001	0.0118
7	7	aspartic-type endopeptidase activity	GO:0004190	0.0118
5	5	oxidoreductase activity, acting on the aldehyde or oxo group of donors, NAD or NADP as acceptor	GO:0016620	0.012
3	3	peroxidase activity	GO:0004601	0.0124
7	6,7	adenyl ribonucleotide binding	GO:0032559	0.0127
6	6	P-P-bond-hydrolysis-driven transmembrane transporter activity	GO:0015405	0.0127
6	6	adenyl nucleotide binding	GO:0030554	0.0129
5	5	primary active transmembrane transporter activity	GO:0015399	0.0131
3	3	amide binding	GO:0033218	0.014
4	4	oxidoreductase activity, acting on peroxide as acceptor	GO:0016684	0.0145
8	8	ATPase activity	GO:0016887	0.0159
5	5	4 iron, 4 sulfur cluster binding	GO:0051539	0.0176
8	8	bis(5'-nucleosyl)-tetraphosphatase activity	GO:0008796	0.0182
3	3	flavonoid binding	GO:0097243	0.0182
5	4,5	quercitrin binding	GO:2001227	0.0182
4	4	camalexin binding	GO:2001147	0.0182
9	9	bis(5'-nucleosyl)-tetraphosphatase (asymmetrical) activity	GO:0004081	0.0182
6	6	butyrate-CoA ligase activity	GO:0047760	0.0182
7	7	leucine-tRNA ligase activity	GO:0004823	0.0182
6	6	glucose-6-phosphate isomerase activity	GO:0004347	0.0182
5	5	AMP binding	GO:0016208	0.0182
7	7	fatty-acyl-CoA synthase activity	GO:0004321	0.0182
5	5	thiolester hydrolase activity	GO:0016790	0.0202
6	6	endopeptidase activity	GO:0004175	0.0203
5	5	peptidyl-prolyl cis-trans isomerase activity	GO:0003755	0.0218
4	4	intramolecular oxidoreductase activity	GO:0016860	0.0218
4	4	carbon-oxygen lyase activity	GO:0016835	0.0226
7	7	translation initiation factor activity	GO:0003743	0.0227
5	5	peptidase activity, acting on L-amino acid peptides	GO:0070011	0.023
2	2	electron carrier activity	GO:0009055	0.0257
6	6	cysteine-type peptidase activity	GO:0008234	0.0259
6	6	4-hydroxy-3-methylbut-2-en-1-yl diphosphate synthase activity	GO:0046429	0.0272
5	5	oxidoreductase activity, acting on a sulfur group of donors, quinone or similar compound as acceptor	GO:0016672	0.0272
6	3,6	glutathione dehydrogenase (ascorbate) activity	GO:0045174	0.0272
7	7	phosphoethanolamine N-methyltransferase activity	GO:0000234	0.0272
6	6	beta-glucuronidase activity	GO:0004566	0.0272
5	5	adenylyl-sulfate reductase activity	GO:0009973	0.0272
6	6	succinate-CoA ligase activity	GO:0004774	0.0272
5	5	acetolactate synthase activity	GO:0003984	0.0272
8	8	bis(5'-adenosyl)-pentaphosphatase activity	GO:0034432	0.0272
4	4	preprotein binding	GO:0070678	0.0272
6	6	phosphoglycerate dehydrogenase activity	GO:0004617	0.0272
6	6	oxalate oxidase activity	GO:0050162	0.0272
7	7	methionine-tRNA ligase activity	GO:0004825	0.0272
6	6	adenylyl-sulfate reductase (glutathione) activity	GO:0033741	0.0272
7	7	succinate-CoA ligase (ADP-forming) activity	GO:0004775	0.0272
4	4	peptidase activity	GO:0008233	0.0299
5	5	intramolecular oxidoreductase activity, transposing S-S bonds	GO:0016864	0.0307
6	6	protein disulfide isomerase activity	GO:0003756	0.0307
4	4	hydrolase activity, acting on acid anhydrides	GO:0016817	0.0336
7	7	inorganic cation transmembrane transporter activity	GO:0022890	0.0349
6	4,6	lipoate synthase activity	GO:0016992	0.0361
6	6	methylenetetrahydrofolate dehydrogenase (NADP+) activity	GO:0004488	0.0361
5	5	hydrolase activity, acting on carbon-nitrogen (but not peptide) bonds, in nitriles	GO:0016815	0.0361
6	6	aconitate hydratase activity	GO:0003994	0.0361
5	5	phosphotransferase activity, paired acceptors	GO:0016781	0.0361
7	7	indole-3-acetonitrile nitrilase activity	GO:0080061	0.0361
5	5	3-deoxy-8-phosphooctulonate synthase activity	GO:0008676	0.0361
7	7	methenyltetrahydrofolate cyclohydrolase activity	GO:0004477	0.0361
6	6	protochlorophyllide reductase activity	GO:0016630	0.0361
6	6	nitrilase activity	GO:0000257	0.0361
7	7	serine-tRNA ligase activity	GO:0004828	0.0361
7	7	3-oxoacyl-[acyl-carrier-protein] synthase activity	GO:0004315	0.0361
5	5	oxidoreductase activity, acting on CH or CH2 groups, with an iron-sulfur protein as acceptor	GO:0052592	0.0361
5	5	lipoate-protein ligase activity	GO:0016979	0.0361
6	6	nitrile hydratase activity	GO:0018822	0.0361
6	6	dTDP-glucose 4,6-dehydratase activity	GO:0008460	0.0361
6	6	translation factor activity, RNA binding	GO:0008135	0.0371
7	7	alanine-tRNA ligase activity	GO:0004813	0.045
6	6	ACP phosphopantetheine attachment site binding involved in fatty acid biosynthetic process	GO:0000036	0.045
6	6	glutamate-5-semialdehyde dehydrogenase activity	GO:0004350	0.045
7	7	glyceraldehyde-3-phosphate dehydrogenase (NAD+) (phosphorylating) activity	GO:0004365	0.045
5	5	ligase activity, forming nitrogen-metal bonds, forming coordination complexes	GO:0051003	0.045
4	4	prosthetic group binding	GO:0051192	0.045
4	4	ligase activity, forming nitrogen-metal bonds	GO:0051002	0.045
6	6	magnesium chelatase activity	GO:0016851	0.045
5	5	ACP phosphopantetheine attachment site binding	GO:0044620	0.045
7	6,7	glutamate 5-kinase activity	GO:0004349	0.045
7	7	starch synthase activity	GO:0009011	0.045
3	3	radical SAM enzyme activity	GO:0070283	0.045
3	3	protein binding	GO:0005515	0.0463
4	4	ligase activity, forming carbon-nitrogen bonds	GO:0016879	0.0511
6	6	indole-3-acetic acid amido synthetase activity	GO:0010279	0.0537
6	6	peptide disulfide oxidoreductase activity	GO:0015037	0.0537
5	5	lipase activator activity	GO:0060229	0.0537
7	7	xylan 1,4-beta-xylosidase activity	GO:0009044	0.0537
6	6	phospholipase activator activity	GO:0016004	0.0537
9	9	ribonuclease T2 activity	GO:0033897	0.0537
5	5	Hsp90 protein binding	GO:0051879	0.0537
7	7	glutathione disulfide oxidoreductase activity	GO:0015038	0.0537
8	7,8	glycogen (starch) synthase activity	GO:0004373	0.0537
5	5	ubiquitin-like protein ligase binding	GO:0044389	0.0539
6	6	ubiquitin protein ligase binding	GO:0031625	0.0539
4	4	nucleotide binding	GO:0000166	0.0551
4	4	nucleoside phosphate binding	GO:1901265	0.0551
6	6	pyrophosphatase activity	GO:0016462	0.0569
3	3	small molecule binding	GO:0036094	0.0576
5	5	hydrolase activity, acting on acid anhydrides, in phosphorus-containing anhydrides	GO:0016818	0.0581
6	6	amino acid binding	GO:0016597	0.0614
5	5	oxidoreductase activity, acting on the aldehyde or oxo group of donors, oxygen as acceptor	GO:0016623	0.0624
6	6	glycine hydroxymethyltransferase activity	GO:0004372	0.0624
4	4	palmitoyl hydrolase activity	GO:0098599	0.0624
5	5	oxidoreductase activity, acting on CH or CH2 groups, NAD or NADP as acceptor	GO:0016726	0.0624
5	5	3 iron, 4 sulfur cluster binding	GO:0051538	0.0624
6	6	(S)-2-hydroxy-acid oxidase activity	GO:0003973	0.0624
5	5	palmitoyl-(protein) hydrolase activity	GO:0008474	0.0624
6	6	glyceraldehyde-3-phosphate dehydrogenase (NAD(P)+) (phosphorylating) activity	GO:0043891	0.0624
4	4	oxidoreductase activity, acting on CH-OH group of donors	GO:0016614	0.0635
6	6	UDP-glucuronate decarboxylase activity	GO:0048040	0.071
6	6	diphosphoric monoester hydrolase activity	GO:0016794	0.071
5	5	ATPase binding	GO:0051117	0.071
7	7	guanosine-3',5'-bis(diphosphate) 3'-diphosphatase activity	GO:0008893	0.071
6	6	NADPH-hemoprotein reductase activity	GO:0003958	0.071
7	7	nucleoside-triphosphatase activity	GO:0017111	0.0775
6	6	fatty-acyl-CoA reductase (alcohol-forming) activity	GO:0080019	0.0795
7	7	cysteine-type endopeptidase activity	GO:0004197	0.0877
6	6	cation transmembrane transporter activity	GO:0008324	0.0877
8	8	endoribonuclease activity, producing 3'-phosphomonoesters	GO:0016892	0.0879
3	3	peroxiredoxin activity	GO:0051920	0.0879
5	5	oxidoreductase activity, acting on NAD(P)H, heme protein as acceptor	GO:0016653	0.0879
6	6	C-acyltransferase activity	GO:0016408	0.0879
4	4	enzyme binding	GO:0019899	0.0894
5	5	ubiquitin-like protein ligase activity	GO:0061659	0.0904
6	6	ubiquitin protein ligase activity	GO:0061630	0.0904
5	5	ion transmembrane transporter activity	GO:0015075	0.0948
5	3,5	superoxide dismutase activity	GO:0004784	0.0963
5	5	oligopeptide binding	GO:1900750	0.0963
6	6	xylanase activity	GO:0097599	0.0963
6	6	amino acid kinase activity	GO:0019202	0.0963
4	4	oxidoreductase activity, acting on superoxide radicals as acceptor	GO:0016721	0.0963
7	7	endonuclease activity, active with either ribo- or deoxyribonucleic acids and producing 3'-phosphomonoesters	GO:0016894	0.0963
7	7	cysteine-type endopeptidase inhibitor activity	GO:0004869	0.0963
9	8,9	hydrogen-exporting ATPase activity, phosphorylative mechanism	GO:0008553	0.0963
5	4,5	glutathione binding	GO:0043295	0.0963
4	4	SNAP receptor activity	GO:0005484	0.102
4	4	hydrolase activity, acting on carbon-nitrogen (but not peptide) bonds	GO:0016810	0.104
6	6	aminoacyl-tRNA editing activity	GO:0002161	0.105
3	3	hydrolase activity	GO:0016787	0.112
6	6	L-malate dehydrogenase activity	GO:0030060	0.113
4	4	transferase activity, transferring aldehyde or ketonic groups	GO:0016744	0.113
8	8	NAD-dependent histone deacetylase activity (H3-K14 specific)	GO:0032041	0.113
7	7	histone deacetylase activity (H3-K14 specific)	GO:0031078	0.113
4	4	oxidoreductase activity, acting on CH or CH2 groups	GO:0016725	0.113
7	7	NAD-dependent histone deacetylase activity	GO:0017136	0.113
5	5	oxidoreductase activity, acting on the CH-OH group of donors, NAD or NADP as acceptor	GO:0016616	0.118
5	5	DNA topoisomerase II activity	GO:0061505	0.121
3	3	modified amino acid binding	GO:0072341	0.121
6	6	cyclohydrolase activity	GO:0019238	0.121
11	6,11	DNA topoisomerase type II (ATP-hydrolyzing) activity	GO:0003918	0.121
4	4	active transmembrane transporter activity	GO:0022804	0.122
5	5	phosphotransferase activity, carboxyl group as acceptor	GO:0016774	0.129
5	5	ribosome binding	GO:0043022	0.129
5	5	oxo-acid-lyase activity	GO:0016833	0.129
6	6	NAD-dependent protein deacetylase activity	GO:0034979	0.129
5	5	hydroxymethyl-, formyl- and related transferase activity	GO:0016742	0.129
6	5,6	calcium-dependent phospholipid binding	GO:0005544	0.137
6	6	histone deacetylase activity	GO:0004407	0.137
5	5	oxidoreductase activity, acting on the CH-NH group of donors, NAD or NADP as acceptor	GO:0016646	0.137
7	7	nucleotide diphosphatase activity	GO:0004551	0.137
3	3	structural constituent of ribosome	GO:0003735	0.138
6	6	fatty acid synthase activity	GO:0004312	0.145
7	7	porin activity	GO:0015288	0.145
6	6	wide pore channel activity	GO:0022829	0.145
4	4	DNA topoisomerase activity	GO:0003916	0.153
5	5	protein deacetylase activity	GO:0033558	0.153
6	6	alcohol dehydrogenase (NAD) activity	GO:0004022	0.153
5	5	sulfurtransferase activity	GO:0016783	0.153
5	5	NAD binding	GO:0051287	0.157
5	5	oxidoreductase activity, acting on the CH-OH group of donors, oxygen as acceptor	GO:0016899	0.16
9	8,9	voltage-gated anion channel activity	GO:0008308	0.16
2	2	structural molecule activity	GO:0005198	0.164
5	5	intramolecular oxidoreductase activity, interconverting aldoses and ketoses	GO:0016861	0.168
7	7	telomeric DNA binding	GO:0042162	0.168
4	4	enzyme activator activity	GO:0008047	0.17
7	7	anion channel activity	GO:0005253	0.176
5	5	malate dehydrogenase activity	GO:0016615	0.176
4	4	ribonucleoprotein complex binding	GO:0043021	0.176
6	6	ATP-dependent peptidase activity	GO:0004176	0.183
4	4	ubiquitin-like protein binding	GO:0032182	0.191
5	5	ubiquitin binding	GO:0043130	0.191
8	5,8	ubiquitin-specific protease activity	GO:0004843	0.191
8	7,8	transmembrane receptor protein serine/threonine kinase activity	GO:0004675	0.191
5	5	peptide receptor activity	GO:0001653	0.195
3	3	ion binding	GO:0043167	0.195
5	5	RNA binding	GO:0003723	0.197
4	4	deacetylase activity	GO:0019213	0.206
6	6	rRNA binding	GO:0019843	0.206
6	6	transmembrane receptor protein kinase activity	GO:0019199	0.21
5	5	acid-amino acid ligase activity	GO:0016881	0.213
4	4	protein domain specific binding	GO:0019904	0.213
3	3	lyase activity	GO:0016829	0.227
5	5	disulfide oxidoreductase activity	GO:0015036	0.23
5	5	UDP-glycosyltransferase activity	GO:0008194	0.231
6	6	polygalacturonate 4-alpha-galacturonosyltransferase activity	GO:0047262	0.234
8	8	hydrogen-exporting ATPase activity	GO:0036442	0.234
7	7	ATPase activity, coupled to transmembrane movement of ions, phosphorylative mechanism	GO:0015662	0.241
3	3	sulfur compound binding	GO:1901681	0.241
4	4	heat shock protein binding	GO:0031072	0.241
4	4	organic acid binding	GO:0043177	0.243
5	5	carboxylic acid binding	GO:0031406	0.243
5	5	hydrolase activity, acting on carbon-nitrogen (but not peptide) bonds, in cyclic amidines	GO:0016814	0.248
5	5	oxidoreductase activity, acting on single donors with incorporation of molecular oxygen, incorporation of two atoms of oxygen	GO:0016702	0.248
3	3	cofactor binding	GO:0048037	0.252
7	7	ubiquitin-like protein-specific protease activity	GO:0019783	0.255
6	6	threonine-type peptidase activity	GO:0070003	0.262
7	7	threonine-type endopeptidase activity	GO:0004298	0.262
10	10	RNA-dependent ATPase activity	GO:0008186	0.262
6	6	endopeptidase inhibitor activity	GO:0004866	0.262
11	10,11	ATP-dependent RNA helicase activity	GO:0004004	0.262
5	5	endopeptidase regulator activity	GO:0061135	0.262
4	4	oxidoreductase activity, acting on the CH-NH group of donors	GO:0016645	0.269
5	5	peptidase inhibitor activity	GO:0030414	0.269
4	4	peptidase regulator activity	GO:0061134	0.269
6	6	xyloglucan:xyloglucosyl transferase activity	GO:0016762	0.276
4	4	chaperone binding	GO:0051087	0.276
5	5	transmembrane signaling receptor activity	GO:0004888	0.277
4	4	dioxygenase activity	GO:0051213	0.28
4	4	substrate-specific transmembrane transporter activity	GO:0022891	0.282
3	3	transmembrane transporter activity	GO:0022857	0.283
5	5	oxidoreductase activity, acting on the CH-CH group of donors, NAD or NADP as acceptor	GO:0016628	0.289
4	4	cation binding	GO:0043169	0.292
9	9	RNA helicase activity	GO:0003724	0.295
4	4	coenzyme binding	GO:0050662	0.301
5	5	chlorophyll binding	GO:0016168	0.302
4	4	SNARE binding	GO:0000149	0.308
6	6	GTP binding	GO:0005525	0.321
6	6	NADH dehydrogenase (quinone) activity	GO:0050136	0.321
7	7	NADH dehydrogenase (ubiquinone) activity	GO:0008137	0.321
9	7,9	amino acid transmembrane transporter activity	GO:0015171	0.321
4	4	transferase activity, transferring sulfur-containing groups	GO:0016782	0.321
4	4	oxidoreductase activity, acting on single donors with incorporation of molecular oxygen	GO:0016701	0.327
4	4	carbon-carbon lyase activity	GO:0016830	0.335
6	6	O-methyltransferase activity	GO:0008171	0.345
5	5	FMN binding	GO:0010181	0.345
4	4	signaling receptor activity	GO:0038023	0.35
5	5	metal ion binding	GO:0046872	0.35
7	7	single-stranded DNA binding	GO:0003697	0.357
5	5	protein homodimerization activity	GO:0042803	0.361
7	6,7	guanyl ribonucleotide binding	GO:0032561	0.362
6	6	guanyl nucleotide binding	GO:0019001	0.362
5	5	transferase activity, transferring hexosyl groups	GO:0016758	0.363
7	7	acid phosphatase activity	GO:0003993	0.363
7	7	manganese ion binding	GO:0030145	0.381
3	3	enzyme regulator activity	GO:0030234	0.381
7	6,7	UDP-glucosyltransferase activity	GO:0035251	0.381
6	6	S-adenosylmethionine-dependent methyltransferase activity	GO:0008757	0.384
6	5,6	GTPase activator activity	GO:0005096	0.386
6	6	phosphoric diester hydrolase activity	GO:0008081	0.392
6	6	acetylglucosaminyltransferase activity	GO:0008375	0.392
3	3	substrate-specific transporter activity	GO:0022892	0.393
3	3	receptor activity	GO:0004872	0.4
5	5	GTPase regulator activity	GO:0030695	0.403
10	8,10	solute:proton antiporter activity	GO:0015299	0.403
5	5	2 iron, 2 sulfur cluster binding	GO:0051537	0.403
5	5	oxidoreductase activity, acting on paired donors, with incorporation or reduction of molecular oxygen, 2-oxoglutarate as one donor, and incorporation of one atom each of oxygen into both donors	GO:0016706	0.407
6	6	glucosyltransferase activity	GO:0046527	0.407
7	7	solute:cation antiporter activity	GO:0015298	0.409
2	2	transporter activity	GO:0005215	0.413
5	5	oxidoreductase activity, acting on a sulfur group of donors, disulfide as acceptor	GO:0016671	0.414
8	7,8	voltage-gated ion channel activity	GO:0005244	0.414
7	7	voltage-gated channel activity	GO:0022832	0.414
5	5	hydrolase activity, acting on carbon-nitrogen (but not peptide) bonds, in linear amides	GO:0016811	0.414
7	7	metalloendopeptidase activity	GO:0004222	0.425
5	5	oxidoreductase activity, acting on NAD(P)H, quinone or similar compound as acceptor	GO:0016655	0.43
2	2	nutrient reservoir activity	GO:0045735	0.43
4	4	ubiquitinyl hydrolase activity	GO:0036459	0.43
4	4	nucleoside-triphosphatase regulator activity	GO:0060589	0.446
7	7	endoribonuclease activity	GO:0004521	0.446
3	3	lipid binding	GO:0008289	0.448
6	6	transition metal ion binding	GO:0046914	0.45
2	2	molecular function regulator	GO:0098772	0.451
2	2	binding	GO:0005488	0.453
7	7	N-acetyltransferase activity	GO:0008080	0.456
5	5	NADH dehydrogenase activity	GO:0003954	0.461
9	9	purine NTP-dependent helicase activity	GO:0070035	0.466
5	5	NADP binding	GO:0050661	0.466
10	10	ATP-dependent helicase activity	GO:0008026	0.466
8	6,8	carboxylic acid transmembrane transporter activity	GO:0046943	0.466
8	7,8	serine-type carboxypeptidase activity	GO:0004185	0.471
5	5	organic acid transmembrane transporter activity	GO:0005342	0.471
5	5	transferase activity, transferring pentosyl groups	GO:0016763	0.471
10	10	DNA-dependent ATPase activity	GO:0008094	0.48
5	5	phosphoric ester hydrolase activity	GO:0042578	0.489
6	6	N-acyltransferase activity	GO:0016410	0.499
4	4	oxidoreductase activity, acting on a sulfur group of donors	GO:0016667	0.5
8	8	GTPase activity	GO:0003924	0.501
7	6,7	serine-type exopeptidase activity	GO:0070008	0.504
6	6	anion transmembrane transporter activity	GO:0008509	0.507
6	6	N-methyltransferase activity	GO:0008170	0.508
7	7	translation elongation factor activity	GO:0003746	0.508
6	6	calcium ion binding	GO:0005509	0.509
5	5	carboxy-lyase activity	GO:0016831	0.513
6	6	antiporter activity	GO:0015297	0.516
7	7	carboxypeptidase activity	GO:0004180	0.522
5	5	transferase activity, transferring acyl groups other than amino-acyl groups	GO:0016747	0.534
6	6	acetyltransferase activity	GO:0016407	0.539
6	6	gated channel activity	GO:0022836	0.543
5	5	ubiquitin-protein transferase activity	GO:0004842	0.549
4	4	ubiquitin-like protein transferase activity	GO:0019787	0.558
4	4	oxidoreductase activity, acting on the CH-CH group of donors	GO:0016627	0.56
7	7	organic anion transmembrane transporter activity	GO:0008514	0.56
4	4	transferase activity, transferring glycosyl groups	GO:0016757	0.569
8	8	helicase activity	GO:0004386	0.57
6	6	protein disulfide oxidoreductase activity	GO:0015035	0.58
7	7	protein serine/threonine kinase activity	GO:0004674	0.592
6	6	metallopeptidase activity	GO:0008237	0.595
4	4	identical protein binding	GO:0042802	0.599
4	4	tetrapyrrole binding	GO:0046906	0.601
6	6	ribonuclease activity	GO:0004540	0.617
6	6	ion channel activity	GO:0005216	0.617
3	3	signal transducer activity	GO:0004871	0.618
5	4,5	pyridoxal phosphate binding	GO:0030170	0.638
5	4,5	phospholipid binding	GO:0005543	0.644
4	4	transferase activity, transferring acyl groups	GO:0016746	0.646
2	2	molecular transducer activity	GO:0060089	0.657
5	5	protein heterodimerization activity	GO:0046982	0.696
6	6	structure-specific DNA binding	GO:0043566	0.702
6	6	exopeptidase activity	GO:0008238	0.702
4	4	oxidoreductase activity, acting on NAD(P)H	GO:0016651	0.72
5	5	substrate-specific channel activity	GO:0022838	0.721
5	5	heme binding	GO:0020037	0.733
4	4	transferase activity, transferring one-carbon groups	GO:0016741	0.738
5	5	channel activity	GO:0015267	0.745
4	4	passive transmembrane transporter activity	GO:0022803	0.745
7	7	transcription regulatory region DNA binding	GO:0044212	0.748
5	5	regulatory region nucleic acid binding	GO:0001067	0.75
6	6	regulatory region DNA binding	GO:0000975	0.75
6	6	endonuclease activity	GO:0004519	0.75
6	6	magnesium ion binding	GO:0000287	0.764
5	5	hydrolase activity, hydrolyzing O-glycosyl compounds	GO:0004553	0.769
5	5	secondary active transmembrane transporter activity	GO:0015291	0.77
4	4	hydrolase activity, acting on ester bonds	GO:0016788	0.778
6	6	phosphatase activity	GO:0016791	0.801
7	7	phosphoprotein phosphatase activity	GO:0004721	0.814
4	4	monooxygenase activity	GO:0004497	0.816
4	4	hydrolase activity, acting on glycosyl bonds	GO:0016798	0.819
4	4	protein dimerization activity	GO:0046983	0.83
3	3	transferase activity	GO:0016740	0.839
4	4	enzyme inhibitor activity	GO:0004857	0.844
5	5	oxidoreductase activity, acting on paired donors, with incorporation or reduction of molecular oxygen, NAD(P)H as one donor, and incorporation of one atom of oxygen	GO:0016709	0.844
7	7	zinc ion binding	GO:0008270	0.847
6	6	protein kinase activity	GO:0004672	0.853
4	4	oxidoreductase activity, acting on paired donors, with incorporation or reduction of molecular oxygen	GO:0016705	0.865
4	4	serine hydrolase activity	GO:0017171	0.871
6	5,6	serine-type peptidase activity	GO:0008236	0.871
7	7	iron ion binding	GO:0005506	0.886
5	5	methyltransferase activity	GO:0008168	0.887
3	3	macromolecular complex binding	GO:0044877	0.889
5	5	kinase activity	GO:0016301	0.911
5	5	carboxylic ester hydrolase activity	GO:0052689	0.911
5	5	nuclease activity	GO:0004518	0.917
3	3	heterocyclic compound binding	GO:1901363	0.923
3	3	organic cyclic compound binding	GO:0097159	0.923
5	5	phosphotransferase activity, alcohol group as acceptor	GO:0016773	0.936
3	3	carbohydrate binding	GO:0030246	0.966
4	4	transferase activity, transferring phosphorus-containing groups	GO:0016772	0.972
6	6	sequence-specific DNA binding	GO:0043565	0.988
4	4	nucleic acid binding	GO:0003676	1
5	5	DNA binding	GO:0003677	1
3	3	transcription factor activity, sequence-specific DNA binding	GO:0003700	1
2	2	nucleic acid binding transcription factor activity	GO:0001071	1

## Sheet: KEGG
Pathway Name	Pathway ID	Pvalue	Pvalue_adjusted
Oxidative phosphorylation	ath00190	0.0058	0.298
Citrate cycle (TCA cycle)	ath00020	0.00917	0.298
Carbon metabolism	ath01200	0.0181	0.34
Pyruvate metabolism	ath00620	0.0288	0.34
Protein processing in endoplasmic reticulum	ath04141	0.0296	0.34
Phagosome	ath04145	0.0314	0.34
Sulfur metabolism	ath00920	0.0515	0.478
Photosynthesis	ath00195	0.0734	0.596
Proteasome	ath03050	0.117	0.656
Carotenoid biosynthesis	ath00906	0.119	0.656
Glutathione metabolism	ath00480	0.124	0.656
Plant-pathogen interaction	ath04626	0.129	0.656
Propanoate metabolism	ath00640	0.14	0.656
Amino sugar and nucleotide sugar metabolism	ath00520	0.145	0.656
Carbon fixation in photosynthetic organisms	ath00710	0.169	0.656
C5-Branched dibasic acid metabolism	ath00660	0.188	0.656
Metabolic pathways	ath01100	0.19	0.656
Glyoxylate and dicarboxylate metabolism	ath00630	0.195	0.656
Thiamine metabolism	ath00730	0.205	0.656
Ascorbate and aldarate metabolism	ath00053	0.206	0.656
Aminoacyl-tRNA biosynthesis	ath00970	0.212	0.656
Biotin metabolism	ath00780	0.253	0.735
Porphyrin and chlorophyll metabolism	ath00860	0.26	0.735
Biosynthesis of amino acids	ath01230	0.271	0.735
Butanoate metabolism	ath00650	0.298	0.753
Histidine metabolism	ath00340	0.313	0.753
Selenocompound metabolism	ath00450	0.313	0.753
One carbon pool by folate	ath00670	0.341	0.776
Cyanoamino acid metabolism	ath00460	0.352	0.776
Photosynthesis - antenna proteins	ath00196	0.368	0.776
Valine, leucine and isoleucine biosynthesis	ath00290	0.381	0.776
Starch and sucrose metabolism	ath00500	0.404	0.776
Fatty acid metabolism	ath01212	0.425	0.776
Cutin, suberine and wax biosynthesis	ath00073	0.431	0.776
Glycolysis / Gluconeogenesis	ath00010	0.435	0.776
Glycine, serine and threonine metabolism	ath00260	0.44	0.776
Pantothenate and CoA biosynthesis	ath00770	0.443	0.776
2-Oxocarboxylic acid metabolism	ath01210	0.454	0.776
Fatty acid elongation	ath00062	0.519	0.784
Ubiquinone and other terpenoid-quinone biosynthesis	ath00130	0.519	0.784
alpha-Linolenic acid metabolism	ath00592	0.529	0.784
Biosynthesis of secondary metabolites	ath01110	0.536	0.784
Peroxisome	ath04146	0.54	0.784
Ubiquitin mediated proteolysis	ath04120	0.565	0.784
Endocytosis	ath04144	0.565	0.784
Tyrosine metabolism	ath00350	0.567	0.784
Fatty acid biosynthesis	ath00061	0.567	0.784
Phenylalanine metabolism	ath00360	0.584	0.791
Alanine, aspartate and glutamate metabolism	ath00250	0.634	0.831
Plant hormone signal transduction	ath04075	0.665	0.831
Arginine and proline metabolism	ath00330	0.67	0.831
Protein export	ath03060	0.67	0.831
RNA transport	ath03013	0.684	0.831
Terpenoid backbone biosynthesis	ath00900	0.703	0.831
Pentose phosphate pathway	ath00030	0.703	0.831
Fructose and mannose metabolism	ath00051	0.738	0.857
Phosphatidylinositol signaling system	ath04070	0.76	0.863
Ribosome	ath03010	0.77	0.863
Pentose and glucuronate interconversions	ath00040	0.817	0.896
Glycerophospholipid metabolism	ath00564	0.836	0.896
Phenylpropanoid biosynthesis	ath00940	0.841	0.896
Cysteine and methionine metabolism	ath00270	0.906	0.936
RNA degradation	ath03018	0.908	0.936
Purine metabolism	ath00230	0.965	0.98
Spliceosome	ath03040	0.983	0.983
