# Supplementary material for: Protein responses in kenaf plants exposed to drought conditions determined using iTRAQ technology
Source: FEBS Open Bio. 2018 Sep 5;8(10):1572–83. doi: 10.1002/2211-5463.12507 (PMC6168693; doi:10.1002/2211-5463.12507)
Supplement: Supplementary file 5 — Data S5. The expression levels of 70 differentially expressed proteins. [file FEB4-8-1572-s005.xls]

ID	FoldChange	Log2FoldChange	Identity	Evalue	Uniprot	Genename	Biological Process	Cell Component	Molecular Function	KEGG Pathways	UNIPROT_URL
728833390	1	0				728833390
823231293	1	0	71.62	2.00E-31	P46689	GASA1	GO:0022622,root system development|GO:0009628,response to abiotic stimulus|GO:0048589,developmental growth|GO:0048588,developmental cell growth|GO:0048468,cell development|GO:0048469,cell maturation|GO:0043436,oxoacid metabolic process|GO:0007165,signal transduction|GO:0044282,small molecule catabolic process|GO:0044283,small molecule biosynthetic process|GO:0032989,cellular component morphogenes…	GO:0005618,cell wall|GO:0044464,cell part|GO:0005623,cell|GO:0030312,external encapsulating structure|GO:0071944,cell periphery|GO:0009505,plant-type cell wall|GO:0005576,extracellular region			http://www.uniprot.org/uniprot/P46689
590580160	1	0	47.33	6.00E-33	Q9ZV52	EGC2	GO:0009060,aerobic respiration|GO:0044237,cellular metabolic process|GO:0010230,alternative respiration|GO:0006091,generation of precursor metabolites and energy|GO:0044699,single-organism process|GO:0044710,single-organism metabolic process|GO:0043207,response to external biotic stimulus|GO:0045087,innate immune response|GO:0009987,cellular process|GO:0051716,cellular response to stimulus|GO:000…	GO:0005618,cell wall|GO:0044464,cell part|GO:0005623,cell|GO:0030312,external encapsulating structure|GO:0048046,apoplast|GO:0071944,cell periphery|GO:0005576,extracellular region			http://www.uniprot.org/uniprot/Q9ZV52
823256519	1	0	47.32	2.00E-26	Q9SHA0	T8P21.22	GO:0044238,primary metabolic process|GO:0033036,macromolecule localization|GO:0006869,lipid transport|GO:0019538,protein metabolic process|GO:0006810,transport|GO:0043170,macromolecule metabolic process|GO:0071704,organic substance metabolic process|GO:0044765,single-organism transport|GO:1902578,single-organism localization|GO:0008152,metabolic process|GO:0071702,organic substance transport|GO:0…	GO:0055044,symplast|GO:0030054,cell junction|GO:0005911,cell-cell junction|GO:0009506,plasmodesma	GO:0016787,hydrolase activity|GO:0008289,lipid binding|GO:0003824,catalytic activity|GO:0005488,binding|GO:0008233,peptidase activity		http://www.uniprot.org/uniprot/Q9SHA0
823260122	1	0	44.68	5.00E-22	Q9LLR7	LTP3	GO:0042221,response to chemical|GO:0006869,lipid transport|GO:0009414,response to water deprivation|GO:0009415,response to water|GO:0009651,response to salt stress|GO:0044699,single-organism process|GO:0009719,response to endogenous stimulus|GO:0010035,response to inorganic substance|GO:0009737,response to abscisic acid|GO:0033993,response to lipid|GO:0010033,response to organic substance|GO:0071…	GO:0005618,cell wall|GO:0044464,cell part|GO:0005623,cell|GO:0030312,external encapsulating structure|GO:0048046,apoplast|GO:0071944,cell periphery|GO:0005576,extracellular region	GO:0008289,lipid binding|GO:0005488,binding		http://www.uniprot.org/uniprot/Q9LLR7
728835619	1	0				728835619
728833158	1	0				728833158
823263864	1	0	73.25	4.00E-152	Q42374	KN	GO:0008104,protein localization|GO:0006906,vesicle fusion|GO:0061025,membrane fusion|GO:0061024,membrane organization|GO:0044281,small molecule metabolic process|GO:0044283,small molecule biosynthetic process|GO:1901362,organic cyclic compound biosynthetic process|GO:0071840,cellular component organization or biogenesis|GO:0044710,single-organism metabolic process|GO:0044711,single-organism biosy…	GO:0071944,cell periphery|GO:0031201,SNARE complex|GO:0031224,intrinsic component of membrane|GO:0005737,cytoplasm|GO:0016021,integral component of membrane|GO:0016020,membrane|GO:0030054,cell junction|GO:0055044,symplast|GO:0012505,endomembrane system|GO:0005911,cell-cell junction|GO:0005886,plasma membrane|GO:0009504,cell plate|GO:0009506,plasmodesma|GO:0043234,protein complex|GO:0009524,phragm…	GO:0005484,SNAP receptor activity|GO:0000149,SNARE binding|GO:0005488,binding|GO:0005515,protein binding	ath04130,SNARE interactions in vesicular transport	http://www.uniprot.org/uniprot/Q42374
728815413	1	0				728815413
657404266	1	0				657404266
823184376	1	0	54.61	0	F4K280	At5g67050	GO:0044238,primary metabolic process|GO:0044710,single-organism metabolic process|GO:0006629,lipid metabolic process|GO:0071704,organic substance metabolic process|GO:0008152,metabolic process|GO:0044699,single-organism process	GO:0016020,membrane	GO:0016787,hydrolase activity|GO:0003824,catalytic activity		http://www.uniprot.org/uniprot/F4K280
641453899	1	0				641453899
321272239	1	0				321272239
403391437	1	0				403391437
823249386	1	0	31.49	6.00E-23	Q9FKV7	At5g44310	GO:0032774,RNA biosynthetic process|GO:0080090,regulation of primary metabolic process|GO:0019222,regulation of metabolic process|GO:0009891,positive regulation of biosynthetic process|GO:0031326,regulation of cellular biosynthetic process|GO:0031325,positive regulation of cellular metabolic process|GO:0051173,positive regulation of nitrogen compound metabolic process|GO:0031323,regulation of cel…				http://www.uniprot.org/uniprot/Q9FKV7
823189918	1	0	66.31	0	Q9ZSP5	AIR3	GO:0022622,root system development|GO:0019758,glycosinolate biosynthetic process|GO:0048569,post-embryonic organ development|GO:0009987,cellular process|GO:0019757,glycosinolate metabolic process|GO:0009791,post-embryonic development|GO:0044249,cellular biosynthetic process|GO:0032501,multicellular organismal process|GO:0044281,small molecule metabolic process|GO:1901137,carbohydrate derivative b…	GO:0005618,cell wall|GO:0044464,cell part|GO:0071944,cell periphery|GO:0005623,cell|GO:0030312,external encapsulating structure|GO:0005576,extracellular region	GO:0004252,serine-type endopeptidase activity|GO:0004175,endopeptidase activity|GO:0017171,serine hydrolase activity|GO:0016787,hydrolase activity|GO:0003824,catalytic activity|GO:0070011,peptidase activity, acting on L-amino acid peptides|GO:0008233,peptidase activity|GO:0008236,serine-type peptidase activity		http://www.uniprot.org/uniprot/Q9ZSP5
590654008	1	0	57.48	4.00E-109	Q9FLC0	PER52	GO:0009893,positive regulation of metabolic process|GO:0019222,regulation of metabolic process|GO:0031328,positive regulation of cellular biosynthetic process|GO:0031326,regulation of cellular biosynthetic process|GO:0031325,positive regulation of cellular metabolic process|GO:0031323,regulation of cellular metabolic process|GO:0044248,cellular catabolic process|GO:0044249,cellular biosynthetic p…	GO:0005737,cytoplasm|GO:0005794,Golgi apparatus|GO:0043231,intracellular membrane-bounded organelle|GO:0005618,cell wall|GO:0005829,cytosol|GO:0044464,cell part|GO:0044444,cytoplasmic part|GO:0005623,cell|GO:0030312,external encapsulating structure|GO:0048046,apoplast|GO:0043229,intracellular organelle|GO:0071944,cell periphery|GO:0012505,endomembrane system|GO:0044424,intracellular part|GO:00056…	GO:0043169,cation binding|GO:0046872,metal ion binding|GO:0020037,heme binding|GO:0046906,tetrapyrrole binding|GO:0097159,organic cyclic compound binding|GO:0016209,antioxidant activity|GO:0043167,ion binding|GO:1901363,heterocyclic compound binding|GO:0003824,catalytic activity|GO:0005488,binding|GO:0005515,protein binding|GO:0016684,oxidoreductase activity, acting on peroxide as acceptor|GO:000…	ath00940,Phenylpropanoid biosynthesis|ath01100,Metabolic pathways|ath01110,Biosynthesis of secondary metabolites	http://www.uniprot.org/uniprot/Q9FLC0
590723822	1	0	75.68	8.00E-165	Q9LY31	F27H5_130	GO:0098734,macromolecule depalmitoylation|GO:0002084,protein depalmitoylation|GO:0042157,lipoprotein metabolic process|GO:0098732,macromolecule deacylation|GO:0042159,lipoprotein catabolic process|GO:0044267,cellular protein metabolic process|GO:1901575,organic substance catabolic process|GO:0044260,cellular macromolecule metabolic process|GO:0071704,organic substance metabolic process|GO:0035601…	GO:0005737,cytoplasm|GO:0043231,intracellular membrane-bounded organelle|GO:0005773,vacuole|GO:0005829,cytosol|GO:0044464,cell part|GO:0044444,cytoplasmic part|GO:0005623,cell|GO:0005622,intracellular|GO:0043229,intracellular organelle|GO:0044424,intracellular part|GO:0043227,membrane-bounded organelle|GO:0043226,organelle	GO:0016787,hydrolase activity|GO:0016790,thiolester hydrolase activity|GO:0098599,palmitoyl hydrolase activity|GO:0016788,hydrolase activity, acting on ester bonds|GO:0003824,catalytic activity|GO:0008474,palmitoyl-(protein) hydrolase activity	ath00062,Fatty acid elongation|ath01100,Metabolic pathways|ath01212,Fatty acid metabolism	http://www.uniprot.org/uniprot/Q9LY31
728844267	1	0				728844267
823230349	1	0	73.26	0	P43296	RD19A	GO:0009167,purine ribonucleoside monophosphate metabolic process|GO:0044281,small molecule metabolic process|GO:0009161,ribonucleoside monophosphate metabolic process|GO:1901360,organic cyclic compound metabolic process|GO:0044712,single-organism catabolic process|GO:0044710,single-organism metabolic process|GO:0010035,response to inorganic substance|GO:0043207,response to external biotic stimulu…	GO:0005737,cytoplasm|GO:0000323,lytic vacuole|GO:0043231,intracellular membrane-bounded organelle|GO:0005773,vacuole|GO:0005634,nucleus|GO:0044464,cell part|GO:0044444,cytoplasmic part|GO:0005623,cell|GO:0005622,intracellular|GO:0005764,lysosome|GO:0044421,extracellular region part|GO:0043229,intracellular organelle|GO:0005576,extracellular region|GO:0044424,intracellular part|GO:0043227,membrane…	GO:0016787,hydrolase activity|GO:0004175,endopeptidase activity|GO:0070011,peptidase activity, acting on L-amino acid peptides|GO:0003824,catalytic activity|GO:0004197,cysteine-type endopeptidase activity|GO:0008233,peptidase activity|GO:0008234,cysteine-type peptidase activity	ath04626,Plant-pathogen interaction	http://www.uniprot.org/uniprot/P43296
823253611	1	0	90.21	0	Q940G0	TMN1		GO:0043229,intracellular organelle|GO:0005622,intracellular|GO:0043227,membrane-bounded organelle|GO:0043226,organelle|GO:0031224,intrinsic component of membrane|GO:0010008,endosome membrane|GO:0005737,cytoplasm|GO:0031985,Golgi cisterna|GO:0031984,organelle subcompartment|GO:0031090,organelle membrane|GO:0016021,integral component of membrane|GO:0016020,membrane|GO:0044431,Golgi apparatus part|G…			http://www.uniprot.org/uniprot/Q940G0
747059828	1	0	92.62	2.00E-76	Q9STY6	RPS20B	GO:0044238,primary metabolic process|GO:0009451,RNA modification|GO:0090304,nucleic acid metabolic process|GO:0044249,cellular biosynthetic process|GO:0034641,cellular nitrogen compound metabolic process|GO:0006807,nitrogen compound metabolic process|GO:0034645,cellular macromolecule biosynthetic process|GO:1901576,organic substance biosynthetic process|GO:1901360,organic cyclic compound metaboli…	GO:0022626,cytosolic ribosome|GO:0022627,cytosolic small ribosomal subunit|GO:0031974,membrane-enclosed lumen|GO:0043229,intracellular organelle|GO:0043228,non-membrane-bounded organelle|GO:0043227,membrane-bounded organelle|GO:0043226,organelle|GO:0030054,cell junction|GO:0015935,small ribosomal subunit|GO:0005737,cytoplasm|GO:0031981,nuclear lumen|GO:0005730,nucleolus|GO:0005618,cell wall|GO:00…	GO:0097159,organic cyclic compound binding|GO:0005198,structural molecule activity|GO:0003735,structural constituent of ribosome|GO:0003723,RNA binding|GO:0003676,nucleic acid binding|GO:1901363,heterocyclic compound binding|GO:0005488,binding	ath03010,Ribosome	http://www.uniprot.org/uniprot/Q9STY6
823266202	1	0	51.85	4.00E-46	Q9LJU1	ENODL9		GO:0044425,membrane part|GO:0016020,membrane|GO:0031224,intrinsic component of membrane|GO:0031225,anchored component of membrane	GO:0009055,electron carrier activity		http://www.uniprot.org/uniprot/Q9LJU1
502095130	1	0	80.9	3.00E-48	Q9S7L9	COX6B-1	GO:1902600,hydrogen ion transmembrane transport|GO:0044249,cellular biosynthetic process|GO:0009651,response to salt stress|GO:0044699,single-organism process|GO:0015992,proton transport|GO:0051179,localization|GO:0098662,inorganic cation transmembrane transport|GO:0006810,transport|GO:0098660,inorganic ion transmembrane transport|GO:0015672,monovalent inorganic cation transport|GO:0006818,hydrog…	GO:0055035,plastid thylakoid membrane|GO:0034357,photosynthetic membrane|GO:0031976,plastid thylakoid|GO:0043229,intracellular organelle|GO:0005622,intracellular|GO:0043227,membrane-bounded organelle|GO:0043226,organelle|GO:0009535,chloroplast thylakoid membrane|GO:0009534,chloroplast thylakoid|GO:0031984,organelle subcompartment|GO:0016020,membrane|GO:0005739,mitochondrion|GO:0044436,thylakoid p…	GO:0005488,binding|GO:0016491,oxidoreductase activity|GO:0043169,cation binding|GO:0046914,transition metal ion binding|GO:0015077,monovalent inorganic cation transmembrane transporter activity|GO:0043167,ion binding|GO:0046872,metal ion binding|GO:0015002,heme-copper terminal oxidase activity|GO:0004129,cytochrome-c oxidase activity|GO:0005215,transporter activity|GO:0008324,cation transmembrane…	ath00190,Oxidative phosphorylation|ath01100,Metabolic pathways	http://www.uniprot.org/uniprot/Q9S7L9
823213773	1	0	79.61	6.00E-109	P50700	OSM34	GO:0042742,defense response to bacterium|GO:0009651,response to salt stress|GO:0043207,response to external biotic stimulus|GO:0009617,response to bacterium|GO:0045087,innate immune response|GO:0006952,defense response|GO:0006950,response to stress|GO:0006970,response to osmotic stress|GO:0006955,immune response|GO:0051707,response to other organism|GO:0051704,multi-organism process|GO:0009628,re…				http://www.uniprot.org/uniprot/P50700
823238680	1	0	67.29	0	Q9C8G5	ERD4	GO:0006811,ion transport|GO:0006810,transport|GO:0044765,single-organism transport|GO:1902578,single-organism localization|GO:0051234,establishment of localization|GO:0051179,localization|GO:0044699,single-organism process	GO:0031975,envelope|GO:0043229,intracellular organelle|GO:0071944,cell periphery|GO:0043227,membrane-bounded organelle|GO:0043226,organelle|GO:0030054,cell junction|GO:0005737,cytoplasm|GO:0009941,chloroplast envelope|GO:0009536,plastid|GO:0031090,organelle membrane|GO:0005773,vacuole|GO:0016021,integral component of membrane|GO:0016020,membrane|GO:0005774,vacuolar membrane|GO:0044437,vacuolar pa…			http://www.uniprot.org/uniprot/Q9C8G5
823161293	1	0	57.81	8.00E-116	P19171	CHI-B	GO:0009607,response to biotic stimulus|GO:0008152,metabolic process|GO:0016052,carbohydrate catabolic process|GO:0046348,amino sugar catabolic process|GO:0044248,cellular catabolic process|GO:0044036,cell wall macromolecule metabolic process|GO:0006807,nitrogen compound metabolic process|GO:0008219,cell death|GO:0043170,macromolecule metabolic process|GO:0006022,aminoglycan metabolic process|GO:0…	GO:0005737,cytoplasm|GO:0043231,intracellular membrane-bounded organelle|GO:0005773,vacuole|GO:0044464,cell part|GO:0043229,intracellular organelle|GO:0005623,cell|GO:0005622,intracellular|GO:0044444,cytoplasmic part|GO:0044424,intracellular part|GO:0043227,membrane-bounded organelle|GO:0043226,organelle	GO:0016787,hydrolase activity|GO:0097367,carbohydrate derivative binding|GO:0016798,hydrolase activity, acting on glycosyl bonds|GO:0003824,catalytic activity|GO:0008061,chitin binding|GO:0004553,hydrolase activity, hydrolyzing O-glycosyl compounds|GO:0004568,chitinase activity|GO:0005488,binding	ath00520,Amino sugar and nucleotide sugar metabolism|ath01100,Metabolic pathways	http://www.uniprot.org/uniprot/P19171
329762910	1	0				329762910
823146556	1	0	72.76	0	O65390	APA1	GO:0008104,protein localization|GO:0009167,purine ribonucleoside monophosphate metabolic process|GO:0044281,small molecule metabolic process|GO:0009161,ribonucleoside monophosphate metabolic process|GO:0071840,cellular component organization or biogenesis|GO:0044712,single-organism catabolic process|GO:0044710,single-organism metabolic process|GO:0010035,response to inorganic substance|GO:0070727…	GO:0005737,cytoplasm|GO:0043231,intracellular membrane-bounded organelle|GO:0005773,vacuole|GO:0005829,cytosol|GO:0044464,cell part|GO:0044444,cytoplasmic part|GO:0005623,cell|GO:0005622,intracellular|GO:0055044,symplast|GO:0043229,intracellular organelle|GO:0030054,cell junction|GO:0005911,cell-cell junction|GO:0044424,intracellular part|GO:0043227,membrane-bounded organelle|GO:0043226,organelle…	GO:0016787,hydrolase activity|GO:0004175,endopeptidase activity|GO:0070001,aspartic-type peptidase activity|GO:0003824,catalytic activity|GO:0070011,peptidase activity, acting on L-amino acid peptides|GO:0004190,aspartic-type endopeptidase activity|GO:0008233,peptidase activity		http://www.uniprot.org/uniprot/O65390
823250721	1	0	57.95	6.00E-70	Q9LMU2	F2H15.9	GO:0042221,response to chemical|GO:0010035,response to inorganic substance|GO:0009628,response to abiotic stimulus|GO:0009892,negative regulation of metabolic process|GO:0080090,regulation of primary metabolic process|GO:0019222,regulation of metabolic process|GO:0009314,response to radiation|GO:0031324,negative regulation of cellular metabolic process|GO:0031323,regulation of cellular metabolic …	GO:0005618,cell wall|GO:0044464,cell part|GO:0005623,cell|GO:0030312,external encapsulating structure|GO:0048046,apoplast|GO:0071944,cell periphery|GO:0005576,extracellular region	GO:0016787,hydrolase activity|GO:0004866,endopeptidase inhibitor activity|GO:0008233,peptidase activity|GO:0061135,endopeptidase regulator activity|GO:0061134,peptidase regulator activity|GO:0003824,catalytic activity|GO:0030414,peptidase inhibitor activity|GO:0004857,enzyme inhibitor activity|GO:0098772,molecular function regulator|GO:0030234,enzyme regulator activity		http://www.uniprot.org/uniprot/Q9LMU2
823142171	1	0	23.94	4.00E-35	B9DGD6	ACS	GO:0006631,fatty acid metabolic process|GO:0044265,cellular macromolecule catabolic process|GO:0006637,acyl-CoA metabolic process|GO:0006732,coenzyme metabolic process|GO:0046364,monosaccharide biosynthetic process|GO:0048585,negative regulation of response to stimulus|GO:0048583,regulation of response to stimulus|GO:0019752,carboxylic acid metabolic process|GO:0044248,cellular catabolic process|…	GO:0042579,microbody|GO:0043229,intracellular organelle|GO:0009514,glyoxysome|GO:0043227,membrane-bounded organelle|GO:0043226,organelle|GO:0005737,cytoplasm|GO:0009536,plastid|GO:0009532,plastid stroma|GO:0009570,chloroplast stroma|GO:0005777,peroxisome|GO:0044435,plastid part|GO:0044434,chloroplast part|GO:0009507,chloroplast|GO:0043231,intracellular membrane-bounded organelle|GO:0005829,cytoso…	GO:0035639,purine ribonucleoside triphosphate binding|GO:0005488,binding|GO:0043167,ion binding|GO:1901363,heterocyclic compound binding|GO:1901265,nucleoside phosphate binding|GO:0001882,nucleoside binding|GO:0043168,anion binding|GO:0043169,cation binding|GO:0000166,nucleotide binding|GO:0001883,purine nucleoside binding|GO:0032549,ribonucleoside binding|GO:0017076,purine nucleotide binding|GO:…	ath00620,Pyruvate metabolism|ath00010,Glycolysis / Gluconeogenesis|ath00640,Propanoate metabolism|ath01200,Carbon metabolism|ath01110,Biosynthesis of secondary metabolites|ath01100,Metabolic pathways	http://www.uniprot.org/uniprot/B9DGD6
255567762	1	0	84.43	7.00E-163	Q8LBI1	ATL5	GO:0022622,root system development|GO:0051169,nuclear transport|GO:0009218,pyrimidine ribonucleotide metabolic process|GO:0009451,RNA modification|GO:0009165,nucleotide biosynthetic process|GO:0044281,small molecule metabolic process|GO:1901362,organic cyclic compound biosynthetic process|GO:1901360,organic cyclic compound metabolic process|GO:0044710,single-organism metabolic process|GO:0044711,…	GO:0015934,large ribosomal subunit|GO:0022625,cytosolic large ribosomal subunit|GO:0031974,membrane-enclosed lumen|GO:0043229,intracellular organelle|GO:0043228,non-membrane-bounded organelle|GO:0022626,cytosolic ribosome|GO:0043227,membrane-bounded organelle|GO:0043226,organelle|GO:0005737,cytoplasm|GO:0009536,plastid|GO:0031981,nuclear lumen|GO:0005730,nucleolus|GO:0005773,vacuole|GO:0005634,nu…	GO:0008097,5S rRNA binding|GO:0097159,organic cyclic compound binding|GO:0019843,rRNA binding|GO:0003735,structural constituent of ribosome|GO:0003723,RNA binding|GO:0003676,nucleic acid binding|GO:0005198,structural molecule activity|GO:1901363,heterocyclic compound binding|GO:0005488,binding	ath03010,Ribosome	http://www.uniprot.org/uniprot/Q8LBI1
345104229	1	0	54.24	3.00E-35	Q9LLR7	LTP3	GO:0042221,response to chemical|GO:0006869,lipid transport|GO:0009414,response to water deprivation|GO:0009415,response to water|GO:0009651,response to salt stress|GO:0044699,single-organism process|GO:0009719,response to endogenous stimulus|GO:0010035,response to inorganic substance|GO:0009737,response to abscisic acid|GO:0033993,response to lipid|GO:0010033,response to organic substance|GO:0071…	GO:0005618,cell wall|GO:0044464,cell part|GO:0005623,cell|GO:0030312,external encapsulating structure|GO:0048046,apoplast|GO:0071944,cell periphery|GO:0005576,extracellular region	GO:0008289,lipid binding|GO:0005488,binding		http://www.uniprot.org/uniprot/Q9LLR7
225459342	1	0	84.03	0	F4I1K2	At1g36050		GO:0005783,endoplasmic reticulum|GO:0043229,intracellular organelle|GO:0043227,membrane-bounded organelle|GO:0043226,organelle|GO:0005737,cytoplasm|GO:0031090,organelle membrane|GO:0005773,vacuole|GO:0098805,whole membrane|GO:0016020,membrane|GO:0005774,vacuolar membrane|GO:0044437,vacuolar part|GO:0005794,Golgi apparatus|GO:0098588,bounding membrane of organelle|GO:0012505,endomembrane system|GO…			http://www.uniprot.org/uniprot/F4I1K2
823254973	1	0	78.09	2.00E-140	Q42029	PSBP1	GO:0009595,detection of biotic stimulus|GO:0008104,protein localization|GO:0019222,regulation of metabolic process|GO:0051049,regulation of transport|GO:0048585,negative regulation of response to stimulus|GO:0048583,regulation of response to stimulus|GO:0031348,negative regulation of defense response|GO:0009696,salicylic acid metabolic process|GO:0009697,salicylic acid biosynthetic process|GO:000…	GO:0031978,plastid thylakoid lumen|GO:0055035,plastid thylakoid membrane|GO:0034357,photosynthetic membrane|GO:0031976,plastid thylakoid|GO:0031977,thylakoid lumen|GO:0019898,extrinsic component of membrane|GO:0048046,apoplast|GO:0043229,intracellular organelle|GO:0009579,thylakoid|GO:0043227,membrane-bounded organelle|GO:0043226,organelle|GO:0009535,chloroplast thylakoid membrane|GO:0009534,chlo…	GO:0005488,binding|GO:0043169,cation binding|GO:0097159,organic cyclic compound binding|GO:0043167,ion binding|GO:0008266,poly(U) RNA binding|GO:0003727,single-stranded RNA binding|GO:0003723,RNA binding|GO:0003676,nucleic acid binding|GO:0008187,poly-pyrimidine tract binding|GO:0046872,metal ion binding|GO:1901363,heterocyclic compound binding|GO:0005509,calcium ion binding	ath00195,Photosynthesis|ath01100,Metabolic pathways	http://www.uniprot.org/uniprot/Q42029
823122770	1	0	77.11	6.00E-21	Q9LIE9	CWLP	GO:0061025,membrane fusion|GO:0061024,membrane organization|GO:0032501,multicellular organismal process|GO:0045229,external encapsulating structure organization|GO:0051641,cellular localization|GO:0007275,multicellular organismal development|GO:0044699,single-organism process|GO:0048229,gametophyte development|GO:0051321,meiotic cell cycle|GO:0009556,microsporogenesis|GO:0009555,pollen developmen…				http://www.uniprot.org/uniprot/Q9LIE9
823231420	1	0	52.27	2.00E-82	Q9LSI4	At3g12910	GO:0080090,regulation of primary metabolic process|GO:0019222,regulation of metabolic process|GO:0031326,regulation of cellular biosynthetic process|GO:0031323,regulation of cellular metabolic process|GO:0090304,nucleic acid metabolic process|GO:0044249,cellular biosynthetic process|GO:0034641,cellular nitrogen compound metabolic process|GO:0006807,nitrogen compound metabolic process|GO:0034645,c…	GO:0043231,intracellular membrane-bounded organelle|GO:0005634,nucleus|GO:0044464,cell part|GO:0005623,cell|GO:0005622,intracellular|GO:0043229,intracellular organelle|GO:0044424,intracellular part|GO:0043227,membrane-bounded organelle|GO:0043226,organelle	GO:0003700,transcription factor activity, sequence-specific DNA binding|GO:0097159,organic cyclic compound binding|GO:0005488,binding|GO:0003676,nucleic acid binding|GO:0003677,DNA binding|GO:1901363,heterocyclic compound binding|GO:0001071,nucleic acid binding transcription factor activity		http://www.uniprot.org/uniprot/Q9LSI4
440494829	1	0	61.97	2.00E-20	Q9LJQ3	At3g18280	GO:0008104,protein localization|GO:0009893,positive regulation of metabolic process|GO:0019222,regulation of metabolic process|GO:0009891,positive regulation of biosynthetic process|GO:0006950,response to stress|GO:0050896,response to stimulus|GO:0006612,protein targeting to membrane|GO:0048583,regulation of response to stimulus|GO:0008152,metabolic process|GO:0061024,membrane organization|GO:000…	GO:0044464,cell part|GO:0005623,cell|GO:0005622,intracellular			http://www.uniprot.org/uniprot/Q9LJQ3
823245977	1	0	53.01	0	Q93ZK1	At3g56060	GO:0008152,metabolic process|GO:0044710,single-organism metabolic process|GO:0044699,single-organism process|GO:0055114,oxidation-reduction process		GO:0043168,anion binding|GO:0050662,coenzyme binding|GO:0050660,flavin adenine dinucleotide binding|GO:0016614,oxidoreductase activity, acting on CH-OH group of donors|GO:0097159,organic cyclic compound binding|GO:0000166,nucleotide binding|GO:0036094,small molecule binding|GO:0003824,catalytic activity|GO:0048037,cofactor binding|GO:0005488,binding|GO:0043167,ion binding|GO:1901363,heterocyclic …		http://www.uniprot.org/uniprot/Q93ZK1
337730995	1	0				337730995
823147817	1	0	86.84	1.00E-15	P26569	At2g30620	GO:0034728,nucleosome organization|GO:0071103,DNA conformation change|GO:0022607,cellular component assembly|GO:0070271,protein complex biogenesis|GO:0043933,macromolecular complex subunit organization|GO:0016043,cellular component organization|GO:0031497,chromatin assembly|GO:0034622,cellular macromolecular complex assembly|GO:0071840,cellular component organization or biogenesis|GO:0071824,prot…	GO:0031974,membrane-enclosed lumen|GO:0044815,DNA packaging complex|GO:0043229,intracellular organelle|GO:0043228,non-membrane-bounded organelle|GO:0000785,chromatin|GO:0000786,nucleosome|GO:0043227,membrane-bounded organelle|GO:0043226,organelle|GO:0005737,cytoplasm|GO:0031981,nuclear lumen|GO:0005730,nucleolus|GO:0005634,nucleus|GO:0005739,mitochondrion|GO:0005694,chromosome|GO:0043234,protein …	GO:0097159,organic cyclic compound binding|GO:0005488,binding|GO:0003676,nucleic acid binding|GO:0003677,DNA binding|GO:1901363,heterocyclic compound binding		http://www.uniprot.org/uniprot/P26569
823248405	1	0	80.36	2.00E-95	O82659	CML20	GO:0030029,actin filament-based process|GO:0009987,cellular process|GO:0006928,movement of cell or subcellular component|GO:0030048,actin filament-based movement|GO:0044763,single-organism cellular process|GO:0051640,organelle localization|GO:0060151,peroxisome localization|GO:0051646,mitochondrion localization|GO:0051645,Golgi localization|GO:0051179,localization|GO:0044699,single-organism proce…	GO:0016020,membrane|GO:0044464,cell part|GO:0005623,cell|GO:0071944,cell periphery|GO:0005886,plasma membrane	GO:0043169,cation binding|GO:0043167,ion binding|GO:0005488,binding|GO:0005515,protein binding|GO:0046872,metal ion binding|GO:0005509,calcium ion binding	ath04626,Plant-pathogen interaction	http://www.uniprot.org/uniprot/O82659
823175577	1	0	48.21	6.00E-27	Q9SHA0	T8P21.22	GO:0044238,primary metabolic process|GO:0033036,macromolecule localization|GO:0006869,lipid transport|GO:0019538,protein metabolic process|GO:0006810,transport|GO:0043170,macromolecule metabolic process|GO:0071704,organic substance metabolic process|GO:0044765,single-organism transport|GO:1902578,single-organism localization|GO:0008152,metabolic process|GO:0071702,organic substance transport|GO:0…	GO:0055044,symplast|GO:0030054,cell junction|GO:0005911,cell-cell junction|GO:0009506,plasmodesma	GO:0016787,hydrolase activity|GO:0008289,lipid binding|GO:0003824,catalytic activity|GO:0005488,binding|GO:0008233,peptidase activity		http://www.uniprot.org/uniprot/Q9SHA0
224088250	1	0	94.3	4.00E-135	Q9FGU1	At5g58030	GO:0030243,cellulose metabolic process|GO:0006810,transport|GO:0030244,cellulose biosynthetic process|GO:0044249,cellular biosynthetic process|GO:0009250,glucan biosynthetic process|GO:0034645,cellular macromolecule biosynthetic process|GO:0033692,cellular polysaccharide biosynthetic process|GO:0044699,single-organism process|GO:1901576,organic substance biosynthetic process|GO:0044710,single-org…	GO:0044464,cell part|GO:0005623,cell|GO:0005622,intracellular			http://www.uniprot.org/uniprot/Q9FGU1
702419922	1	0	90.71	0	O80526	ACLA-3	GO:0008104,protein localization|GO:0006637,acyl-CoA metabolic process|GO:0051234,establishment of localization|GO:0006732,coenzyme metabolic process|GO:0072666,establishment of protein localization to vacuole|GO:0072665,protein localization to vacuole|GO:0044249,cellular biosynthetic process|GO:0009108,coenzyme biosynthetic process|GO:0051641,cellular localization|GO:0044699,single-organism proce…	GO:0043234,protein complex|GO:0005737,cytoplasm|GO:0032991,macromolecular complex|GO:0005829,cytosol|GO:0044464,cell part|GO:0005623,cell|GO:0005622,intracellular|GO:0044444,cytoplasmic part|GO:0009346,citrate lyase complex|GO:0044424,intracellular part	GO:0035639,purine ribonucleoside triphosphate binding|GO:0003878,ATP citrate synthase activity|GO:0005488,binding|GO:0043167,ion binding|GO:1901363,heterocyclic compound binding|GO:1901265,nucleoside phosphate binding|GO:0001882,nucleoside binding|GO:0046912,transferase activity, transferring acyl groups, acyl groups converted into alkyl on transfer|GO:0000166,nucleotide binding|GO:0016740,transf…	ath01110,Biosynthesis of secondary metabolites|ath00020,Citrate cycle (TCA cycle)|ath01100,Metabolic pathways	http://www.uniprot.org/uniprot/O80526
823248698	1	0	58.18	9.00E-87	Q0V802	At5g65400	GO:0008152,metabolic process	GO:0005737,cytoplasm|GO:0043231,intracellular membrane-bounded organelle|GO:0044464,cell part|GO:0005777,peroxisome|GO:0044444,cytoplasmic part|GO:0005623,cell|GO:0005622,intracellular|GO:0042579,microbody|GO:0043229,intracellular organelle|GO:0044424,intracellular part|GO:0043227,membrane-bounded organelle|GO:0043226,organelle	GO:0016787,hydrolase activity|GO:0003824,catalytic activity		http://www.uniprot.org/uniprot/Q0V802
823225684	1	0	76.92	0	P92980	3-Apr	GO:0019752,carboxylic acid metabolic process|GO:0042592,homeostatic process|GO:0044249,cellular biosynthetic process|GO:0006807,nitrogen compound metabolic process|GO:0044281,small molecule metabolic process|GO:0044283,small molecule biosynthetic process|GO:0009069,serine family amino acid metabolic process|GO:0000103,sulfate assimilation|GO:0050789,regulation of biological process|GO:0044699,sin…	GO:0005737,cytoplasm|GO:0009536,plastid|GO:0043231,intracellular membrane-bounded organelle|GO:0044464,cell part|GO:0044444,cytoplasmic part|GO:0005623,cell|GO:0005622,intracellular|GO:0043229,intracellular organelle|GO:0044424,intracellular part|GO:0043227,membrane-bounded organelle|GO:0043226,organelle|GO:0009507,chloroplast	GO:0043169,cation binding|GO:0033741,adenylyl-sulfate reductase (glutathione) activity|GO:0051539,4 iron, 4 sulfur cluster binding|GO:0051536,iron-sulfur cluster binding|GO:0009973,adenylyl-sulfate reductase activity|GO:0043167,ion binding|GO:0003824,catalytic activity|GO:0016671,oxidoreductase activity, acting on a sulfur group of donors, disulfide as acceptor|GO:0005488,binding|GO:0016667,oxido…	ath00920,Sulfur metabolism	http://www.uniprot.org/uniprot/P92980
658026995	1	0	88.21	0	P25819	CAT2	GO:0019725,cellular homeostasis|GO:0009991,response to extracellular stimulus|GO:0009628,response to abiotic stimulus|GO:0008152,metabolic process|GO:0009314,response to radiation|GO:0009648,photoperiodism|GO:0031667,response to nutrient levels|GO:0042592,homeostatic process|GO:0042744,hydrogen peroxide catabolic process|GO:0042743,hydrogen peroxide metabolic process|GO:0042594,response to starva…	GO:0022626,cytosolic ribosome|GO:0031975,envelope|GO:0042579,microbody|GO:0043229,intracellular organelle|GO:0043228,non-membrane-bounded organelle|GO:0009514,glyoxysome|GO:0043227,membrane-bounded organelle|GO:0043226,organelle|GO:0005737,cytoplasm|GO:0009536,plastid|GO:0010319,stromule|GO:0005777,peroxisome|GO:0005739,mitochondrion|GO:0030529,ribonucleoprotein complex|GO:0044435,plastid part|GO…	GO:0043169,cation binding|GO:0043167,ion binding|GO:0046872,metal ion binding|GO:0046914,transition metal ion binding|GO:0020037,heme binding|GO:0046906,tetrapyrrole binding|GO:0097159,organic cyclic compound binding|GO:0016209,antioxidant activity|GO:0050897,cobalt ion binding|GO:1901363,heterocyclic compound binding|GO:0003824,catalytic activity|GO:0005488,binding|GO:0005515,protein binding|GO:…	ath00630,Glyoxylate and dicarboxylate metabolism|ath04146,Peroxisome|ath01110,Biosynthesis of secondary metabolites|ath00380,Tryptophan metabolism|ath01200,Carbon metabolism	http://www.uniprot.org/uniprot/P25819
728844544	1	0				728844544
823222044	1	0	82.72	0	Q42536	PORA	GO:0006778,porphyrin-containing compound metabolic process|GO:0006779,porphyrin-containing compound biosynthetic process|GO:0044249,cellular biosynthetic process|GO:0034641,cellular nitrogen compound metabolic process|GO:0006807,nitrogen compound metabolic process|GO:0042221,response to chemical|GO:1901362,organic cyclic compound biosynthetic process|GO:0015979,photosynthesis|GO:0044699,single-or…	GO:0031976,plastid thylakoid|GO:0031975,envelope|GO:0043229,intracellular organelle|GO:0043227,membrane-bounded organelle|GO:0043226,organelle|GO:0005737,cytoplasm|GO:0009534,chloroplast thylakoid|GO:0031984,organelle subcompartment|GO:0044435,plastid part|GO:0044434,chloroplast part|GO:0009579,thylakoid|GO:0009941,chloroplast envelope|GO:0031967,organelle envelope|GO:0009536,plastid|GO:0009507,c…	GO:0016628,oxidoreductase activity, acting on the CH-CH group of donors, NAD or NADP as acceptor|GO:0016627,oxidoreductase activity, acting on the CH-CH group of donors|GO:0016630,protochlorophyllide reductase activity|GO:0003824,catalytic activity|GO:0016491,oxidoreductase activity	ath00860,Porphyrin and chlorophyll metabolism|ath01110,Biosynthesis of secondary metabolites|ath01100,Metabolic pathways	http://www.uniprot.org/uniprot/Q42536
823135357	1	0	54.02	3.00E-99	Q9SAD7	F3F19.4	GO:0044249,cellular biosynthetic process|GO:0034641,cellular nitrogen compound metabolic process|GO:0006807,nitrogen compound metabolic process|GO:0034645,cellular macromolecule biosynthetic process|GO:1901576,organic substance biosynthetic process|GO:0044267,cellular protein metabolic process|GO:0044260,cellular macromolecule metabolic process|GO:0043043,peptide biosynthetic process|GO:0071704,o…		GO:0005488,binding|GO:0097159,organic cyclic compound binding|GO:0008135,translation factor activity, RNA binding|GO:0003723,RNA binding|GO:0003676,nucleic acid binding|GO:1901363,heterocyclic compound binding|GO:0003743,translation initiation factor activity		http://www.uniprot.org/uniprot/Q9SAD7
823134608	1	0	75.61	0	Q93Y22	At5g05010	GO:0008104,protein localization|GO:0031365,N-terminal protein amino acid modification|GO:0044249,cellular biosynthetic process|GO:0006499,N-terminal protein myristoylation|GO:0034645,cellular macromolecule biosynthetic process|GO:1901576,organic substance biosynthetic process|GO:0042158,lipoprotein biosynthetic process|GO:0043170,macromolecule metabolic process|GO:0044699,single-organism process|…	GO:0005911,cell-cell junction|GO:0043229,intracellular organelle|GO:0030117,membrane coat|GO:0030131,clathrin adaptor complex|GO:0030119,AP-type membrane coat adaptor complex|GO:0030118,clathrin coat|GO:0030135,coated vesicle|GO:0043226,organelle|GO:0030137,COPI-coated vesicle|GO:0005737,cytoplasm|GO:0030660,Golgi-associated vesicle membrane|GO:0030663,COPI-coated vesicle membrane|GO:0030662,coat…			http://www.uniprot.org/uniprot/Q93Y22
823161552	1	0	77.97	0	Q84MA5	CAT1	GO:0008104,protein localization|GO:0015802,basic amino acid transport|GO:0051049,regulation of transport|GO:0048583,regulation of response to stimulus|GO:0061025,membrane fusion|GO:0061024,membrane organization|GO:0006820,anion transport|GO:0060548,negative regulation of cell death|GO:0071840,cellular component organization or biogenesis|GO:0044712,single-organism catabolic process|GO:0051716,cel…	GO:0005737,cytoplasm|GO:0031226,intrinsic component of plasma membrane|GO:0016021,integral component of membrane|GO:0016020,membrane|GO:0044464,cell part|GO:0005623,cell|GO:0005622,intracellular|GO:0071944,cell periphery|GO:0005887,integral component of plasma membrane|GO:0005886,plasma membrane|GO:0044424,intracellular part|GO:0044425,membrane part|GO:0044459,plasma membrane part|GO:0031224,intr…	GO:0022891,substrate-specific transmembrane transporter activity|GO:0015297,antiporter activity|GO:0022892,substrate-specific transporter activity|GO:0005342,organic acid transmembrane transporter activity|GO:0008514,organic anion transmembrane transporter activity|GO:0005215,transporter activity|GO:0008509,anion transmembrane transporter activity|GO:0015075,ion transmembrane transporter activity…		http://www.uniprot.org/uniprot/Q84MA5
590653206	1	0	64.71	0	Q9LI73	At3g25700	GO:0044238,primary metabolic process|GO:0019538,protein metabolic process|GO:0043170,macromolecule metabolic process|GO:0071704,organic substance metabolic process|GO:0008152,metabolic process|GO:0006508,proteolysis		GO:0016787,hydrolase activity|GO:0004175,endopeptidase activity|GO:0070001,aspartic-type peptidase activity|GO:0003824,catalytic activity|GO:0070011,peptidase activity, acting on L-amino acid peptides|GO:0004190,aspartic-type endopeptidase activity|GO:0008233,peptidase activity		http://www.uniprot.org/uniprot/Q9LI73
823123037	1	0	74.36	1.00E-71	Q9SUE0	YLMG1-2		GO:0055035,plastid thylakoid membrane|GO:0034357,photosynthetic membrane|GO:0031976,plastid thylakoid|GO:0031975,envelope|GO:0043229,intracellular organelle|GO:0005622,intracellular|GO:0043227,membrane-bounded organelle|GO:0043226,organelle|GO:0031224,intrinsic component of membrane|GO:0009535,chloroplast thylakoid membrane|GO:0009534,chloroplast thylakoid|GO:0031984,organelle subcompartment|GO:0…			http://www.uniprot.org/uniprot/Q9SUE0
823245697	1	0	31.94	1.8	O82314	At2g25830	GO:0022607,cellular component assembly|GO:0019752,carboxylic acid metabolic process|GO:0016053,organic acid biosynthetic process|GO:0044249,cellular biosynthetic process|GO:0034641,cellular nitrogen compound metabolic process|GO:0006807,nitrogen compound metabolic process|GO:0044281,small molecule metabolic process|GO:0044283,small molecule biosynthetic process|GO:0072524,pyridine-containing comp…	GO:0005737,cytoplasm|GO:0009536,plastid|GO:0043231,intracellular membrane-bounded organelle|GO:0044464,cell part|GO:0044444,cytoplasmic part|GO:0005623,cell|GO:0005622,intracellular|GO:0043229,intracellular organelle|GO:0044424,intracellular part|GO:0043227,membrane-bounded organelle|GO:0043226,organelle|GO:0009507,chloroplast			http://www.uniprot.org/uniprot/O82314
823213189	1	0	64.04	4.00E-74	F4IE99	At1g32550	GO:0044281,small molecule metabolic process|GO:0044283,small molecule biosynthetic process|GO:1902644,tertiary alcohol metabolic process|GO:1902645,tertiary alcohol biosynthetic process|GO:1901360,organic cyclic compound metabolic process|GO:0044710,single-organism metabolic process|GO:0044711,single-organism biosynthetic process|GO:0043289,apocarotenoid biosynthetic process|GO:0043288,apocaroten…	GO:0005737,cytoplasm|GO:0009536,plastid|GO:0043231,intracellular membrane-bounded organelle|GO:0044464,cell part|GO:0044444,cytoplasmic part|GO:0005623,cell|GO:0005622,intracellular|GO:0043229,intracellular organelle|GO:0044424,intracellular part|GO:0043227,membrane-bounded organelle|GO:0043226,organelle|GO:0009507,chloroplast	GO:0043169,cation binding|GO:0051540,metal cluster binding|GO:0051536,iron-sulfur cluster binding|GO:0043167,ion binding|GO:0005488,binding|GO:0046872,metal ion binding|GO:0009055,electron carrier activity	ath00195,Photosynthesis	http://www.uniprot.org/uniprot/F4IE99
590591272	1	0	78.33	0	Q9FGH3	At5g58490	GO:0019758,glycosinolate biosynthetic process|GO:0019757,glycosinolate metabolic process|GO:0044249,cellular biosynthetic process|GO:0044281,small molecule metabolic process|GO:0044699,single-organism process|GO:1901576,organic substance biosynthetic process|GO:0044710,single-organism metabolic process|GO:0044711,single-organism biosynthetic process|GO:0071704,organic substance metabolic process|…	GO:0005737,cytoplasm|GO:0005829,cytosol|GO:0044464,cell part|GO:0005623,cell|GO:0005622,intracellular|GO:0044444,cytoplasmic part|GO:0044424,intracellular part	GO:0003824,catalytic activity|GO:0048037,cofactor binding|GO:0005488,binding|GO:0050662,coenzyme binding		http://www.uniprot.org/uniprot/Q9FGH3
823226682	1	0	78.3	0	Q38814	THI1	GO:0006772,thiamine metabolic process|GO:0019222,regulation of metabolic process|GO:0051049,regulation of transport|GO:0044281,small molecule metabolic process|GO:0044283,small molecule biosynthetic process|GO:1901362,organic cyclic compound biosynthetic process|GO:1901360,organic cyclic compound metabolic process|GO:0051716,cellular response to stimulus|GO:0044711,single-organism biosynthetic pr…	GO:0031975,envelope|GO:0043229,intracellular organelle|GO:0043227,membrane-bounded organelle|GO:0043226,organelle|GO:0005737,cytoplasm|GO:0009941,chloroplast envelope|GO:0009536,plastid|GO:0009532,plastid stroma|GO:0009570,chloroplast stroma|GO:0010319,stromule|GO:0005739,mitochondrion|GO:0044435,plastid part|GO:0044434,chloroplast part|GO:0009579,thylakoid|GO:0031967,organelle envelope|GO:000950…	GO:0005488,binding|GO:0043169,cation binding|GO:0046914,transition metal ion binding|GO:0043167,ion binding|GO:0008270,zinc ion binding|GO:0005515,protein binding|GO:0046983,protein dimerization activity|GO:0046872,metal ion binding|GO:0042802,identical protein binding|GO:0042803,protein homodimerization activity	ath00730,Thiamine metabolism|ath01100,Metabolic pathways	http://www.uniprot.org/uniprot/Q38814
823263519	1	0	61.31	8.00E-65	Q9ZPZ4	T31J12.3	GO:0019752,carboxylic acid metabolic process|GO:0044249,cellular biosynthetic process|GO:0006807,nitrogen compound metabolic process|GO:0044281,small molecule metabolic process|GO:0044283,small molecule biosynthetic process|GO:0009069,serine family amino acid metabolic process|GO:0044699,single-organism process|GO:1901576,organic substance biosynthetic process|GO:0044710,single-organism metabolic…	GO:0048046,apoplast|GO:0005576,extracellular region			http://www.uniprot.org/uniprot/Q9ZPZ4
823226189	1	0	68.19	0	Q9XI01	PDIL1-1	GO:0019725,cellular homeostasis|GO:0009628,response to abiotic stimulus|GO:0006457,protein folding|GO:0010038,response to metal ion|GO:0009735,response to cytokinin|GO:0061458,reproductive system development|GO:0002376,immune system process|GO:1990267,response to transition metal nanoparticle|GO:0009791,post-embryonic development|GO:0009790,embryo development|GO:0009793,embryo development ending …	GO:0000327,lytic vacuole within protein storage vacuole|GO:0000326,protein storage vacuole|GO:0000325,plant-type vacuole|GO:0005618,cell wall|GO:0000323,lytic vacuole|GO:0005783,endoplasmic reticulum|GO:0031974,membrane-enclosed lumen|GO:0043229,intracellular organelle|GO:0071944,cell periphery|GO:0005622,intracellular|GO:0043227,membrane-bounded organelle|GO:0043226,organelle|GO:0000322,storage …	GO:0005488,binding|GO:0016853,isomerase activity|GO:0003824,catalytic activity|GO:0003756,protein disulfide isomerase activity|GO:0005515,protein binding|GO:0016864,intramolecular oxidoreductase activity, transposing S-S bonds|GO:0016860,intramolecular oxidoreductase activity	ath04141,Protein processing in endoplasmic reticulum	http://www.uniprot.org/uniprot/Q9XI01
823178929	1	0	65.91	4.00E-52	Q9SL05	PGR5	GO:0042221,response to chemical|GO:0010035,response to inorganic substance|GO:0071484,cellular response to light intensity|GO:0071482,cellular response to light stimulus|GO:0051234,establishment of localization|GO:0051049,regulation of transport|GO:0009416,response to light stimulus|GO:0009414,response to water deprivation|GO:0009415,response to water|GO:0006091,generation of precursor metabolite…	GO:0055035,plastid thylakoid membrane|GO:0034357,photosynthetic membrane|GO:0031976,plastid thylakoid|GO:0043229,intracellular organelle|GO:0009579,thylakoid|GO:0043227,membrane-bounded organelle|GO:0043226,organelle|GO:0009535,chloroplast thylakoid membrane|GO:0009534,chloroplast thylakoid|GO:0031984,organelle subcompartment|GO:0016020,membrane|GO:0044436,thylakoid part|GO:0044435,plastid part|G…	GO:0005488,binding|GO:0005515,protein binding|GO:0009055,electron carrier activity		http://www.uniprot.org/uniprot/Q9SL05
763815103	1	0				763815103
823238069	1	0	77.62	2.00E-78	O82204	RPL28A	GO:0009735,response to cytokinin|GO:0044249,cellular biosynthetic process|GO:0034641,cellular nitrogen compound metabolic process|GO:0006807,nitrogen compound metabolic process|GO:0034645,cellular macromolecule biosynthetic process|GO:0042221,response to chemical|GO:1901576,organic substance biosynthetic process|GO:0009719,response to endogenous stimulus|GO:0044267,cellular protein metabolic proc…	GO:0015934,large ribosomal subunit|GO:0022625,cytosolic large ribosomal subunit|GO:0043229,intracellular organelle|GO:0043228,non-membrane-bounded organelle|GO:0022626,cytosolic ribosome|GO:0043227,membrane-bounded organelle|GO:0043226,organelle|GO:0030054,cell junction|GO:0005737,cytoplasm|GO:0009536,plastid|GO:0005618,cell wall|GO:0016020,membrane|GO:0030529,ribonucleoprotein complex|GO:0009507…	GO:0003735,structural constituent of ribosome|GO:0005198,structural molecule activity	ath03010,Ribosome	http://www.uniprot.org/uniprot/O82204
823205256	1	0	61.97	3.00E-15	Q9LJQ3	At3g18280	GO:0008104,protein localization|GO:0009893,positive regulation of metabolic process|GO:0019222,regulation of metabolic process|GO:0009891,positive regulation of biosynthetic process|GO:0006950,response to stress|GO:0050896,response to stimulus|GO:0006612,protein targeting to membrane|GO:0048583,regulation of response to stimulus|GO:0008152,metabolic process|GO:0061024,membrane organization|GO:000…	GO:0044464,cell part|GO:0005623,cell|GO:0005622,intracellular			http://www.uniprot.org/uniprot/Q9LJQ3
823221216	1	0	82.73	3.00E-41	O82628	VHA-G1	GO:0019320,hexose catabolic process|GO:0046365,monosaccharide catabolic process|GO:0044699,single-organism process|GO:0044712,single-organism catabolic process|GO:0044710,single-organism metabolic process|GO:0015992,proton transport|GO:0015991,ATP hydrolysis coupled proton transport|GO:0051179,localization|GO:1902600,hydrogen ion transmembrane transport|GO:0098662,inorganic cation transmembrane t…	GO:0000325,plant-type vacuole|GO:0043229,intracellular organelle|GO:0071944,cell periphery|GO:0043227,membrane-bounded organelle|GO:0043226,organelle|GO:0005737,cytoplasm|GO:0031090,organelle membrane|GO:0005773,vacuole|GO:0098805,whole membrane|GO:0016020,membrane|GO:0005774,vacuolar membrane|GO:0044437,vacuolar part|GO:0016471,vacuolar proton-transporting V-type ATPase complex|GO:0005794,Golgi …	GO:0016887,ATPase activity|GO:0042625,ATPase activity, coupled to transmembrane movement of ions|GO:0042626,ATPase activity, coupled to transmembrane movement of substances|GO:0016820,hydrolase activity, acting on acid anhydrides, catalyzing transmembrane movement of substances|GO:0046933,proton-transporting ATP synthase activity, rotational mechanism|GO:0015077,monovalent inorganic cation transm…	ath00190,Oxidative phosphorylation|ath04145,Phagosome|ath01100,Metabolic pathways	http://www.uniprot.org/uniprot/O82628
702426279	1	0	86.08	9.00E-153	Q9LY66	RPL1	GO:0008104,protein localization|GO:0061024,membrane organization|GO:0044281,small molecule metabolic process|GO:0044283,small molecule biosynthetic process|GO:0051656,establishment of organelle localization|GO:1901362,organic cyclic compound biosynthetic process|GO:0015979,photosynthesis|GO:0045036,protein targeting to chloroplast|GO:0044710,single-organism metabolic process|GO:0044711,single-org…	GO:0015934,large ribosomal subunit|GO:0055035,plastid thylakoid membrane|GO:0034357,photosynthetic membrane|GO:0031976,plastid thylakoid|GO:0031975,envelope|GO:0043229,intracellular organelle|GO:0043228,non-membrane-bounded organelle|GO:0005622,intracellular|GO:0043227,membrane-bounded organelle|GO:0043226,organelle|GO:0009535,chloroplast thylakoid membrane|GO:0009534,chloroplast thylakoid|GO:003…	GO:0097159,organic cyclic compound binding|GO:0019843,rRNA binding|GO:0003735,structural constituent of ribosome|GO:0003723,RNA binding|GO:0003676,nucleic acid binding|GO:0005198,structural molecule activity|GO:1901363,heterocyclic compound binding|GO:0005488,binding	ath03010,Ribosome	http://www.uniprot.org/uniprot/Q9LY66
728846758	1	0				728846758
350538759	1	0	62.66	4.00E-68	Q9ZNS4	PRB1	GO:0014070,response to organic cyclic compound|GO:0009719,response to endogenous stimulus|GO:0009751,response to salicylic acid|GO:0043207,response to external biotic stimulus|GO:0080027,response to herbivore|GO:0009617,response to bacterium|GO:0009611,response to wounding|GO:0045087,innate immune response|GO:0006952,defense response|GO:0006950,response to stress|GO:0098542,defense response to ot…	GO:0005576,extracellular region		ath04626,Plant-pathogen interaction|ath04075,Plant hormone signal transduction	http://www.uniprot.org/uniprot/Q9ZNS4
590565185	1	0	28.21	0.056	Q9LFU9	GNA1	GO:0006044,N-acetylglucosamine metabolic process|GO:0046349,amino sugar biosynthetic process|GO:0044249,cellular biosynthetic process|GO:0034641,cellular nitrogen compound metabolic process|GO:0009165,nucleotide biosynthetic process|GO:0044281,small molecule metabolic process|GO:1901362,organic cyclic compound biosynthetic process|GO:0044699,single-organism process|GO:0006139,nucleobase-containin…	GO:0005783,endoplasmic reticulum|GO:0005789,endoplasmic reticulum membrane|GO:0042175,nuclear outer membrane-endoplasmic reticulum membrane network|GO:0043229,intracellular organelle|GO:0043227,membrane-bounded organelle|GO:0043226,organelle|GO:0005737,cytoplasm|GO:0044446,intracellular organelle part|GO:0031090,organelle membrane|GO:0016020,membrane|GO:0044432,endoplasmic reticulum part|GO:00985…	GO:0008080,N-acetyltransferase activity|GO:0016740,transferase activity|GO:0004343,glucosamine 6-phosphate N-acetyltransferase activity|GO:0003824,catalytic activity|GO:0016407,acetyltransferase activity|GO:0016746,transferase activity, transferring acyl groups|GO:0016747,transferase activity, transferring acyl groups other than amino-acyl groups|GO:0016410,N-acyltransferase activity	ath00520,Amino sugar and nucleotide sugar metabolism	http://www.uniprot.org/uniprot/Q9LFU9
