# Supplementary material for: Protein responses in kenaf plants exposed to drought conditions determined using iTRAQ technology
Source: FEBS Open Bio. 2018 Sep 5;8(10):1572–83. doi: 10.1002/2211-5463.12507 (PMC6168693; doi:10.1002/2211-5463.12507)
Supplement: Supplementary file 6 — Data S6. 70 proteins were grouped into BP, CC, and MF categories. [file FEB4-8-1572-s006.xlsx]

## Sheet: bp
maxLevel	levels	GO_Name	GO_ID	Pvalue	Pvalue_adjusted	PAS_Value	PAS_Zscore	max_zscore	min_zscore	Genes	Count	Pop_Hit	List_Total	Background_Genes	URL	PATHS
5	4,5	single-organism transport	GO:0044765	2.15e-05	0.00743	0	0	0	0	T8P21.22|1;LTP3|1;KN|1;RD19A|1;COX6B-1|1;ERD4|1;APA1|1;F2H15.9|1;LTP3|1;PSBP1|1;At3g18280|1;T8P21.22|1;At5g58030|1;ACLA-3|1;At5g05010|1;CAT1|1;THI1|1;PGR5|1;At3g18280|1;VHA-G1|1;RPL1|1	21	3305	52	20686	http://www.ebi.ac.uk/QuickGO/GTerm?id=GO:0044765	[]
3	3	single-organism localization	GO:1902578	2.58e-05	0.00743	0	0	0	0	T8P21.22|1;LTP3|1;KN|1;RD19A|1;COX6B-1|1;ERD4|1;APA1|1;F2H15.9|1;LTP3|1;PSBP1|1;At3g18280|1;T8P21.22|1;At5g58030|1;ACLA-3|1;At5g05010|1;CAT1|1;THI1|1;PGR5|1;At3g18280|1;VHA-G1|1;RPL1|1	21	3344	52	20686	http://www.ebi.ac.uk/QuickGO/GTerm?id=GO:1902578	[]
2	2	localization	GO:0051179	3.07e-05	0.00743	0	0	0	0	T8P21.22|1;LTP3|1;KN|1;RD19A|1;COX6B-1|1;ERD4|1;APA1|1;F2H15.9|1;ATL5|1;LTP3|1;PSBP1|1;CWLP|1;At3g18280|1;CML20|1;T8P21.22|1;At5g58030|1;ACLA-3|1;At5g05010|1;CAT1|1;THI1|1;PGR5|1;At3g18280|1;VHA-G1|1;RPL1|1	24	4259	52	20686	http://www.ebi.ac.uk/QuickGO/GTerm?id=GO:0051179	[]
3	3	macromolecule localization	GO:0033036	4.56e-05	0.00743	0	0	0	0	T8P21.22|1;LTP3|1;KN|1;APA1|1;LTP3|1;PSBP1|1;CWLP|1;At3g18280|1;T8P21.22|1;ACLA-3|1;At5g05010|1;CAT1|1;At3g18280|1;RPL1|1	14	1673	52	20686	http://www.ebi.ac.uk/QuickGO/GTerm?id=GO:0033036	[]
5	5	sulfur compound biosynthetic process	GO:0044272	4.6e-05	0.00743	0	0	0	0	AIR3|1;ACS|1;PSBP1|1;ACLA-3|1;APR3|1;At5g58490|1;THI1|1;T31J12.3|1	8	525	52	20686	http://www.ebi.ac.uk/QuickGO/GTerm?id=GO:0044272	[]
4	4	sulfur compound metabolic process	GO:0006790	0.000105	0.0133	0	0	0	0	KN|1;AIR3|1;ACS|1;PSBP1|1;ACLA-3|1;APR3|1;At5g58490|1;THI1|1;T31J12.3|1	9	761	52	20686	http://www.ebi.ac.uk/QuickGO/GTerm?id=GO:0006790	[]
4	4	transport	GO:0006810	0.000115	0.0133	0	0	0	0	T8P21.22|1;LTP3|1;KN|1;RD19A|1;COX6B-1|1;ERD4|1;APA1|1;F2H15.9|1;ATL5|1;LTP3|1;PSBP1|1;At3g18280|1;T8P21.22|1;At5g58030|1;ACLA-3|1;At5g05010|1;CAT1|1;THI1|1;PGR5|1;At3g18280|1;VHA-G1|1;RPL1|1	22	3988	52	20686	http://www.ebi.ac.uk/QuickGO/GTerm?id=GO:0006810	[]
3	3	cellular localization	GO:0051641	0.000142	0.014	0	0	0	0	KN|1;APA1|1;ATL5|1;PSBP1|1;CWLP|1;At3g18280|1;CML20|1;At5g58030|1;ACLA-3|1;At5g05010|1;CAT1|1;At3g18280|1;RPL1|1	13	1623	52	20686	http://www.ebi.ac.uk/QuickGO/GTerm?id=GO:0051641	[]
3	3	establishment of localization	GO:0051234	0.000156	0.014	0	0	0	0	T8P21.22|1;LTP3|1;KN|1;RD19A|1;COX6B-1|1;ERD4|1;APA1|1;F2H15.9|1;ATL5|1;LTP3|1;PSBP1|1;At3g18280|1;T8P21.22|1;At5g58030|1;ACLA-3|1;At5g05010|1;CAT1|1;THI1|1;PGR5|1;At3g18280|1;VHA-G1|1;RPL1|1	22	4068	52	20686	http://www.ebi.ac.uk/QuickGO/GTerm?id=GO:0051234	[]
3	3	death	GO:0016265	0.000272	0.019	0	0	0	0	CHI-B|1;PSBP1|1;At3g18280|1;CAT2|1;CAT1|1;PDIL1-1|1;At3g18280|1	7	510	52	20686	http://www.ebi.ac.uk/QuickGO/GTerm?id=GO:0016265	[]
4	4	cell death	GO:0008219	0.000272	0.019	0	0	0	0	CHI-B|1;PSBP1|1;At3g18280|1;CAT2|1;CAT1|1;PDIL1-1|1;At3g18280|1	7	510	52	20686	http://www.ebi.ac.uk/QuickGO/GTerm?id=GO:0008219	[]
5	4,5	innate immune response	GO:0045087	0.000288	0.019	0	0	0	0	EGC2|1;OSM34|1;CHI-B|1;PSBP1|1;At3g18280|1;CAT1|1;PDIL1-1|1;At3g18280|1;PRB1|1	9	871	52	20686	http://www.ebi.ac.uk/QuickGO/GTerm?id=GO:0045087	[]
3	3	immune response	GO:0006955	0.000305	0.019	0	0	0	0	EGC2|1;OSM34|1;CHI-B|1;PSBP1|1;At3g18280|1;CAT1|1;PDIL1-1|1;At3g18280|1;PRB1|1	9	878	52	20686	http://www.ebi.ac.uk/QuickGO/GTerm?id=GO:0006955	[]
6	5,6	lipid transport	GO:0006869	0.000379	0.0217	0	0	0	0	T8P21.22|1;LTP3|1;LTP3|1;T8P21.22|1	4	136	52	20686	http://www.ebi.ac.uk/QuickGO/GTerm?id=GO:0006869	[]
8	7,8	acetyl-CoA biosynthetic process	GO:0006085	0.000403	0.0217	0	0	0	0	ACS|1;ACLA-3|1	2	12	52	20686	http://www.ebi.ac.uk/QuickGO/GTerm?id=GO:0006085	[]
5	5	intracellular transport	GO:0046907	0.00044	0.0217	0	0	0	0	KN|1;APA1|1;ATL5|1;PSBP1|1;At3g18280|1;At5g58030|1;ACLA-3|1;At5g05010|1;CAT1|1;At3g18280|1;RPL1|1	11	1349	52	20686	http://www.ebi.ac.uk/QuickGO/GTerm?id=GO:0046907	[]
8	7,8	monovalent inorganic cation transport	GO:0015672	0.000503	0.0217	0	0	0	0	COX6B-1|1;PSBP1|1;CAT1|1;THI1|1;PGR5|1;VHA-G1|1	6	403	52	20686	http://www.ebi.ac.uk/QuickGO/GTerm?id=GO:0015672	[]
4	4	cellular macromolecule localization	GO:0070727	0.000534	0.0217	0	0	0	0	KN|1;APA1|1;PSBP1|1;CWLP|1;At3g18280|1;ACLA-3|1;At5g05010|1;CAT1|1;At3g18280|1;RPL1|1	10	1158	52	20686	http://www.ebi.ac.uk/QuickGO/GTerm?id=GO:0070727	[]
7	6,7	proton transport	GO:0015992	0.000537	0.0217	0	0	0	0	COX6B-1|1;PSBP1|1;THI1|1;PGR5|1;VHA-G1|1	5	266	52	20686	http://www.ebi.ac.uk/QuickGO/GTerm?id=GO:0015992	[]
6	5,6	hydrogen transport	GO:0006818	0.000537	0.0217	0	0	0	0	COX6B-1|1;PSBP1|1;THI1|1;PGR5|1;VHA-G1|1	5	266	52	20686	http://www.ebi.ac.uk/QuickGO/GTerm?id=GO:0006818	[]
2	2	immune system process	GO:0002376	0.000709	0.0273	0	0	0	0	EGC2|1;OSM34|1;CHI-B|1;PSBP1|1;At3g18280|1;CAT1|1;PDIL1-1|1;At3g18280|1;PRB1|1	9	986	52	20686	http://www.ebi.ac.uk/QuickGO/GTerm?id=GO:0002376	[]
4	4	organonitrogen compound metabolic process	GO:1901564	0.000859	0.0311	0	0	0	0	GASA1|1;RD19A|1;RPS20B|1;CHI-B|1;APA1|1;ATL5|1;PSBP1|1;APR3|1;PORA|1;F3F19.4|1;At2g25830|1;At1g32550|1;THI1|1;T31J12.3|1;RPL28A|1;RPL1|1	16	2758	52	20686	http://www.ebi.ac.uk/QuickGO/GTerm?id=GO:1901564	[]
7	6,7	acyl-CoA biosynthetic process	GO:0071616	0.000924	0.0311	0	0	0	0	ACS|1;ACLA-3|1	2	18	52	20686	http://www.ebi.ac.uk/QuickGO/GTerm?id=GO:0071616	[]
5	5	thioester biosynthetic process	GO:0035384	0.000924	0.0311	0	0	0	0	ACS|1;ACLA-3|1	2	18	52	20686	http://www.ebi.ac.uk/QuickGO/GTerm?id=GO:0035384	[]
8	6,7,8	regulation of proton transport	GO:0010155	0.000961	0.0311	0	0	0	0	PSBP1|1;THI1|1;PGR5|1	3	77	52	20686	http://www.ebi.ac.uk/QuickGO/GTerm?id=GO:0010155	[]
4	4	cofactor metabolic process	GO:0051186	0.00105	0.0321	0	0	0	0	KN|1;RD19A|1;APA1|1;ACS|1;ACLA-3|1;PORA|1;At1g32550|1;RPL1|1	8	833	52	20686	http://www.ebi.ac.uk/QuickGO/GTerm?id=GO:0051186	[]
4	4	establishment of localization in cell	GO:0051649	0.00107	0.0321	0	0	0	0	KN|1;APA1|1;ATL5|1;PSBP1|1;At3g18280|1;At5g58030|1;ACLA-3|1;At5g05010|1;CAT1|1;At3g18280|1;RPL1|1	11	1501	52	20686	http://www.ebi.ac.uk/QuickGO/GTerm?id=GO:0051649	[]
5	5	programmed cell death	GO:0012501	0.00116	0.0328	0	0	0	0	CHI-B|1;PSBP1|1;At3g18280|1;CAT1|1;PDIL1-1|1;At3g18280|1	6	473	52	20686	http://www.ebi.ac.uk/QuickGO/GTerm?id=GO:0012501	[]
5	5	regulation of ion transport	GO:0043269	0.00118	0.0328	0	0	0	0	PSBP1|1;CAT1|1;THI1|1;PGR5|1	4	184	52	20686	http://www.ebi.ac.uk/QuickGO/GTerm?id=GO:0043269	[]
7	6,7	intracellular protein transport	GO:0006886	0.00131	0.0345	0	0	0	0	KN|1;APA1|1;PSBP1|1;At3g18280|1;ACLA-3|1;At5g05010|1;CAT1|1;At3g18280|1;RPL1|1	9	1076	52	20686	http://www.ebi.ac.uk/QuickGO/GTerm?id=GO:0006886	[]
7	6,7	acetyl-CoA metabolic process	GO:0006084	0.00132	0.0345	0	0	0	0	KN|1;ACS|1;ACLA-3|1	3	86	52	20686	http://www.ebi.ac.uk/QuickGO/GTerm?id=GO:0006084	[]
5	5	coenzyme metabolic process	GO:0006732	0.00139	0.0351	0	0	0	0	KN|1;RD19A|1;APA1|1;ACS|1;ACLA-3|1;At1g32550|1;RPL1|1	7	672	52	20686	http://www.ebi.ac.uk/QuickGO/GTerm?id=GO:0006732	[]
5	5	organic substance transport	GO:0071702	0.00165	0.0404	0	0	0	0	T8P21.22|1;LTP3|1;KN|1;APA1|1;LTP3|1;PSBP1|1;At3g18280|1;T8P21.22|1;ACLA-3|1;At5g05010|1;CAT1|1;At3g18280|1;RPL1|1	13	2096	52	20686	http://www.ebi.ac.uk/QuickGO/GTerm?id=GO:0071702	[]
5	5	cellular protein localization	GO:0034613	0.00184	0.0438	0	0	0	0	KN|1;APA1|1;PSBP1|1;At3g18280|1;ACLA-3|1;At5g05010|1;CAT1|1;At3g18280|1;RPL1|1	9	1130	52	20686	http://www.ebi.ac.uk/QuickGO/GTerm?id=GO:0034613	[]
4	4	single-organism biosynthetic process	GO:0044711	0.00205	0.0447	0	0	0	0	GASA1|1;KN|1;At5g44310|1;AIR3|1;PER52|1;ACS|1;ATL5|1;PSBP1|1;At5g58030|1;APR3|1;PORA|1;At2g25830|1;At1g32550|1;At5g58490|1;THI1|1;T31J12.3|1;RPL1|1;GNA1|1	18	3589	52	20686	http://www.ebi.ac.uk/QuickGO/GTerm?id=GO:0044711	[]
4	4	response to temperature stimulus	GO:0009266	0.00214	0.0447	0	0	0	0	LTP3|1;RD19A|1;APA1|1;F2H15.9|1;LTP3|1;PSBP1|1;CAT2|1;THI1|1	8	933	52	20686	http://www.ebi.ac.uk/QuickGO/GTerm?id=GO:0009266	[]
6	6	glucosamine-containing compound metabolic process	GO:1901071	0.00225	0.0447	0	0	0	0	CHI-B|1;GNA1|1	2	28	52	20686	http://www.ebi.ac.uk/QuickGO/GTerm?id=GO:1901071	[]
4	4	lipid localization	GO:0010876	0.0023	0.0447	0	0	0	0	T8P21.22|1;LTP3|1;LTP3|1;T8P21.22|1	4	221	52	20686	http://www.ebi.ac.uk/QuickGO/GTerm?id=GO:0010876	[]
6	5,6	single-organism intracellular transport	GO:1902582	0.0023	0.0447	0	0	0	0	APA1|1;PSBP1|1;At3g18280|1;At5g58030|1;ACLA-3|1;At5g05010|1;CAT1|1;At3g18280|1;RPL1|1	9	1167	52	20686	http://www.ebi.ac.uk/QuickGO/GTerm?id=GO:1902582	[]
6	5,6	acyl-CoA metabolic process	GO:0006637	0.00234	0.0447	0	0	0	0	KN|1;ACS|1;ACLA-3|1	3	105	52	20686	http://www.ebi.ac.uk/QuickGO/GTerm?id=GO:0006637	[]
4	4	thioester metabolic process	GO:0035383	0.00234	0.0447	0	0	0	0	KN|1;ACS|1;ACLA-3|1	3	105	52	20686	http://www.ebi.ac.uk/QuickGO/GTerm?id=GO:0035383	[]
5	5	oxazole or thiazole metabolic process	GO:0046484	0.00251	0.0447	0	0	0	0	THI1|1	1	1	52	20686	http://www.ebi.ac.uk/QuickGO/GTerm?id=GO:0046484	[]
6	6	oxazole or thiazole biosynthetic process	GO:0018131	0.00251	0.0447	0	0	0	0	THI1|1	1	1	52	20686	http://www.ebi.ac.uk/QuickGO/GTerm?id=GO:0018131	[]
9	5,8,9	acetyl-CoA biosynthetic process from acetate	GO:0019427	0.00251	0.0447	0	0	0	0	ACS|1	1	1	52	20686	http://www.ebi.ac.uk/QuickGO/GTerm?id=GO:0019427	[]
7	7	N-acetylglucosamine metabolic process	GO:0006044	0.00251	0.0447	0	0	0	0	GNA1|1	1	1	52	20686	http://www.ebi.ac.uk/QuickGO/GTerm?id=GO:0006044	[]
4	4	defense response	GO:0006952	0.00254	0.0447	0	0	0	0	EGC2|1;RD19A|1;OSM34|1;CHI-B|1;ACS|1;PSBP1|1;At3g18280|1;CAT1|1;THI1|1;PDIL1-1|1;At3g18280|1;PRB1|1	12	1931	52	20686	http://www.ebi.ac.uk/QuickGO/GTerm?id=GO:0006952	[]
5	5	response to salt stress	GO:0009651	0.00265	0.0455	0	0	0	0	LTP3|1;RD19A|1;COX6B-1|1;OSM34|1;APA1|1;LTP3|1;PDIL1-1|1	7	753	52	20686	http://www.ebi.ac.uk/QuickGO/GTerm?id=GO:0009651	[]
4	4	regulation of transport	GO:0051049	0.00274	0.0461	0	0	0	0	PSBP1|1;CAT1|1;THI1|1;PGR5|1	4	232	52	20686	http://www.ebi.ac.uk/QuickGO/GTerm?id=GO:0051049	[]
5	5	hyperosmotic response	GO:0006972	0.003	0.0486	0	0	0	0	LTP3|1;RD19A|1;APA1|1;LTP3|1	4	238	52	20686	http://www.ebi.ac.uk/QuickGO/GTerm?id=GO:0006972	[]
5	5	organonitrogen compound biosynthetic process	GO:1901566	0.00301	0.0486	0	0	0	0	GASA1|1;RPS20B|1;ATL5|1;PSBP1|1;APR3|1;PORA|1;F3F19.4|1;At2g25830|1;THI1|1;T31J12.3|1;RPL28A|1;RPL1|1	12	1970	52	20686	http://www.ebi.ac.uk/QuickGO/GTerm?id=GO:1901566	[]
6	5,6	plant-type hypersensitive response	GO:0009626	0.00325	0.051	0	0	0	0	CHI-B|1;PSBP1|1;At3g18280|1;CAT1|1;At3g18280|1	5	400	52	20686	http://www.ebi.ac.uk/QuickGO/GTerm?id=GO:0009626	[]
6	6	host programmed cell death induced by symbiont	GO:0034050	0.00329	0.051	0	0	0	0	CHI-B|1;PSBP1|1;At3g18280|1;CAT1|1;At3g18280|1	5	401	52	20686	http://www.ebi.ac.uk/QuickGO/GTerm?id=GO:0034050	[]
6	5,6	regulation of programmed cell death	GO:0043067	0.0035	0.0534	0	0	0	0	PSBP1|1;At3g18280|1;CAT1|1;PDIL1-1|1;At3g18280|1	5	407	52	20686	http://www.ebi.ac.uk/QuickGO/GTerm?id=GO:0043067	[]
4	4	response to osmotic stress	GO:0006970	0.00389	0.0551	0	0	0	0	LTP3|1;RD19A|1;COX6B-1|1;OSM34|1;APA1|1;LTP3|1;PDIL1-1|1	7	807	52	20686	http://www.ebi.ac.uk/QuickGO/GTerm?id=GO:0006970	[]
3	3	response to stress	GO:0006950	0.00398	0.0551	0	0	0	0	EGC2|1;LTP3|1;PER52|1;RD19A|1;COX6B-1|1;OSM34|1;CHI-B|1;APA1|1;F2H15.9|1;ACS|1;LTP3|1;PSBP1|1;At3g18280|1;CAT2|1;CAT1|1;THI1|1;PDIL1-1|1;PGR5|1;At3g18280|1;PRB1|1	20	4446	52	20686	http://www.ebi.ac.uk/QuickGO/GTerm?id=GO:0006950	[]
4	4	membrane organization	GO:0061024	0.00399	0.0551	0	0	0	0	KN|1;PSBP1|1;CWLP|1;At3g18280|1;CAT1|1;At3g18280|1;RPL1|1	7	811	52	20686	http://www.ebi.ac.uk/QuickGO/GTerm?id=GO:0061024	[]
5	4,5	regulation of cell death	GO:0010941	0.004	0.0551	0	0	0	0	PSBP1|1;At3g18280|1;CAT1|1;PDIL1-1|1;At3g18280|1	5	420	52	20686	http://www.ebi.ac.uk/QuickGO/GTerm?id=GO:0010941	[]
5	5	response to cytokinin	GO:0009735	0.004	0.0551	0	0	0	0	APA1|1;ATL5|1;PDIL1-1|1;RPL28A|1	4	258	52	20686	http://www.ebi.ac.uk/QuickGO/GTerm?id=GO:0009735	[]
5	5	pyridine-containing compound metabolic process	GO:0072524	0.00408	0.0551	0	0	0	0	RD19A|1;APA1|1;At2g25830|1;At1g32550|1;RPL1|1	5	422	52	20686	http://www.ebi.ac.uk/QuickGO/GTerm?id=GO:0072524	[]
2	2	single-organism process	GO:0044699	0.00409	0.0551	0	0	0	0	GASA1|1;EGC2|1;T8P21.22|1;LTP3|1;KN|1;At5g67050|1;At5g44310|1;AIR3|1;PER52|1;RD19A|1;COX6B-1|1;ERD4|1;CHI-B|1;APA1|1;F2H15.9|1;ACS|1;ATL5|1;LTP3|1;PSBP1|1;CWLP|1;At3g18280|1;At3g56060|1;CML20|1;T8P21.22|1;At5g58030|1;ACLA-3|1;APR3|1;CAT2|1;PORA|1;At5g05010|1;CAT1|1;At2g25830|1;At1g32550|1;At5g58490|1;THI1|1;T31J12.3|1;PDIL1-1|1;PGR5|1;At3g18280|1;VHA-G1|1;RPL1|1;GNA1|1	42	12988	52	20686	http://www.ebi.ac.uk/QuickGO/GTerm?id=GO:0044699	[]
6	6	response to blue light	GO:0009637	0.00428	0.0567	0	0	0	0	PSBP1|1;THI1|1;PGR5|1	3	130	52	20686	http://www.ebi.ac.uk/QuickGO/GTerm?id=GO:0009637	[]
3	3	regulation of localization	GO:0032879	0.00464	0.0597	0	0	0	0	PSBP1|1;CAT1|1;THI1|1;PGR5|1	4	269	52	20686	http://www.ebi.ac.uk/QuickGO/GTerm?id=GO:0032879	[]
8	7,8	regulation of syringal lignin biosynthetic process	GO:1901428	0.00502	0.0597	0	0	0	0	PER52|1	1	2	52	20686	http://www.ebi.ac.uk/QuickGO/GTerm?id=GO:1901428	[]
8	7,8	syringal lignin biosynthetic process	GO:1901066	0.00502	0.0597	0	0	0	0	PER52|1	1	2	52	20686	http://www.ebi.ac.uk/QuickGO/GTerm?id=GO:1901066	[]
8	8	acetate metabolic process	GO:0006083	0.00502	0.0597	0	0	0	0	ACS|1	1	2	52	20686	http://www.ebi.ac.uk/QuickGO/GTerm?id=GO:0006083	[]
6	6	syringal lignin metabolic process	GO:1901064	0.00502	0.0597	0	0	0	0	PER52|1	1	2	52	20686	http://www.ebi.ac.uk/QuickGO/GTerm?id=GO:1901064	[]
8	7,8	alternative respiration	GO:0010230	0.00502	0.0597	0	0	0	0	EGC2|1	1	2	52	20686	http://www.ebi.ac.uk/QuickGO/GTerm?id=GO:0010230	[]
9	6,7,8,9	positive regulation of syringal lignin biosynthetic process	GO:1901430	0.00502	0.0597	0	0	0	0	PER52|1	1	2	52	20686	http://www.ebi.ac.uk/QuickGO/GTerm?id=GO:1901430	[]
5	5	amino sugar metabolic process	GO:0006040	0.00524	0.0606	0	0	0	0	CHI-B|1;GNA1|1	2	43	52	20686	http://www.ebi.ac.uk/QuickGO/GTerm?id=GO:0006040	[]
5	4,5	single-organism membrane organization	GO:0044802	0.00525	0.0606	0	0	0	0	KN|1;PSBP1|1;At3g18280|1;CAT1|1;At3g18280|1;RPL1|1	6	641	52	20686	http://www.ebi.ac.uk/QuickGO/GTerm?id=GO:0044802	[]
4	4	cellular response to stress	GO:0033554	0.00546	0.0614	0	0	0	0	EGC2|1;CHI-B|1;F2H15.9|1;PSBP1|1;At3g18280|1;CAT2|1;CAT1|1;THI1|1;PDIL1-1|1;At3g18280|1	10	1583	52	20686	http://www.ebi.ac.uk/QuickGO/GTerm?id=GO:0033554	[]
6	5,6	protein transport	GO:0015031	0.00547	0.0614	0	0	0	0	KN|1;APA1|1;PSBP1|1;At3g18280|1;ACLA-3|1;At5g05010|1;CAT1|1;At3g18280|1;RPL1|1	9	1330	52	20686	http://www.ebi.ac.uk/QuickGO/GTerm?id=GO:0015031	[]
7	6,7	protein targeting	GO:0006605	0.00563	0.0619	0	0	0	0	APA1|1;PSBP1|1;At3g18280|1;ACLA-3|1;CAT1|1;At3g18280|1;RPL1|1	7	864	52	20686	http://www.ebi.ac.uk/QuickGO/GTerm?id=GO:0006605	[]
4	4	small molecule metabolic process	GO:0044281	0.00567	0.0619	0	0	0	0	GASA1|1;KN|1;AIR3|1;RD19A|1;APA1|1;ACS|1;ATL5|1;PSBP1|1;APR3|1;At2g25830|1;At1g32550|1;At5g58490|1;THI1|1;T31J12.3|1;RPL1|1;GNA1|1	16	3303	52	20686	http://www.ebi.ac.uk/QuickGO/GTerm?id=GO:0044281	[]
5	4,5	establishment of protein localization	GO:0045184	0.0058	0.0625	0	0	0	0	KN|1;APA1|1;PSBP1|1;At3g18280|1;ACLA-3|1;At5g05010|1;CAT1|1;At3g18280|1;RPL1|1	9	1342	52	20686	http://www.ebi.ac.uk/QuickGO/GTerm?id=GO:0045184	[]
7	6,7	photosynthetic electron transport in photosystem I	GO:0009773	0.00598	0.0635	0	0	0	0	PSBP1|1;PGR5|1	2	46	52	20686	http://www.ebi.ac.uk/QuickGO/GTerm?id=GO:0009773	[]
4	4	single-organism cellular localization	GO:1902580	0.0064	0.0671	0	0	0	0	APA1|1;PSBP1|1;At3g18280|1;ACLA-3|1;CAT1|1;At3g18280|1;RPL1|1	7	885	52	20686	http://www.ebi.ac.uk/QuickGO/GTerm?id=GO:1902580	[]
6	4,5,6	cell redox homeostasis	GO:0045454	0.00685	0.0709	0	0	0	0	APR3|1;CAT2|1;PDIL1-1|1	3	154	52	20686	http://www.ebi.ac.uk/QuickGO/GTerm?id=GO:0045454	[]
3	3	single-organism metabolic process	GO:0044710	0.00747	0.0764	0	0	0	0	GASA1|1;EGC2|1;KN|1;At5g67050|1;At5g44310|1;AIR3|1;PER52|1;RD19A|1;APA1|1;ACS|1;ATL5|1;PSBP1|1;At3g56060|1;At5g58030|1;ACLA-3|1;APR3|1;CAT2|1;PORA|1;CAT1|1;At2g25830|1;At1g32550|1;At5g58490|1;THI1|1;T31J12.3|1;PGR5|1;VHA-G1|1;RPL1|1;GNA1|1	28	7524	52	20686	http://www.ebi.ac.uk/QuickGO/GTerm?id=GO:0044710	[]
4	4	protein localization	GO:0008104	0.0077	0.0778	0	0	0	0	KN|1;APA1|1;PSBP1|1;At3g18280|1;ACLA-3|1;At5g05010|1;CAT1|1;At3g18280|1;RPL1|1	9	1403	52	20686	http://www.ebi.ac.uk/QuickGO/GTerm?id=GO:0008104	[]
6	5,6	positive regulation of secondary metabolite biosynthetic process	GO:1900378	0.01	0.0975	0	0	0	0	PER52|1	1	4	52	20686	http://www.ebi.ac.uk/QuickGO/GTerm?id=GO:1900378	[]
7	6,7	regulation of lignin biosynthetic process	GO:1901141	0.01	0.0975	0	0	0	0	PER52|1	1	4	52	20686	http://www.ebi.ac.uk/QuickGO/GTerm?id=GO:1901141	[]
7	7	UDP-N-acetylglucosamine biosynthetic process	GO:0006048	0.01	0.0975	0	0	0	0	GNA1|1	1	4	52	20686	http://www.ebi.ac.uk/QuickGO/GTerm?id=GO:0006048	[]
6	5,6	defense response, incompatible interaction	GO:0009814	0.0102	0.0984	0	0	0	0	EGC2|1;OSM34|1;PSBP1|1;PDIL1-1|1;PRB1|1	5	527	52	20686	http://www.ebi.ac.uk/QuickGO/GTerm?id=GO:0009814	[]
3	3	response to abiotic stimulus	GO:0009628	0.0113	0.107	0	0	0	0	GASA1|1;LTP3|1;RD19A|1;COX6B-1|1;OSM34|1;APA1|1;F2H15.9|1;LTP3|1;PSBP1|1;CAT2|1;THI1|1;PDIL1-1|1;PGR5|1	13	2622	52	20686	http://www.ebi.ac.uk/QuickGO/GTerm?id=GO:0009628	[]
7	5,6,7	regulation of plant-type hypersensitive response	GO:0010363	0.0122	0.111	0	0	0	0	PSBP1|1;At3g18280|1;CAT1|1;At3g18280|1	4	356	52	20686	http://www.ebi.ac.uk/QuickGO/GTerm?id=GO:0010363	[]
6	6	UDP-N-acetylglucosamine metabolic process	GO:0006047	0.0125	0.111	0	0	0	0	GNA1|1	1	5	52	20686	http://www.ebi.ac.uk/QuickGO/GTerm?id=GO:0006047	[]
6	6	amino sugar biosynthetic process	GO:0046349	0.0125	0.111	0	0	0	0	GNA1|1	1	5	52	20686	http://www.ebi.ac.uk/QuickGO/GTerm?id=GO:0046349	[]
6	6	photoprotection	GO:0010117	0.0125	0.111	0	0	0	0	PGR5|1	1	5	52	20686	http://www.ebi.ac.uk/QuickGO/GTerm?id=GO:0010117	[]
4	4	sulfate reduction	GO:0019419	0.0125	0.111	0	0	0	0	APR3|1	1	5	52	20686	http://www.ebi.ac.uk/QuickGO/GTerm?id=GO:0019419	[]
4	4	carbohydrate derivative metabolic process	GO:1901135	0.0128	0.111	0	0	0	0	AIR3|1;RD19A|1;CHI-B|1;APA1|1;ATL5|1;At1g32550|1;At5g58490|1;RPL1|1;GNA1|1	9	1523	52	20686	http://www.ebi.ac.uk/QuickGO/GTerm?id=GO:1901135	[]
5	5	regulation of defense response	GO:0031347	0.0129	0.111	0	0	0	0	ACS|1;PSBP1|1;At3g18280|1;CAT1|1;At3g18280|1	5	559	52	20686	http://www.ebi.ac.uk/QuickGO/GTerm?id=GO:0031347	[]
7	5,7	cellular amino acid biosynthetic process	GO:0008652	0.013	0.111	0	0	0	0	PSBP1|1;APR3|1;At2g25830|1;T31J12.3|1;RPL1|1	5	560	52	20686	http://www.ebi.ac.uk/QuickGO/GTerm?id=GO:0008652	[]
5	5	oxoacid metabolic process	GO:0043436	0.0131	0.111	0	0	0	0	GASA1|1;AIR3|1;RD19A|1;APA1|1;ACS|1;PSBP1|1;APR3|1;At2g25830|1;At1g32550|1;At5g58490|1;T31J12.3|1;RPL1|1	12	2374	52	20686	http://www.ebi.ac.uk/QuickGO/GTerm?id=GO:0043436	[]
4	4	organic acid metabolic process	GO:0006082	0.0132	0.111	0	0	0	0	GASA1|1;AIR3|1;RD19A|1;APA1|1;ACS|1;PSBP1|1;APR3|1;At2g25830|1;At1g32550|1;At5g58490|1;T31J12.3|1;RPL1|1	12	2376	52	20686	http://www.ebi.ac.uk/QuickGO/GTerm?id=GO:0006082	[]
6	4,6	response to bacterium	GO:0009617	0.0132	0.111	0	0	0	0	RD19A|1;OSM34|1;PSBP1|1;THI1|1;PRB1|1	5	562	52	20686	http://www.ebi.ac.uk/QuickGO/GTerm?id=GO:0009617	[]
7	5,6,7	water-soluble vitamin biosynthetic process	GO:0042364	0.0134	0.112	0	0	0	0	At2g25830|1;THI1|1	2	70	52	20686	http://www.ebi.ac.uk/QuickGO/GTerm?id=GO:0042364	[]
5	5	small molecule biosynthetic process	GO:0044283	0.0137	0.113	0	0	0	0	GASA1|1;KN|1;PSBP1|1;APR3|1;At2g25830|1;At1g32550|1;THI1|1;T31J12.3|1;RPL1|1	9	1540	52	20686	http://www.ebi.ac.uk/QuickGO/GTerm?id=GO:0044283	[]
7	6,7	protein targeting to membrane	GO:0006612	0.0141	0.114	0	0	0	0	PSBP1|1;At3g18280|1;CAT1|1;At3g18280|1	4	372	52	20686	http://www.ebi.ac.uk/QuickGO/GTerm?id=GO:0006612	[]
6	5,6	photosynthetic electron transport chain	GO:0009767	0.0142	0.114	0	0	0	0	PSBP1|1;PGR5|1	2	72	52	20686	http://www.ebi.ac.uk/QuickGO/GTerm?id=GO:0009767	[]
5	4,5	regulation of cellular response to stress	GO:0080135	0.0143	0.114	0	0	0	0	PSBP1|1;At3g18280|1;CAT1|1;At3g18280|1	4	373	52	20686	http://www.ebi.ac.uk/QuickGO/GTerm?id=GO:0080135	[]
8	7,8	cysteine biosynthetic process	GO:0019344	0.015	0.119	0	0	0	0	PSBP1|1;APR3|1;T31J12.3|1	3	206	52	20686	http://www.ebi.ac.uk/QuickGO/GTerm?id=GO:0019344	[]
6	6	water-soluble vitamin metabolic process	GO:0006767	0.0153	0.12	0	0	0	0	At2g25830|1;THI1|1	2	75	52	20686	http://www.ebi.ac.uk/QuickGO/GTerm?id=GO:0006767	[]
5	5	proteolysis	GO:0006508	0.0154	0.12	0	0	0	0	T8P21.22|1;AIR3|1;RD19A|1;APA1|1;F2H15.9|1;ACS|1;T8P21.22|1;At3g25700|1	8	1304	52	20686	http://www.ebi.ac.uk/QuickGO/GTerm?id=GO:0006508	[]
4	4	response to hormone	GO:0009725	0.0159	0.122	0	0	0	0	GASA1|1;LTP3|1;AIR3|1;APA1|1;ATL5|1;LTP3|1;PSBP1|1;PORA|1;PDIL1-1|1;RPL28A|1;PRB1|1	11	2141	52	20686	http://www.ebi.ac.uk/QuickGO/GTerm?id=GO:0009725	[]
7	6,7	cysteine metabolic process	GO:0006534	0.016	0.122	0	0	0	0	PSBP1|1;APR3|1;T31J12.3|1	3	211	52	20686	http://www.ebi.ac.uk/QuickGO/GTerm?id=GO:0006534	[]
5	4,5	vitamin biosynthetic process	GO:0009110	0.0165	0.122	0	0	0	0	At2g25830|1;THI1|1	2	78	52	20686	http://www.ebi.ac.uk/QuickGO/GTerm?id=GO:0009110	[]
4	4	response to cold	GO:0009409	0.0169	0.122	0	0	0	0	LTP3|1;LTP3|1;PSBP1|1;CAT2|1;THI1|1	5	598	52	20686	http://www.ebi.ac.uk/QuickGO/GTerm?id=GO:0009409	[]
6	5,6	establishment of protein localization to membrane	GO:0090150	0.017	0.122	0	0	0	0	PSBP1|1;At3g18280|1;CAT1|1;At3g18280|1	4	393	52	20686	http://www.ebi.ac.uk/QuickGO/GTerm?id=GO:0090150	[]
6	5,6	protein localization to membrane	GO:0072657	0.017	0.122	0	0	0	0	PSBP1|1;At3g18280|1;CAT1|1;At3g18280|1	4	393	52	20686	http://www.ebi.ac.uk/QuickGO/GTerm?id=GO:0072657	[]
4	4	regulation of response to stress	GO:0080134	0.0173	0.122	0	0	0	0	ACS|1;PSBP1|1;At3g18280|1;CAT1|1;At3g18280|1	5	602	52	20686	http://www.ebi.ac.uk/QuickGO/GTerm?id=GO:0080134	[]
6	6	lipoprotein catabolic process	GO:0042159	0.0175	0.122	0	0	0	0	F27H5_130|1	1	7	52	20686	http://www.ebi.ac.uk/QuickGO/GTerm?id=GO:0042159	[]
8	7,8	protein depalmitoylation	GO:0002084	0.0175	0.122	0	0	0	0	F27H5_130|1	1	7	52	20686	http://www.ebi.ac.uk/QuickGO/GTerm?id=GO:0002084	[]
7	7	macromolecule depalmitoylation	GO:0098734	0.0175	0.122	0	0	0	0	F27H5_130|1	1	7	52	20686	http://www.ebi.ac.uk/QuickGO/GTerm?id=GO:0098734	[]
7	7	response to high light intensity	GO:0009644	0.0175	0.122	0	0	0	0	F2H15.9|1;PSBP1|1;PGR5|1	3	218	52	20686	http://www.ebi.ac.uk/QuickGO/GTerm?id=GO:0009644	[]
7	7	serine family amino acid biosynthetic process	GO:0009070	0.0177	0.122	0	0	0	0	PSBP1|1;APR3|1;T31J12.3|1	3	219	52	20686	http://www.ebi.ac.uk/QuickGO/GTerm?id=GO:0009070	[]
7	5,7	defense response to bacterium	GO:0042742	0.0177	0.122	0	0	0	0	RD19A|1;OSM34|1;PSBP1|1;THI1|1	4	398	52	20686	http://www.ebi.ac.uk/QuickGO/GTerm?id=GO:0042742	[]
2	2	response to stimulus	GO:0050896	0.0192	0.131	0	0	0	0	GASA1|1;EGC2|1;LTP3|1;KN|1;AIR3|1;PER52|1;RD19A|1;COX6B-1|1;OSM34|1;CHI-B|1;APA1|1;F2H15.9|1;ACS|1;ATL5|1;LTP3|1;PSBP1|1;At3g18280|1;CAT2|1;PORA|1;CAT1|1;THI1|1;PDIL1-1|1;PGR5|1;RPL28A|1;At3g18280|1;PRB1|1	26	7264	52	20686	http://www.ebi.ac.uk/QuickGO/GTerm?id=GO:0050896	[]
5	4,5	defense response to other organism	GO:0098542	0.0193	0.131	0	0	0	0	EGC2|1;RD19A|1;OSM34|1;CHI-B|1;PSBP1|1;THI1|1;PDIL1-1|1;PRB1|1	8	1359	52	20686	http://www.ebi.ac.uk/QuickGO/GTerm?id=GO:0098542	[]
8	7,8	nicotinamide nucleotide metabolic process	GO:0046496	0.0197	0.132	0	0	0	0	RD19A|1;APA1|1;At1g32550|1;RPL1|1	4	411	52	20686	http://www.ebi.ac.uk/QuickGO/GTerm?id=GO:0046496	[]
4	4	photosynthesis	GO:0015979	0.0198	0.132	0	0	0	0	PSBP1|1;PORA|1;PGR5|1;RPL1|1	4	412	52	20686	http://www.ebi.ac.uk/QuickGO/GTerm?id=GO:0015979	[]
7	6,7	pyridine nucleotide metabolic process	GO:0019362	0.02	0.132	0	0	0	0	RD19A|1;APA1|1;At1g32550|1;RPL1|1	4	413	52	20686	http://www.ebi.ac.uk/QuickGO/GTerm?id=GO:0019362	[]
6	5,6	regulation of innate immune response	GO:0045088	0.0201	0.132	0	0	0	0	PSBP1|1;At3g18280|1;CAT1|1;At3g18280|1	4	414	52	20686	http://www.ebi.ac.uk/QuickGO/GTerm?id=GO:0045088	[]
4	4	regulation of immune response	GO:0050776	0.0208	0.135	0	0	0	0	PSBP1|1;At3g18280|1;CAT1|1;At3g18280|1	4	418	52	20686	http://www.ebi.ac.uk/QuickGO/GTerm?id=GO:0050776	[]
4	4	response to organic substance	GO:0010033	0.0216	0.136	0	0	0	0	GASA1|1;LTP3|1;KN|1;AIR3|1;APA1|1;ATL5|1;LTP3|1;PSBP1|1;PORA|1;CAT1|1;PDIL1-1|1;PGR5|1;RPL28A|1;PRB1|1	14	3164	52	20686	http://www.ebi.ac.uk/QuickGO/GTerm?id=GO:0010033	[]
3	3	regulation of immune system process	GO:0002682	0.0217	0.136	0	0	0	0	PSBP1|1;At3g18280|1;CAT1|1;At3g18280|1	4	424	52	20686	http://www.ebi.ac.uk/QuickGO/GTerm?id=GO:0002682	[]
8	8	pyruvate metabolic process	GO:0006090	0.0217	0.136	0	0	0	0	RD19A|1;APA1|1;At1g32550|1;RPL1|1	4	424	52	20686	http://www.ebi.ac.uk/QuickGO/GTerm?id=GO:0006090	[]
6	6	nucleotide metabolic process	GO:0009117	0.0218	0.136	0	0	0	0	RD19A|1;APA1|1;ATL5|1;At1g32550|1;RPL1|1;GNA1|1	6	874	52	20686	http://www.ebi.ac.uk/QuickGO/GTerm?id=GO:0009117	[]
5	5	nucleoside phosphate metabolic process	GO:0006753	0.0221	0.136	0	0	0	0	RD19A|1;APA1|1;ATL5|1;At1g32550|1;RPL1|1;GNA1|1	6	877	52	20686	http://www.ebi.ac.uk/QuickGO/GTerm?id=GO:0006753	[]
7	5,6,7	thiamine-containing compound biosynthetic process	GO:0042724	0.0224	0.136	0	0	0	0	THI1|1	1	9	52	20686	http://www.ebi.ac.uk/QuickGO/GTerm?id=GO:0042724	[]
7	6,7	thiamine biosynthetic process	GO:0009228	0.0224	0.136	0	0	0	0	THI1|1	1	9	52	20686	http://www.ebi.ac.uk/QuickGO/GTerm?id=GO:0009228	[]
6	4,6	response to herbivore	GO:0080027	0.0224	0.136	0	0	0	0	PRB1|1	1	9	52	20686	http://www.ebi.ac.uk/QuickGO/GTerm?id=GO:0080027	[]
7	7	cellular response to light intensity	GO:0071484	0.0224	0.136	0	0	0	0	PGR5|1	1	9	52	20686	http://www.ebi.ac.uk/QuickGO/GTerm?id=GO:0071484	[]
4	4	generation of precursor metabolites and energy	GO:0006091	0.0226	0.136	0	0	0	0	EGC2|1;RD19A|1;APA1|1;PSBP1|1;PGR5|1	5	645	52	20686	http://www.ebi.ac.uk/QuickGO/GTerm?id=GO:0006091	[]
4	4	cellular amino acid metabolic process	GO:0006520	0.0236	0.141	0	0	0	0	GASA1|1;PSBP1|1;APR3|1;At2g25830|1;T31J12.3|1;RPL1|1	6	890	52	20686	http://www.ebi.ac.uk/QuickGO/GTerm?id=GO:0006520	[]
6	4,6	vitamin B6 metabolic process	GO:0042816	0.0249	0.146	0	0	0	0	At2g25830|1	1	10	52	20686	http://www.ebi.ac.uk/QuickGO/GTerm?id=GO:0042816	[]
7	5,6,7	vitamin B6 biosynthetic process	GO:0042819	0.0249	0.146	0	0	0	0	At2g25830|1	1	10	52	20686	http://www.ebi.ac.uk/QuickGO/GTerm?id=GO:0042819	[]
5	5	aromatic amino acid family metabolic process	GO:0009072	0.0252	0.146	0	0	0	0	GASA1|1;At2g25830|1;RPL1|1	3	251	52	20686	http://www.ebi.ac.uk/QuickGO/GTerm?id=GO:0009072	[]
6	5,6	positive regulation of flavonoid biosynthetic process	GO:0009963	0.0253	0.146	0	0	0	0	At3g18280|1;At3g18280|1	2	98	52	20686	http://www.ebi.ac.uk/QuickGO/GTerm?id=GO:0009963	[]
7	7	response to far red light	GO:0010218	0.0253	0.146	0	0	0	0	PSBP1|1;PGR5|1	2	98	52	20686	http://www.ebi.ac.uk/QuickGO/GTerm?id=GO:0010218	[]
5	5	ribose phosphate metabolic process	GO:0019693	0.026	0.149	0	0	0	0	RD19A|1;APA1|1;ATL5|1;At1g32550|1;RPL1|1	5	669	52	20686	http://www.ebi.ac.uk/QuickGO/GTerm?id=GO:0019693	[]
6	6	cytoplasmic transport	GO:0016482	0.0261	0.149	0	0	0	0	APA1|1;ATL5|1;ACLA-3|1;CAT1|1;RPL1|1	5	670	52	20686	http://www.ebi.ac.uk/QuickGO/GTerm?id=GO:0016482	[]
7	7	response to red light	GO:0010114	0.0272	0.153	0	0	0	0	PSBP1|1;PGR5|1	2	102	52	20686	http://www.ebi.ac.uk/QuickGO/GTerm?id=GO:0010114	[]
8	6,7,8	cellular response to sulfate starvation	GO:0009970	0.0273	0.153	0	0	0	0	CAT2|1	1	11	52	20686	http://www.ebi.ac.uk/QuickGO/GTerm?id=GO:0009970	[]
8	6,8	aromatic amino acid family biosynthetic process	GO:0009073	0.0282	0.157	0	0	0	0	At2g25830|1;RPL1|1	2	104	52	20686	http://www.ebi.ac.uk/QuickGO/GTerm?id=GO:0009073	[]
3	3	response to endogenous stimulus	GO:0009719	0.0288	0.159	0	0	0	0	GASA1|1;LTP3|1;AIR3|1;APA1|1;ATL5|1;LTP3|1;PSBP1|1;PORA|1;PDIL1-1|1;RPL28A|1;PRB1|1	11	2340	52	20686	http://www.ebi.ac.uk/QuickGO/GTerm?id=GO:0009719	[]
6	6	carboxylic acid biosynthetic process	GO:0046394	0.0292	0.16	0	0	0	0	GASA1|1;PSBP1|1;APR3|1;At2g25830|1;At1g32550|1;T31J12.3|1;RPL1|1	7	1196	52	20686	http://www.ebi.ac.uk/QuickGO/GTerm?id=GO:0046394	[]
5	5	organic acid biosynthetic process	GO:0016053	0.0292	0.16	0	0	0	0	GASA1|1;PSBP1|1;APR3|1;At2g25830|1;At1g32550|1;T31J12.3|1;RPL1|1	7	1196	52	20686	http://www.ebi.ac.uk/QuickGO/GTerm?id=GO:0016053	[]
6	6	oxidoreduction coenzyme metabolic process	GO:0006733	0.0298	0.161	0	0	0	0	RD19A|1;APA1|1;At1g32550|1;RPL1|1	4	468	52	20686	http://www.ebi.ac.uk/QuickGO/GTerm?id=GO:0006733	[]
5	4,5	nucleobase-containing small molecule metabolic process	GO:0055086	0.0299	0.161	0	0	0	0	RD19A|1;APA1|1;ATL5|1;At1g32550|1;RPL1|1;GNA1|1	6	941	52	20686	http://www.ebi.ac.uk/QuickGO/GTerm?id=GO:0055086	[]
6	6	response to light intensity	GO:0009642	0.0304	0.163	0	0	0	0	F2H15.9|1;PSBP1|1;PGR5|1	3	270	52	20686	http://www.ebi.ac.uk/QuickGO/GTerm?id=GO:0009642	[]
6	6	serine family amino acid metabolic process	GO:0009069	0.031	0.165	0	0	0	0	PSBP1|1;APR3|1;T31J12.3|1	3	272	52	20686	http://www.ebi.ac.uk/QuickGO/GTerm?id=GO:0009069	[]
5	5	metallo-sulfur cluster assembly	GO:0031163	0.0318	0.167	0	0	0	0	At2g25830|1;RPL1|1	2	111	52	20686	http://www.ebi.ac.uk/QuickGO/GTerm?id=GO:0031163	[]
4	4	iron-sulfur cluster assembly	GO:0016226	0.0318	0.167	0	0	0	0	At2g25830|1;RPL1|1	2	111	52	20686	http://www.ebi.ac.uk/QuickGO/GTerm?id=GO:0016226	[]
4	4	organic substance biosynthetic process	GO:1901576	0.0337	0.175	0	0	0	0	GASA1|1;KN|1;At5g44310|1;AIR3|1;PER52|1;RPS20B|1;ACS|1;ATL5|1;PSBP1|1;At3g12910|1;At3g18280|1;At5g58030|1;ACLA-3|1;APR3|1;PORA|1;F3F19.4|1;At5g05010|1;At2g25830|1;At1g32550|1;At5g58490|1;THI1|1;T31J12.3|1;RPL28A|1;At3g18280|1;RPL1|1;GNA1|1	26	7588	52	20686	http://www.ebi.ac.uk/QuickGO/GTerm?id=GO:1901576	[]
3	3	biosynthetic process	GO:0009058	0.0338	0.175	0	0	0	0	GASA1|1;KN|1;At5g44310|1;AIR3|1;PER52|1;RPS20B|1;COX6B-1|1;ACS|1;ATL5|1;PSBP1|1;At3g12910|1;At3g18280|1;At5g58030|1;ACLA-3|1;APR3|1;PORA|1;F3F19.4|1;At5g05010|1;At2g25830|1;At1g32550|1;At5g58490|1;THI1|1;T31J12.3|1;RPL28A|1;At3g18280|1;RPL1|1;GNA1|1	27	7969	52	20686	http://www.ebi.ac.uk/QuickGO/GTerm?id=GO:0009058	[]
5	5	carbohydrate catabolic process	GO:0016052	0.0342	0.175	0	0	0	0	RD19A|1;CHI-B|1;APA1|1;VHA-G1|1	4	489	52	20686	http://www.ebi.ac.uk/QuickGO/GTerm?id=GO:0016052	[]
6	5,6	thiamine metabolic process	GO:0006772	0.0346	0.175	0	0	0	0	THI1|1	1	14	52	20686	http://www.ebi.ac.uk/QuickGO/GTerm?id=GO:0006772	[]
5	4,5	thiamine-containing compound metabolic process	GO:0042723	0.0346	0.175	0	0	0	0	THI1|1	1	14	52	20686	http://www.ebi.ac.uk/QuickGO/GTerm?id=GO:0042723	[]
8	6,7,8	establishment of protein localization to vacuole	GO:0072666	0.035	0.175	0	0	0	0	APA1|1;ACLA-3|1	2	117	52	20686	http://www.ebi.ac.uk/QuickGO/GTerm?id=GO:0072666	[]
8	5,7,8	protein targeting to vacuole	GO:0006623	0.035	0.175	0	0	0	0	APA1|1;ACLA-3|1	2	117	52	20686	http://www.ebi.ac.uk/QuickGO/GTerm?id=GO:0006623	[]
7	7	protein localization to vacuole	GO:0072665	0.035	0.175	0	0	0	0	APA1|1;ACLA-3|1	2	117	52	20686	http://www.ebi.ac.uk/QuickGO/GTerm?id=GO:0072665	[]
5	5	vitamin metabolic process	GO:0006766	0.0355	0.175	0	0	0	0	At2g25830|1;THI1|1	2	118	52	20686	http://www.ebi.ac.uk/QuickGO/GTerm?id=GO:0006766	[]
5	5	regulation of flavonoid biosynthetic process	GO:0009962	0.0355	0.175	0	0	0	0	At3g18280|1;At3g18280|1	2	118	52	20686	http://www.ebi.ac.uk/QuickGO/GTerm?id=GO:0009962	[]
6	5,6	ion transport	GO:0006811	0.0358	0.175	0	0	0	0	COX6B-1|1;ERD4|1;F2H15.9|1;PSBP1|1;CAT1|1;THI1|1;PGR5|1;VHA-G1|1	8	1528	52	20686	http://www.ebi.ac.uk/QuickGO/GTerm?id=GO:0006811	[]
8	7,8	retrograde vesicle-mediated transport, Golgi to ER	GO:0006890	0.0371	0.179	0	0	0	0	At5g05010|1	1	15	52	20686	http://www.ebi.ac.uk/QuickGO/GTerm?id=GO:0006890	[]
6	5,6	regulation of phenylpropanoid metabolic process	GO:2000762	0.0371	0.179	0	0	0	0	PER52|1	1	15	52	20686	http://www.ebi.ac.uk/QuickGO/GTerm?id=GO:2000762	[]
5	5	membrane fusion	GO:0061025	0.0377	0.181	0	0	0	0	KN|1;CWLP|1;CAT1|1	3	294	52	20686	http://www.ebi.ac.uk/QuickGO/GTerm?id=GO:0061025	[]
6	6	response to cyclopentenone	GO:0010583	0.0389	0.186	0	0	0	0	KN|1;CAT1|1	2	124	52	20686	http://www.ebi.ac.uk/QuickGO/GTerm?id=GO:0010583	[]
6	5,6	regulation of secondary metabolite biosynthetic process	GO:1900376	0.0395	0.188	0	0	0	0	PER52|1	1	16	52	20686	http://www.ebi.ac.uk/QuickGO/GTerm?id=GO:1900376	[]
3	3	response to chemical	GO:0042221	0.0417	0.196	0	0	0	0	GASA1|1;LTP3|1;KN|1;AIR3|1;RD19A|1;APA1|1;F2H15.9|1;ATL5|1;LTP3|1;PSBP1|1;PORA|1;CAT1|1;PDIL1-1|1;PGR5|1;RPL28A|1;PRB1|1	16	4117	52	20686	http://www.ebi.ac.uk/QuickGO/GTerm?id=GO:0042221	[]
5	4,5	electron transport chain	GO:0022900	0.0418	0.196	0	0	0	0	PSBP1|1;PGR5|1	2	129	52	20686	http://www.ebi.ac.uk/QuickGO/GTerm?id=GO:0022900	[]
7	6,7	cation transport	GO:0006812	0.0432	0.202	0	0	0	0	COX6B-1|1;PSBP1|1;CAT1|1;THI1|1;PGR5|1;VHA-G1|1	6	1028	52	20686	http://www.ebi.ac.uk/QuickGO/GTerm?id=GO:0006812	[]
6	6	translation	GO:0006412	0.0447	0.208	0	0	0	0	RPS20B|1;ATL5|1;F3F19.4|1;RPL28A|1;RPL1|1	5	776	52	20686	http://www.ebi.ac.uk/QuickGO/GTerm?id=GO:0006412	[]
4	4	response to inorganic substance	GO:0010035	0.0453	0.209	0	0	0	0	LTP3|1;RD19A|1;APA1|1;F2H15.9|1;LTP3|1;PDIL1-1|1;PGR5|1	7	1315	52	20686	http://www.ebi.ac.uk/QuickGO/GTerm?id=GO:0010035	[]
6	6	carboxylic acid metabolic process	GO:0019752	0.0457	0.209	0	0	0	0	GASA1|1;RD19A|1;APA1|1;ACS|1;PSBP1|1;APR3|1;At2g25830|1;At1g32550|1;T31J12.3|1;RPL1|1	10	2205	52	20686	http://www.ebi.ac.uk/QuickGO/GTerm?id=GO:0019752	[]
5	5	single-organism carbohydrate catabolic process	GO:0044724	0.0461	0.209	0	0	0	0	RD19A|1;APA1|1;VHA-G1|1	3	319	52	20686	http://www.ebi.ac.uk/QuickGO/GTerm?id=GO:0044724	[]
8	6,8	sulfur amino acid biosynthetic process	GO:0000097	0.0461	0.209	0	0	0	0	PSBP1|1;APR3|1;T31J12.3|1	3	319	52	20686	http://www.ebi.ac.uk/QuickGO/GTerm?id=GO:0000097	[]
7	6,7	Golgi vesicle transport	GO:0048193	0.0465	0.21	0	0	0	0	At5g58030|1;At5g05010|1;CAT1|1	3	320	52	20686	http://www.ebi.ac.uk/QuickGO/GTerm?id=GO:0048193	[]
7	6,7	peptide biosynthetic process	GO:0043043	0.0468	0.21	0	0	0	0	RPS20B|1;ATL5|1;F3F19.4|1;RPL28A|1;RPL1|1	5	786	52	20686	http://www.ebi.ac.uk/QuickGO/GTerm?id=GO:0043043	[]
5	5	cofactor biosynthetic process	GO:0051188	0.0479	0.214	0	0	0	0	ACS|1;ACLA-3|1;PORA|1	3	324	52	20686	http://www.ebi.ac.uk/QuickGO/GTerm?id=GO:0051188	[]
5	5	cell wall macromolecule catabolic process	GO:0016998	0.0491	0.218	0	0	0	0	CHI-B|1	1	20	52	20686	http://www.ebi.ac.uk/QuickGO/GTerm?id=GO:0016998	[]
7	6,7	vacuolar transport	GO:0007034	0.0503	0.222	0	0	0	0	APA1|1;ACLA-3|1	2	143	52	20686	http://www.ebi.ac.uk/QuickGO/GTerm?id=GO:0007034	[]
3	3	single-organism cellular process	GO:0044763	0.0518	0.227	0	0	0	0	GASA1|1;EGC2|1;KN|1;At5g44310|1;AIR3|1;PER52|1;RD19A|1;COX6B-1|1;CHI-B|1;APA1|1;ACS|1;ATL5|1;PSBP1|1;CWLP|1;At3g18280|1;CML20|1;At5g58030|1;APR3|1;CAT2|1;PORA|1;CAT1|1;At2g25830|1;At1g32550|1;At5g58490|1;THI1|1;T31J12.3|1;PDIL1-1|1;PGR5|1;At3g18280|1;VHA-G1|1;RPL1|1;GNA1|1	32	10204	52	20686	http://www.ebi.ac.uk/QuickGO/GTerm?id=GO:0044763	[]
5	5	peptide metabolic process	GO:0006518	0.0528	0.228	0	0	0	0	RPS20B|1;ATL5|1;F3F19.4|1;RPL28A|1;RPL1|1	5	813	52	20686	http://www.ebi.ac.uk/QuickGO/GTerm?id=GO:0006518	[]
8	7,8	hydrogen ion transmembrane transport	GO:1902600	0.0528	0.228	0	0	0	0	COX6B-1|1;VHA-G1|1	2	147	52	20686	http://www.ebi.ac.uk/QuickGO/GTerm?id=GO:1902600	[]
5	4,5	hydrogen peroxide catabolic process	GO:0042744	0.0528	0.228	0	0	0	0	PER52|1;CAT2|1	2	147	52	20686	http://www.ebi.ac.uk/QuickGO/GTerm?id=GO:0042744	[]
5	5	response to light stimulus	GO:0009416	0.0543	0.233	0	0	0	0	GASA1|1;F2H15.9|1;PSBP1|1;CAT2|1;THI1|1;PGR5|1	6	1088	52	20686	http://www.ebi.ac.uk/QuickGO/GTerm?id=GO:0009416	[]
5	5	protein catabolic process	GO:0030163	0.0544	0.233	0	0	0	0	F27H5_130|1;RD19A|1;APA1|1;ACS|1	4	569	52	20686	http://www.ebi.ac.uk/QuickGO/GTerm?id=GO:0030163	[]
3	3	catabolic process	GO:0009056	0.0577	0.242	0	0	0	0	GASA1|1;PER52|1;F27H5_130|1;RD19A|1;CHI-B|1;APA1|1;ACS|1;CAT2|1;CAT1|1;VHA-G1|1	10	2298	52	20686	http://www.ebi.ac.uk/QuickGO/GTerm?id=GO:0009056	[]
7	6,7	water transport	GO:0006833	0.058	0.242	0	0	0	0	RD19A|1;APA1|1	2	155	52	20686	http://www.ebi.ac.uk/QuickGO/GTerm?id=GO:0006833	[]
6	6	hyperosmotic salinity response	GO:0042538	0.058	0.242	0	0	0	0	LTP3|1;LTP3|1	2	155	52	20686	http://www.ebi.ac.uk/QuickGO/GTerm?id=GO:0042538	[]
6	5,6	fluid transport	GO:0042044	0.058	0.242	0	0	0	0	RD19A|1;APA1|1	2	155	52	20686	http://www.ebi.ac.uk/QuickGO/GTerm?id=GO:0042044	[]
5	5	polysaccharide metabolic process	GO:0005976	0.0581	0.242	0	0	0	0	GASA1|1;CHI-B|1;At5g58030|1;CAT2|1;THI1|1	5	836	52	20686	http://www.ebi.ac.uk/QuickGO/GTerm?id=GO:0005976	[]
6	6	amide biosynthetic process	GO:0043604	0.0594	0.246	0	0	0	0	RPS20B|1;ATL5|1;F3F19.4|1;RPL28A|1;RPL1|1	5	841	52	20686	http://www.ebi.ac.uk/QuickGO/GTerm?id=GO:0043604	[]
5	5	lipoprotein metabolic process	GO:0042157	0.06	0.246	0	0	0	0	F27H5_130|1;At5g05010|1	2	158	52	20686	http://www.ebi.ac.uk/QuickGO/GTerm?id=GO:0042157	[]
4	4	organelle localization	GO:0051640	0.06	0.246	0	0	0	0	CML20|1;RPL1|1	2	158	52	20686	http://www.ebi.ac.uk/QuickGO/GTerm?id=GO:0051640	[]
3	3	regulation of response to stimulus	GO:0048583	0.0603	0.246	0	0	0	0	ACS|1;PSBP1|1;At3g18280|1;CAT1|1;At3g18280|1	5	845	52	20686	http://www.ebi.ac.uk/QuickGO/GTerm?id=GO:0048583	[]
5	5	response to organic cyclic compound	GO:0014070	0.0606	0.246	0	0	0	0	GASA1|1;KN|1;PSBP1|1;CAT1|1;PRB1|1	5	846	52	20686	http://www.ebi.ac.uk/QuickGO/GTerm?id=GO:0014070	[]
5	3,5	response to other organism	GO:0051707	0.0625	0.248	0	0	0	0	EGC2|1;RD19A|1;OSM34|1;CHI-B|1;PSBP1|1;THI1|1;PDIL1-1|1;PRB1|1	8	1712	52	20686	http://www.ebi.ac.uk/QuickGO/GTerm?id=GO:0051707	[]
4	4	response to external biotic stimulus	GO:0043207	0.0625	0.248	0	0	0	0	EGC2|1;RD19A|1;OSM34|1;CHI-B|1;PSBP1|1;THI1|1;PDIL1-1|1;PRB1|1	8	1712	52	20686	http://www.ebi.ac.uk/QuickGO/GTerm?id=GO:0043207	[]
5	5	sulfur amino acid metabolic process	GO:0000096	0.0627	0.248	0	0	0	0	PSBP1|1;APR3|1;T31J12.3|1	3	362	52	20686	http://www.ebi.ac.uk/QuickGO/GTerm?id=GO:0000096	[]
4	4	positive regulation of biosynthetic process	GO:0009891	0.0637	0.248	0	0	0	0	At5g44310|1;PER52|1;At3g18280|1;At3g18280|1	4	600	52	20686	http://www.ebi.ac.uk/QuickGO/GTerm?id=GO:0009891	[]
5	5	response to endoplasmic reticulum stress	GO:0034976	0.0647	0.248	0	0	0	0	EGC2|1;F2H15.9|1;PDIL1-1|1	3	367	52	20686	http://www.ebi.ac.uk/QuickGO/GTerm?id=GO:0034976	[]
6	5,6	S-glycoside biosynthetic process	GO:0016144	0.0654	0.248	0	0	0	0	AIR3|1;At5g58490|1	2	166	52	20686	http://www.ebi.ac.uk/QuickGO/GTerm?id=GO:0016144	[]
8	7,8	glucosinolate biosynthetic process	GO:0019761	0.0654	0.248	0	0	0	0	AIR3|1;At5g58490|1	2	166	52	20686	http://www.ebi.ac.uk/QuickGO/GTerm?id=GO:0019761	[]
7	6,7	glycosinolate biosynthetic process	GO:0019758	0.0654	0.248	0	0	0	0	AIR3|1;At5g58490|1	2	166	52	20686	http://www.ebi.ac.uk/QuickGO/GTerm?id=GO:0019758	[]
3	3	response to external stimulus	GO:0009605	0.0656	0.248	0	0	0	0	GASA1|1;EGC2|1;RD19A|1;OSM34|1;CHI-B|1;PSBP1|1;CAT2|1;THI1|1;PDIL1-1|1;PRB1|1	10	2352	52	20686	http://www.ebi.ac.uk/QuickGO/GTerm?id=GO:0009605	[]
3	3	positive regulation of metabolic process	GO:0009893	0.0656	0.248	0	0	0	0	At5g44310|1;PER52|1;At3g18280|1;THI1|1;At3g18280|1	5	866	52	20686	http://www.ebi.ac.uk/QuickGO/GTerm?id=GO:0009893	[]
7	7	glucosamine-containing compound catabolic process	GO:1901072	0.0657	0.248	0	0	0	0	CHI-B|1	1	27	52	20686	http://www.ebi.ac.uk/QuickGO/GTerm?id=GO:1901072	[]
8	7,8	chitin catabolic process	GO:0006032	0.0657	0.248	0	0	0	0	CHI-B|1	1	27	52	20686	http://www.ebi.ac.uk/QuickGO/GTerm?id=GO:0006032	[]
6	6	aminoglycan catabolic process	GO:0006026	0.0657	0.248	0	0	0	0	CHI-B|1	1	27	52	20686	http://www.ebi.ac.uk/QuickGO/GTerm?id=GO:0006026	[]
6	6	chitin metabolic process	GO:0006030	0.0657	0.248	0	0	0	0	CHI-B|1	1	27	52	20686	http://www.ebi.ac.uk/QuickGO/GTerm?id=GO:0006030	[]
6	6	amino sugar catabolic process	GO:0046348	0.0657	0.248	0	0	0	0	CHI-B|1	1	27	52	20686	http://www.ebi.ac.uk/QuickGO/GTerm?id=GO:0046348	[]
4	4	response to radiation	GO:0009314	0.0672	0.253	0	0	0	0	GASA1|1;F2H15.9|1;PSBP1|1;CAT2|1;THI1|1;PGR5|1	6	1149	52	20686	http://www.ebi.ac.uk/QuickGO/GTerm?id=GO:0009314	[]
5	4,5	cellular homeostasis	GO:0019725	0.0677	0.253	0	0	0	0	APR3|1;CAT2|1;PDIL1-1|1	3	374	52	20686	http://www.ebi.ac.uk/QuickGO/GTerm?id=GO:0019725	[]
4	4	cellular biosynthetic process	GO:0044249	0.0692	0.258	0	0	0	0	GASA1|1;At5g44310|1;AIR3|1;PER52|1;RPS20B|1;COX6B-1|1;ACS|1;ATL5|1;PSBP1|1;At3g12910|1;At5g58030|1;ACLA-3|1;APR3|1;PORA|1;F3F19.4|1;At5g05010|1;At2g25830|1;At1g32550|1;At5g58490|1;THI1|1;T31J12.3|1;RPL28A|1;RPL1|1;GNA1|1	24	7301	52	20686	http://www.ebi.ac.uk/QuickGO/GTerm?id=GO:0044249	[]
6	6	pyrimidine-containing compound biosynthetic process	GO:0072528	0.0703	0.259	0	0	0	0	ATL5|1;THI1|1	2	173	52	20686	http://www.ebi.ac.uk/QuickGO/GTerm?id=GO:0072528	[]
7	7	monocarboxylic acid metabolic process	GO:0032787	0.0703	0.259	0	0	0	0	GASA1|1;RD19A|1;APA1|1;ACS|1;PSBP1|1;At1g32550|1;RPL1|1	7	1454	52	20686	http://www.ebi.ac.uk/QuickGO/GTerm?id=GO:0032787	[]
5	5	Golgi organization	GO:0007030	0.071	0.26	0	0	0	0	RD19A|1;APA1|1	2	174	52	20686	http://www.ebi.ac.uk/QuickGO/GTerm?id=GO:0007030	[]
4	4	single-organism catabolic process	GO:0044712	0.0711	0.26	0	0	0	0	GASA1|1;PER52|1;RD19A|1;APA1|1;CAT2|1;CAT1|1;VHA-G1|1	7	1458	52	20686	http://www.ebi.ac.uk/QuickGO/GTerm?id=GO:0044712	[]
3	3	response to biotic stimulus	GO:0009607	0.0718	0.26	0	0	0	0	EGC2|1;RD19A|1;OSM34|1;CHI-B|1;PSBP1|1;THI1|1;PDIL1-1|1;PRB1|1	8	1763	52	20686	http://www.ebi.ac.uk/QuickGO/GTerm?id=GO:0009607	[]
5	4,5	regulation of secondary metabolic process	GO:0043455	0.0728	0.26	0	0	0	0	PER52|1	1	30	52	20686	http://www.ebi.ac.uk/QuickGO/GTerm?id=GO:0043455	[]
6	6	macromolecule deacylation	GO:0098732	0.0728	0.26	0	0	0	0	F27H5_130|1	1	30	52	20686	http://www.ebi.ac.uk/QuickGO/GTerm?id=GO:0098732	[]
5	5	aminoglycan metabolic process	GO:0006022	0.0728	0.26	0	0	0	0	CHI-B|1	1	30	52	20686	http://www.ebi.ac.uk/QuickGO/GTerm?id=GO:0006022	[]
7	7	protein deacylation	GO:0035601	0.0728	0.26	0	0	0	0	F27H5_130|1	1	30	52	20686	http://www.ebi.ac.uk/QuickGO/GTerm?id=GO:0035601	[]
5	5	hydrogen peroxide metabolic process	GO:0042743	0.0729	0.26	0	0	0	0	PER52|1;PSBP1|1;CAT2|1	3	386	52	20686	http://www.ebi.ac.uk/QuickGO/GTerm?id=GO:0042743	[]
5	5	cellular amide metabolic process	GO:0043603	0.0745	0.264	0	0	0	0	RPS20B|1;ATL5|1;F3F19.4|1;RPL28A|1;RPL1|1	5	899	52	20686	http://www.ebi.ac.uk/QuickGO/GTerm?id=GO:0043603	[]
6	6	pyridine-containing compound biosynthetic process	GO:0072525	0.0751	0.264	0	0	0	0	At2g25830|1	1	31	52	20686	http://www.ebi.ac.uk/QuickGO/GTerm?id=GO:0072525	[]
7	7	basic amino acid transport	GO:0015802	0.0751	0.264	0	0	0	0	CAT1|1	1	31	52	20686	http://www.ebi.ac.uk/QuickGO/GTerm?id=GO:0015802	[]
4	4	single-organism carbohydrate metabolic process	GO:0044723	0.0756	0.264	0	0	0	0	GASA1|1;RD19A|1;APA1|1;ACS|1;At5g58030|1;THI1|1;VHA-G1|1	7	1479	52	20686	http://www.ebi.ac.uk/QuickGO/GTerm?id=GO:0044723	[]
4	4	carbohydrate metabolic process	GO:0005975	0.077	0.268	0	0	0	0	GASA1|1;RD19A|1;CHI-B|1;APA1|1;ACS|1;At5g58030|1;CAT2|1;THI1|1;VHA-G1|1	9	2103	52	20686	http://www.ebi.ac.uk/QuickGO/GTerm?id=GO:0005975	[]
5	5	macromolecule catabolic process	GO:0009057	0.0773	0.268	0	0	0	0	F27H5_130|1;RD19A|1;CHI-B|1;APA1|1;ACS|1	5	909	52	20686	http://www.ebi.ac.uk/QuickGO/GTerm?id=GO:0009057	[]
7	6,7	defense response to bacterium, incompatible interaction	GO:0009816	0.0798	0.275	0	0	0	0	OSM34|1	1	33	52	20686	http://www.ebi.ac.uk/QuickGO/GTerm?id=GO:0009816	[]
4	4	lipid metabolic process	GO:0006629	0.0808	0.276	0	0	0	0	KN|1;At5g67050|1;At5g44310|1;APA1|1;ACS|1;ACLA-3|1;At1g32550|1;RPL1|1	8	1809	52	20686	http://www.ebi.ac.uk/QuickGO/GTerm?id=GO:0006629	[]
6	6	pentose-phosphate shunt	GO:0006098	0.0811	0.276	0	0	0	0	At1g32550|1;RPL1|1	2	188	52	20686	http://www.ebi.ac.uk/QuickGO/GTerm?id=GO:0006098	[]
4	4	response to water deprivation	GO:0009414	0.0816	0.276	0	0	0	0	LTP3|1;LTP3|1;PGR5|1	3	405	52	20686	http://www.ebi.ac.uk/QuickGO/GTerm?id=GO:0009414	[]
4	4	glycosyl compound metabolic process	GO:1901657	0.082	0.276	0	0	0	0	AIR3|1;RD19A|1;APA1|1;At5g58490|1	4	655	52	20686	http://www.ebi.ac.uk/QuickGO/GTerm?id=GO:1901657	[]
7	7	regulation of endopeptidase activity	GO:0052548	0.0821	0.276	0	0	0	0	F2H15.9|1	1	34	52	20686	http://www.ebi.ac.uk/QuickGO/GTerm?id=GO:0052548	[]
8	7,8	negative regulation of endopeptidase activity	GO:0010951	0.0821	0.276	0	0	0	0	F2H15.9|1	1	34	52	20686	http://www.ebi.ac.uk/QuickGO/GTerm?id=GO:0010951	[]
5	5	pyrimidine-containing compound metabolic process	GO:0072527	0.0833	0.278	0	0	0	0	ATL5|1;THI1|1	2	191	52	20686	http://www.ebi.ac.uk/QuickGO/GTerm?id=GO:0072527	[]
5	5	glucose 6-phosphate metabolic process	GO:0051156	0.0833	0.278	0	0	0	0	At1g32550|1;RPL1|1	2	191	52	20686	http://www.ebi.ac.uk/QuickGO/GTerm?id=GO:0051156	[]
6	6	regulation of peptidase activity	GO:0052547	0.0844	0.278	0	0	0	0	F2H15.9|1	1	35	52	20686	http://www.ebi.ac.uk/QuickGO/GTerm?id=GO:0052547	[]
7	6,7	negative regulation of peptidase activity	GO:0010466	0.0844	0.278	0	0	0	0	F2H15.9|1	1	35	52	20686	http://www.ebi.ac.uk/QuickGO/GTerm?id=GO:0010466	[]
6	6	ammonium transport	GO:0015696	0.0844	0.278	0	0	0	0	CAT1|1	1	35	52	20686	http://www.ebi.ac.uk/QuickGO/GTerm?id=GO:0015696	[]
5	4,5	response to water	GO:0009415	0.0863	0.28	0	0	0	0	LTP3|1;LTP3|1;PGR5|1	3	415	52	20686	http://www.ebi.ac.uk/QuickGO/GTerm?id=GO:0009415	[]
6	6	coenzyme biosynthetic process	GO:0009108	0.0863	0.28	0	0	0	0	ACS|1;ACLA-3|1	2	195	52	20686	http://www.ebi.ac.uk/QuickGO/GTerm?id=GO:0009108	[]
7	6,7	nucleosome assembly	GO:0006334	0.0867	0.28	0	0	0	0	At2g30620|1	1	36	52	20686	http://www.ebi.ac.uk/QuickGO/GTerm?id=GO:0006334	[]
7	6,7	lignin biosynthetic process	GO:0009809	0.0867	0.28	0	0	0	0	PER52|1	1	36	52	20686	http://www.ebi.ac.uk/QuickGO/GTerm?id=GO:0009809	[]
5	5	microsporogenesis	GO:0009556	0.0867	0.28	0	0	0	0	CWLP|1	1	36	52	20686	http://www.ebi.ac.uk/QuickGO/GTerm?id=GO:0009556	[]
7	7	response to sucrose	GO:0009744	0.0871	0.28	0	0	0	0	PSBP1|1;PGR5|1	2	196	52	20686	http://www.ebi.ac.uk/QuickGO/GTerm?id=GO:0009744	[]
6	6	response to disaccharide	GO:0034285	0.0878	0.28	0	0	0	0	PSBP1|1;PGR5|1	2	197	52	20686	http://www.ebi.ac.uk/QuickGO/GTerm?id=GO:0034285	[]
9	8,9	NADP metabolic process	GO:0006739	0.0878	0.28	0	0	0	0	At1g32550|1;RPL1|1	2	197	52	20686	http://www.ebi.ac.uk/QuickGO/GTerm?id=GO:0006739	[]
5	5	vesicle-mediated transport	GO:0016192	0.0881	0.28	0	0	0	0	KN|1;At5g58030|1;At5g05010|1;CAT1|1	4	672	52	20686	http://www.ebi.ac.uk/QuickGO/GTerm?id=GO:0016192	[]
6	6	nucleosome organization	GO:0034728	0.089	0.282	0	0	0	0	At2g30620|1	1	37	52	20686	http://www.ebi.ac.uk/QuickGO/GTerm?id=GO:0034728	[]
5	5	secondary metabolite biosynthetic process	GO:0044550	0.0897	0.283	0	0	0	0	AIR3|1;PER52|1;At5g58490|1	3	422	52	20686	http://www.ebi.ac.uk/QuickGO/GTerm?id=GO:0044550	[]
7	6,7	apocarotenoid biosynthetic process	GO:0043289	0.0913	0.284	0	0	0	0	At1g32550|1	1	38	52	20686	http://www.ebi.ac.uk/QuickGO/GTerm?id=GO:0043289	[]
7	7	tertiary alcohol biosynthetic process	GO:1902645	0.0913	0.284	0	0	0	0	At1g32550|1	1	38	52	20686	http://www.ebi.ac.uk/QuickGO/GTerm?id=GO:1902645	[]
8	7,8	abscisic acid biosynthetic process	GO:0009688	0.0913	0.284	0	0	0	0	At1g32550|1	1	38	52	20686	http://www.ebi.ac.uk/QuickGO/GTerm?id=GO:0009688	[]
6	5,6	negative regulation of hydrolase activity	GO:0051346	0.0913	0.284	0	0	0	0	F2H15.9|1	1	38	52	20686	http://www.ebi.ac.uk/QuickGO/GTerm?id=GO:0051346	[]
4	4	reactive oxygen species metabolic process	GO:0072593	0.0931	0.287	0	0	0	0	PER52|1;PSBP1|1;CAT2|1	3	429	52	20686	http://www.ebi.ac.uk/QuickGO/GTerm?id=GO:0072593	[]
4	4	endomembrane system organization	GO:0010256	0.0932	0.287	0	0	0	0	RD19A|1;APA1|1	2	204	52	20686	http://www.ebi.ac.uk/QuickGO/GTerm?id=GO:0010256	[]
5	5	alpha-amino acid metabolic process	GO:1901605	0.0941	0.289	0	0	0	0	GASA1|1;PSBP1|1;APR3|1;T31J12.3|1	4	688	52	20686	http://www.ebi.ac.uk/QuickGO/GTerm?id=GO:1901605	[]
7	5,7	RNA methylation	GO:0001510	0.0955	0.29	0	0	0	0	RPS20B|1;ATL5|1	2	207	52	20686	http://www.ebi.ac.uk/QuickGO/GTerm?id=GO:0001510	[]
8	6,7,8	cellular response to nitrogen starvation	GO:0006995	0.0959	0.29	0	0	0	0	CAT2|1	1	40	52	20686	http://www.ebi.ac.uk/QuickGO/GTerm?id=GO:0006995	[]
7	5,6,7	callose deposition in cell wall	GO:0052543	0.0959	0.29	0	0	0	0	CWLP|1	1	40	52	20686	http://www.ebi.ac.uk/QuickGO/GTerm?id=GO:0052543	[]
6	6	nucleotide-sugar biosynthetic process	GO:0009226	0.0959	0.29	0	0	0	0	GNA1|1	1	40	52	20686	http://www.ebi.ac.uk/QuickGO/GTerm?id=GO:0009226	[]
7	6,7	systemic acquired resistance	GO:0009627	0.0966	0.291	0	0	0	0	EGC2|1;PSBP1|1;PDIL1-1|1	3	436	52	20686	http://www.ebi.ac.uk/QuickGO/GTerm?id=GO:0009627	[]
4	4	root morphogenesis	GO:0010015	0.0971	0.292	0	0	0	0	GASA1|1;AIR3|1;ATL5|1	3	437	52	20686	http://www.ebi.ac.uk/QuickGO/GTerm?id=GO:0010015	[]
5	5	peroxisome localization	GO:0060151	0.0981	0.292	0	0	0	0	CML20|1	1	41	52	20686	http://www.ebi.ac.uk/QuickGO/GTerm?id=GO:0060151	[]
5	5	Golgi localization	GO:0051645	0.0981	0.292	0	0	0	0	CML20|1	1	41	52	20686	http://www.ebi.ac.uk/QuickGO/GTerm?id=GO:0051645	[]
5	5	vesicle docking	GO:0048278	0.0981	0.292	0	0	0	0	KN|1	1	41	52	20686	http://www.ebi.ac.uk/QuickGO/GTerm?id=GO:0048278	[]
8	6,8	defense response to fungus, incompatible interaction	GO:0009817	0.1	0.296	0	0	0	0	OSM34|1	1	42	52	20686	http://www.ebi.ac.uk/QuickGO/GTerm?id=GO:0009817	[]
8	6,7,8	isopentenyl diphosphate biosynthetic process, methylerythritol 4-phosphate pathway	GO:0019288	0.101	0.296	0	0	0	0	At1g32550|1;RPL1|1	2	214	52	20686	http://www.ebi.ac.uk/QuickGO/GTerm?id=GO:0019288	[]
4	4	plant-type spore development	GO:0048236	0.103	0.296	0	0	0	0	CWLP|1	1	43	52	20686	http://www.ebi.ac.uk/QuickGO/GTerm?id=GO:0048236	[]
10	9,10	ATP hydrolysis coupled proton transport	GO:0015991	0.103	0.296	0	0	0	0	VHA-G1|1	1	43	52	20686	http://www.ebi.ac.uk/QuickGO/GTerm?id=GO:0015991	[]
9	8,9	energy coupled proton transmembrane transport, against electrochemical gradient	GO:0015988	0.103	0.296	0	0	0	0	VHA-G1|1	1	43	52	20686	http://www.ebi.ac.uk/QuickGO/GTerm?id=GO:0015988	[]
7	6,7	cellular glucan metabolic process	GO:0006073	0.104	0.296	0	0	0	0	At5g58030|1;CAT2|1;THI1|1	3	450	52	20686	http://www.ebi.ac.uk/QuickGO/GTerm?id=GO:0006073	[]
6	6	glucan metabolic process	GO:0044042	0.104	0.296	0	0	0	0	At5g58030|1;CAT2|1;THI1|1	3	450	52	20686	http://www.ebi.ac.uk/QuickGO/GTerm?id=GO:0044042	[]
5	5	sulfate assimilation	GO:0000103	0.105	0.296	0	0	0	0	APR3|1	1	44	52	20686	http://www.ebi.ac.uk/QuickGO/GTerm?id=GO:0000103	[]
6	6	cell wall thickening	GO:0052386	0.105	0.296	0	0	0	0	CWLP|1	1	44	52	20686	http://www.ebi.ac.uk/QuickGO/GTerm?id=GO:0052386	[]
4	4	membrane docking	GO:0022406	0.105	0.296	0	0	0	0	KN|1	1	44	52	20686	http://www.ebi.ac.uk/QuickGO/GTerm?id=GO:0022406	[]
6	6	isopentenyl diphosphate metabolic process	GO:0046490	0.106	0.296	0	0	0	0	At1g32550|1;RPL1|1	2	220	52	20686	http://www.ebi.ac.uk/QuickGO/GTerm?id=GO:0046490	[]
7	6,7	isopentenyl diphosphate biosynthetic process	GO:0009240	0.106	0.296	0	0	0	0	At1g32550|1;RPL1|1	2	220	52	20686	http://www.ebi.ac.uk/QuickGO/GTerm?id=GO:0009240	[]
4	4	response to acid chemical	GO:0001101	0.106	0.296	0	0	0	0	GASA1|1;LTP3|1;F2H15.9|1;LTP3|1;PSBP1|1;PGR5|1;PRB1|1	7	1608	52	20686	http://www.ebi.ac.uk/QuickGO/GTerm?id=GO:0001101	[]
9	8,9	ADP metabolic process	GO:0046031	0.107	0.296	0	0	0	0	RD19A|1;APA1|1	2	221	52	20686	http://www.ebi.ac.uk/QuickGO/GTerm?id=GO:0046031	[]
7	7	purine nucleoside diphosphate metabolic process	GO:0009135	0.107	0.296	0	0	0	0	RD19A|1;APA1|1	2	221	52	20686	http://www.ebi.ac.uk/QuickGO/GTerm?id=GO:0009135	[]
7	7	ribonucleoside diphosphate metabolic process	GO:0009185	0.107	0.296	0	0	0	0	RD19A|1;APA1|1	2	221	52	20686	http://www.ebi.ac.uk/QuickGO/GTerm?id=GO:0009185	[]
8	8	purine ribonucleoside diphosphate metabolic process	GO:0009179	0.107	0.296	0	0	0	0	RD19A|1;APA1|1	2	221	52	20686	http://www.ebi.ac.uk/QuickGO/GTerm?id=GO:0009179	[]
5	5	glycolytic process	GO:0006096	0.107	0.296	0	0	0	0	RD19A|1;APA1|1	2	221	52	20686	http://www.ebi.ac.uk/QuickGO/GTerm?id=GO:0006096	[]
10	8,9,10	ATP generation from ADP	GO:0006757	0.107	0.296	0	0	0	0	RD19A|1;APA1|1	2	221	52	20686	http://www.ebi.ac.uk/QuickGO/GTerm?id=GO:0006757	[]
6	6	negative regulation of proteolysis	GO:0045861	0.107	0.296	0	0	0	0	F2H15.9|1	1	45	52	20686	http://www.ebi.ac.uk/QuickGO/GTerm?id=GO:0045861	[]
5	5	mitochondrion localization	GO:0051646	0.107	0.296	0	0	0	0	CML20|1	1	45	52	20686	http://www.ebi.ac.uk/QuickGO/GTerm?id=GO:0051646	[]
8	7,8	sesquiterpenoid biosynthetic process	GO:0016106	0.109	0.296	0	0	0	0	At1g32550|1	1	46	52	20686	http://www.ebi.ac.uk/QuickGO/GTerm?id=GO:0016106	[]
6	6	spindle assembly	GO:0051225	0.109	0.296	0	0	0	0	KN|1	1	46	52	20686	http://www.ebi.ac.uk/QuickGO/GTerm?id=GO:0051225	[]
6	6	tertiary alcohol metabolic process	GO:1902644	0.109	0.296	0	0	0	0	At1g32550|1	1	46	52	20686	http://www.ebi.ac.uk/QuickGO/GTerm?id=GO:1902644	[]
9	6,7,8,9	amino acid transmembrane transport	GO:0003333	0.109	0.296	0	0	0	0	CAT1|1	1	46	52	20686	http://www.ebi.ac.uk/QuickGO/GTerm?id=GO:0003333	[]
8	7,8	abscisic acid metabolic process	GO:0009687	0.109	0.296	0	0	0	0	At1g32550|1	1	46	52	20686	http://www.ebi.ac.uk/QuickGO/GTerm?id=GO:0009687	[]
6	6	apocarotenoid metabolic process	GO:0043288	0.109	0.296	0	0	0	0	At1g32550|1	1	46	52	20686	http://www.ebi.ac.uk/QuickGO/GTerm?id=GO:0043288	[]
7	6,7	lateral root morphogenesis	GO:0010102	0.112	0.3	0	0	0	0	AIR3|1	1	47	52	20686	http://www.ebi.ac.uk/QuickGO/GTerm?id=GO:0010102	[]
6	5,6	post-embryonic root morphogenesis	GO:0010101	0.112	0.3	0	0	0	0	AIR3|1	1	47	52	20686	http://www.ebi.ac.uk/QuickGO/GTerm?id=GO:0010101	[]
7	7	nucleoside diphosphate phosphorylation	GO:0006165	0.112	0.3	0	0	0	0	RD19A|1;APA1|1	2	228	52	20686	http://www.ebi.ac.uk/QuickGO/GTerm?id=GO:0006165	[]
8	7,8	starch metabolic process	GO:0005982	0.113	0.301	0	0	0	0	CAT2|1;THI1|1	2	229	52	20686	http://www.ebi.ac.uk/QuickGO/GTerm?id=GO:0005982	[]
5	5	nucleotide-sugar metabolic process	GO:0009225	0.114	0.302	0	0	0	0	GNA1|1	1	48	52	20686	http://www.ebi.ac.uk/QuickGO/GTerm?id=GO:0009225	[]
6	6	chromatin assembly	GO:0031497	0.114	0.302	0	0	0	0	At2g30620|1	1	48	52	20686	http://www.ebi.ac.uk/QuickGO/GTerm?id=GO:0031497	[]
4	4	protein metabolic process	GO:0019538	0.116	0.305	0	0	0	0	T8P21.22|1;AIR3|1;F27H5_130|1;RD19A|1;RPS20B|1;APA1|1;F2H15.9|1;ACS|1;ATL5|1;PSBP1|1;T8P21.22|1;F3F19.4|1;At5g05010|1;At3g25700|1;THI1|1;PDIL1-1|1;RPL28A|1;RPL1|1	18	5440	52	20686	http://www.ebi.ac.uk/QuickGO/GTerm?id=GO:0019538	[]
7	6,7	cellular response to nitrogen levels	GO:0043562	0.116	0.305	0	0	0	0	CAT2|1	1	49	52	20686	http://www.ebi.ac.uk/QuickGO/GTerm?id=GO:0043562	[]
6	6	nucleoside diphosphate metabolic process	GO:0009132	0.116	0.305	0	0	0	0	RD19A|1;APA1|1	2	233	52	20686	http://www.ebi.ac.uk/QuickGO/GTerm?id=GO:0009132	[]
6	5,6	vesicle fusion	GO:0006906	0.121	0.315	0	0	0	0	KN|1	1	51	52	20686	http://www.ebi.ac.uk/QuickGO/GTerm?id=GO:0006906	[]
7	6,7	organelle membrane fusion	GO:0090174	0.123	0.318	0	0	0	0	KN|1	1	52	52	20686	http://www.ebi.ac.uk/QuickGO/GTerm?id=GO:0090174	[]
6	5,6	single-organism membrane fusion	GO:0044801	0.123	0.318	0	0	0	0	KN|1	1	52	52	20686	http://www.ebi.ac.uk/QuickGO/GTerm?id=GO:0044801	[]
8	6,8	alpha-amino acid biosynthetic process	GO:1901607	0.123	0.318	0	0	0	0	PSBP1|1;APR3|1;T31J12.3|1	3	486	52	20686	http://www.ebi.ac.uk/QuickGO/GTerm?id=GO:1901607	[]
3	3	organic substance metabolic process	GO:0071704	0.125	0.323	0	0	0	0	GASA1|1;T8P21.22|1;KN|1;At5g67050|1;At5g44310|1;AIR3|1;PER52|1;F27H5_130|1;RD19A|1;RPS20B|1;CHI-B|1;APA1|1;F2H15.9|1;ACS|1;ATL5|1;PSBP1|1;At3g12910|1;At3g18280|1;T8P21.22|1;At5g58030|1;ACLA-3|1;APR3|1;CAT2|1;PORA|1;F3F19.4|1;At5g05010|1;At3g25700|1;At2g25830|1;At1g32550|1;At5g58490|1;THI1|1;T31J12.3|1;PDIL1-1|1;RPL28A|1;At3g18280|1;VHA-G1|1;RPL1|1;GNA1|1	38	13348	52	20686	http://www.ebi.ac.uk/QuickGO/GTerm?id=GO:0071704	[]
4	4	cellular component assembly	GO:0022607	0.126	0.324	0	0	0	0	KN|1;PSBP1|1;At2g30620|1;At2g25830|1;RPL1|1	5	1059	52	20686	http://www.ebi.ac.uk/QuickGO/GTerm?id=GO:0022607	[]
4	4	secondary metabolic process	GO:0019748	0.126	0.324	0	0	0	0	AIR3|1;PER52|1;CAT1|1;At5g58490|1	4	767	52	20686	http://www.ebi.ac.uk/QuickGO/GTerm?id=GO:0019748	[]
5	5	spindle organization	GO:0007051	0.127	0.325	0	0	0	0	KN|1	1	54	52	20686	http://www.ebi.ac.uk/QuickGO/GTerm?id=GO:0007051	[]
7	7	nucleotide phosphorylation	GO:0046939	0.129	0.326	0	0	0	0	RD19A|1;APA1|1	2	248	52	20686	http://www.ebi.ac.uk/QuickGO/GTerm?id=GO:0046939	[]
4	4	cellular catabolic process	GO:0044248	0.13	0.326	0	0	0	0	GASA1|1;PER52|1;RD19A|1;CHI-B|1;ACS|1;CAT2|1;CAT1|1	7	1694	52	20686	http://www.ebi.ac.uk/QuickGO/GTerm?id=GO:0044248	[]
7	7	glucose metabolic process	GO:0006006	0.131	0.326	0	0	0	0	ACS|1;VHA-G1|1	2	251	52	20686	http://www.ebi.ac.uk/QuickGO/GTerm?id=GO:0006006	[]
3	3	cell proliferation	GO:0008283	0.131	0.326	0	0	0	0	KN|1;ATL5|1	2	251	52	20686	http://www.ebi.ac.uk/QuickGO/GTerm?id=GO:0008283	[]
7	6,7	ribonucleotide metabolic process	GO:0009259	0.131	0.326	0	0	0	0	RD19A|1;APA1|1;ATL5|1	3	501	52	20686	http://www.ebi.ac.uk/QuickGO/GTerm?id=GO:0009259	[]
7	7	sesquiterpenoid metabolic process	GO:0006714	0.132	0.326	0	0	0	0	At1g32550|1	1	56	52	20686	http://www.ebi.ac.uk/QuickGO/GTerm?id=GO:0006714	[]
5	5	response to zinc ion	GO:0010043	0.132	0.326	0	0	0	0	PDIL1-1|1	1	56	52	20686	http://www.ebi.ac.uk/QuickGO/GTerm?id=GO:0010043	[]
6	5,6	isoprenoid biosynthetic process	GO:0008299	0.132	0.326	0	0	0	0	At5g44310|1;At1g32550|1;RPL1|1	3	502	52	20686	http://www.ebi.ac.uk/QuickGO/GTerm?id=GO:0008299	[]
7	6,7	glucosinolate metabolic process	GO:0019760	0.132	0.326	0	0	0	0	AIR3|1;At5g58490|1	2	252	52	20686	http://www.ebi.ac.uk/QuickGO/GTerm?id=GO:0019760	[]
4	4	S-glycoside metabolic process	GO:0016143	0.132	0.326	0	0	0	0	AIR3|1;At5g58490|1	2	252	52	20686	http://www.ebi.ac.uk/QuickGO/GTerm?id=GO:0016143	[]
6	5,6	glycosinolate metabolic process	GO:0019757	0.132	0.326	0	0	0	0	AIR3|1;At5g58490|1	2	252	52	20686	http://www.ebi.ac.uk/QuickGO/GTerm?id=GO:0019757	[]
6	6	protein-DNA complex assembly	GO:0065004	0.136	0.335	0	0	0	0	At2g30620|1	1	58	52	20686	http://www.ebi.ac.uk/QuickGO/GTerm?id=GO:0065004	[]
4	4	organophosphate metabolic process	GO:0019637	0.136	0.335	0	0	0	0	RD19A|1;APA1|1;ATL5|1;At1g32550|1;RPL1|1;GNA1|1	6	1396	52	20686	http://www.ebi.ac.uk/QuickGO/GTerm?id=GO:0019637	[]
7	5,6,7	establishment of protein localization to organelle	GO:0072594	0.138	0.335	0	0	0	0	APA1|1;ACLA-3|1;RPL1|1	3	512	52	20686	http://www.ebi.ac.uk/QuickGO/GTerm?id=GO:0072594	[]
7	7	DNA packaging	GO:0006323	0.138	0.335	0	0	0	0	At2g30620|1	1	59	52	20686	http://www.ebi.ac.uk/QuickGO/GTerm?id=GO:0006323	[]
5	5	protein-DNA complex subunit organization	GO:0071824	0.138	0.335	0	0	0	0	At2g30620|1	1	59	52	20686	http://www.ebi.ac.uk/QuickGO/GTerm?id=GO:0071824	[]
5	5	lignin metabolic process	GO:0009808	0.138	0.335	0	0	0	0	PER52|1	1	59	52	20686	http://www.ebi.ac.uk/QuickGO/GTerm?id=GO:0009808	[]
5	5	flavonoid biosynthetic process	GO:0009813	0.142	0.344	0	0	0	0	At3g18280|1;At3g18280|1	2	264	52	20686	http://www.ebi.ac.uk/QuickGO/GTerm?id=GO:0009813	[]
7	5,6,7	organic acid transmembrane transport	GO:1903825	0.143	0.344	0	0	0	0	CAT1|1	1	61	52	20686	http://www.ebi.ac.uk/QuickGO/GTerm?id=GO:1903825	[]
5	5	isoprenoid metabolic process	GO:0006720	0.144	0.346	0	0	0	0	At5g44310|1;At1g32550|1;RPL1|1	3	523	52	20686	http://www.ebi.ac.uk/QuickGO/GTerm?id=GO:0006720	[]
7	7	protein localization to chloroplast	GO:0072598	0.149	0.355	0	0	0	0	RPL1|1	1	64	52	20686	http://www.ebi.ac.uk/QuickGO/GTerm?id=GO:0072598	[]
5	5	protein targeting to chloroplast	GO:0045036	0.149	0.355	0	0	0	0	RPL1|1	1	64	52	20686	http://www.ebi.ac.uk/QuickGO/GTerm?id=GO:0045036	[]
8	6,7,8	establishment of protein localization to chloroplast	GO:0072596	0.149	0.355	0	0	0	0	RPL1|1	1	64	52	20686	http://www.ebi.ac.uk/QuickGO/GTerm?id=GO:0072596	[]
5	4,5	negative regulation of defense response	GO:0031348	0.151	0.359	0	0	0	0	ACS|1;PSBP1|1	2	274	52	20686	http://www.ebi.ac.uk/QuickGO/GTerm?id=GO:0031348	[]
6	6	protein localization to organelle	GO:0033365	0.152	0.361	0	0	0	0	APA1|1;ACLA-3|1;RPL1|1	3	537	52	20686	http://www.ebi.ac.uk/QuickGO/GTerm?id=GO:0033365	[]
6	5,6	transcription from plastid promoter	GO:0042793	0.153	0.362	0	0	0	0	RPL1|1	1	66	52	20686	http://www.ebi.ac.uk/QuickGO/GTerm?id=GO:0042793	[]
7	6,7	nucleotide transport	GO:0006862	0.155	0.366	0	0	0	0	CAT1|1	1	67	52	20686	http://www.ebi.ac.uk/QuickGO/GTerm?id=GO:0006862	[]
6	5,6	glycosyl compound biosynthetic process	GO:1901659	0.158	0.371	0	0	0	0	AIR3|1;At5g58490|1	2	282	52	20686	http://www.ebi.ac.uk/QuickGO/GTerm?id=GO:1901659	[]
6	6	hexose metabolic process	GO:0019318	0.161	0.376	0	0	0	0	ACS|1;VHA-G1|1	2	285	52	20686	http://www.ebi.ac.uk/QuickGO/GTerm?id=GO:0019318	[]
5	5	carbohydrate biosynthetic process	GO:0016051	0.162	0.379	0	0	0	0	GASA1|1;ACS|1;At5g58030|1;THI1|1	4	845	52	20686	http://www.ebi.ac.uk/QuickGO/GTerm?id=GO:0016051	[]
4	4	flavonoid metabolic process	GO:0009812	0.167	0.387	0	0	0	0	At3g18280|1;At3g18280|1	2	292	52	20686	http://www.ebi.ac.uk/QuickGO/GTerm?id=GO:0009812	[]
5	5	response to metal ion	GO:0010038	0.167	0.387	0	0	0	0	RD19A|1;APA1|1;PDIL1-1|1	3	562	52	20686	http://www.ebi.ac.uk/QuickGO/GTerm?id=GO:0010038	[]
5	5	photosynthesis, light reaction	GO:0019684	0.168	0.387	0	0	0	0	PSBP1|1;PGR5|1	2	293	52	20686	http://www.ebi.ac.uk/QuickGO/GTerm?id=GO:0019684	[]
8	7,8	proline transport	GO:0015824	0.168	0.387	0	0	0	0	CAT1|1	1	73	52	20686	http://www.ebi.ac.uk/QuickGO/GTerm?id=GO:0015824	[]
7	7	amino acid import	GO:0043090	0.168	0.387	0	0	0	0	CAT1|1	1	73	52	20686	http://www.ebi.ac.uk/QuickGO/GTerm?id=GO:0043090	[]
5	5	carbohydrate derivative biosynthetic process	GO:1901137	0.169	0.388	0	0	0	0	AIR3|1;ATL5|1;At5g58490|1;GNA1|1	4	859	52	20686	http://www.ebi.ac.uk/QuickGO/GTerm?id=GO:1901137	[]
5	5	actin filament-based movement	GO:0030048	0.172	0.392	0	0	0	0	CML20|1	1	75	52	20686	http://www.ebi.ac.uk/QuickGO/GTerm?id=GO:0030048	[]
7	7	DNA-templated transcription, elongation	GO:0006354	0.172	0.392	0	0	0	0	RPL1|1	1	75	52	20686	http://www.ebi.ac.uk/QuickGO/GTerm?id=GO:0006354	[]
4	4	homeostatic process	GO:0042592	0.172	0.392	0	0	0	0	APR3|1;CAT2|1;PDIL1-1|1	3	570	52	20686	http://www.ebi.ac.uk/QuickGO/GTerm?id=GO:0042592	[]
7	5,6,7	ion transmembrane transport	GO:0034220	0.173	0.393	0	0	0	0	COX6B-1|1;CAT1|1;VHA-G1|1	3	571	52	20686	http://www.ebi.ac.uk/QuickGO/GTerm?id=GO:0034220	[]
9	8,9	ATP metabolic process	GO:0046034	0.175	0.396	0	0	0	0	RD19A|1;APA1|1	2	301	52	20686	http://www.ebi.ac.uk/QuickGO/GTerm?id=GO:0046034	[]
5	5	vesicle organization	GO:0016050	0.176	0.396	0	0	0	0	KN|1	1	77	52	20686	http://www.ebi.ac.uk/QuickGO/GTerm?id=GO:0016050	[]
8	7,8	indolalkylamine catabolic process	GO:0046218	0.176	0.396	0	0	0	0	GASA1|1	1	77	52	20686	http://www.ebi.ac.uk/QuickGO/GTerm?id=GO:0046218	[]
9	7,9	tryptophan catabolic process	GO:0006569	0.176	0.396	0	0	0	0	GASA1|1	1	77	52	20686	http://www.ebi.ac.uk/QuickGO/GTerm?id=GO:0006569	[]
6	6	indole-containing compound catabolic process	GO:0042436	0.181	0.402	0	0	0	0	GASA1|1	1	79	52	20686	http://www.ebi.ac.uk/QuickGO/GTerm?id=GO:0042436	[]
8	8	purine ribonucleoside triphosphate metabolic process	GO:0009205	0.181	0.402	0	0	0	0	RD19A|1;APA1|1	2	308	52	20686	http://www.ebi.ac.uk/QuickGO/GTerm?id=GO:0009205	[]
8	6,7,8	glucan biosynthetic process	GO:0009250	0.182	0.402	0	0	0	0	At5g58030|1;THI1|1	2	309	52	20686	http://www.ebi.ac.uk/QuickGO/GTerm?id=GO:0009250	[]
7	7	purine nucleoside triphosphate metabolic process	GO:0009144	0.182	0.402	0	0	0	0	RD19A|1;APA1|1	2	309	52	20686	http://www.ebi.ac.uk/QuickGO/GTerm?id=GO:0009144	[]
5	4,5	multidimensional cell growth	GO:0009825	0.183	0.402	0	0	0	0	GASA1|1	1	80	52	20686	http://www.ebi.ac.uk/QuickGO/GTerm?id=GO:0009825	[]
7	7	neutral amino acid transport	GO:0015804	0.183	0.402	0	0	0	0	CAT1|1	1	80	52	20686	http://www.ebi.ac.uk/QuickGO/GTerm?id=GO:0015804	[]
6	6	regulation of proteolysis	GO:0030162	0.183	0.402	0	0	0	0	F2H15.9|1	1	80	52	20686	http://www.ebi.ac.uk/QuickGO/GTerm?id=GO:0030162	[]
9	7,8,9	inorganic cation transmembrane transport	GO:0098662	0.184	0.404	0	0	0	0	COX6B-1|1;VHA-G1|1	2	311	52	20686	http://www.ebi.ac.uk/QuickGO/GTerm?id=GO:0098662	[]
6	6	polysaccharide biosynthetic process	GO:0000271	0.187	0.409	0	0	0	0	GASA1|1;At5g58030|1;THI1|1	3	593	52	20686	http://www.ebi.ac.uk/QuickGO/GTerm?id=GO:0000271	[]
7	6,7	terpenoid biosynthetic process	GO:0016114	0.188	0.41	0	0	0	0	At5g44310|1;At1g32550|1	2	315	52	20686	http://www.ebi.ac.uk/QuickGO/GTerm?id=GO:0016114	[]
7	7	ribonucleoside triphosphate metabolic process	GO:0009199	0.19	0.414	0	0	0	0	RD19A|1;APA1|1	2	318	52	20686	http://www.ebi.ac.uk/QuickGO/GTerm?id=GO:0009199	[]
8	5,7,8	exocytosis	GO:0006887	0.193	0.417	0	0	0	0	KN|1	1	85	52	20686	http://www.ebi.ac.uk/QuickGO/GTerm?id=GO:0006887	[]
4	4	response to oxidative stress	GO:0006979	0.194	0.417	0	0	0	0	PER52|1;F2H15.9|1;CAT2|1	3	604	52	20686	http://www.ebi.ac.uk/QuickGO/GTerm?id=GO:0006979	[]
6	4,6	root development	GO:0048364	0.194	0.417	0	0	0	0	GASA1|1;AIR3|1;ATL5|1	3	605	52	20686	http://www.ebi.ac.uk/QuickGO/GTerm?id=GO:0048364	[]
6	6	nucleoside triphosphate metabolic process	GO:0009141	0.195	0.417	0	0	0	0	RD19A|1;APA1|1	2	323	52	20686	http://www.ebi.ac.uk/QuickGO/GTerm?id=GO:0009141	[]
6	6	xylem development	GO:0010089	0.195	0.417	0	0	0	0	PER52|1	1	86	52	20686	http://www.ebi.ac.uk/QuickGO/GTerm?id=GO:0010089	[]
5	5	root system development	GO:0022622	0.195	0.417	0	0	0	0	GASA1|1;AIR3|1;ATL5|1	3	606	52	20686	http://www.ebi.ac.uk/QuickGO/GTerm?id=GO:0022622	[]
3	3	cellular response to stimulus	GO:0051716	0.196	0.417	0	0	0	0	GASA1|1;EGC2|1;CHI-B|1;F2H15.9|1;PSBP1|1;At3g18280|1;CAT2|1;CAT1|1;THI1|1;PDIL1-1|1;PGR5|1;At3g18280|1	12	3651	52	20686	http://www.ebi.ac.uk/QuickGO/GTerm?id=GO:0051716	[]
5	5	organic hydroxy compound biosynthetic process	GO:1901617	0.196	0.417	0	0	0	0	KN|1;PSBP1|1;At1g32550|1	3	607	52	20686	http://www.ebi.ac.uk/QuickGO/GTerm?id=GO:1901617	[]
8	6,8	aromatic amino acid family catabolic process	GO:0009074	0.197	0.419	0	0	0	0	GASA1|1	1	87	52	20686	http://www.ebi.ac.uk/QuickGO/GTerm?id=GO:0009074	[]
4	4	oxidation-reduction process	GO:0055114	0.198	0.419	0	0	0	0	EGC2|1;PER52|1;PSBP1|1;At3g56060|1;APR3|1;CAT2|1;PORA|1;PGR5|1	8	2246	52	20686	http://www.ebi.ac.uk/QuickGO/GTerm?id=GO:0055114	[]
7	6,7	aerobic respiration	GO:0009060	0.199	0.419	0	0	0	0	EGC2|1	1	88	52	20686	http://www.ebi.ac.uk/QuickGO/GTerm?id=GO:0009060	[]
6	6	chromatin assembly or disassembly	GO:0006333	0.199	0.419	0	0	0	0	At2g30620|1	1	88	52	20686	http://www.ebi.ac.uk/QuickGO/GTerm?id=GO:0006333	[]
6	6	protein folding	GO:0006457	0.2	0.419	0	0	0	0	F2H15.9|1;PDIL1-1|1	2	329	52	20686	http://www.ebi.ac.uk/QuickGO/GTerm?id=GO:0006457	[]
5	5	glyceraldehyde-3-phosphate metabolic process	GO:0019682	0.2	0.419	0	0	0	0	At1g32550|1;RPL1|1	2	329	52	20686	http://www.ebi.ac.uk/QuickGO/GTerm?id=GO:0019682	[]
6	6	adaxial/abaxial pattern specification	GO:0009955	0.201	0.419	0	0	0	0	ATL5|1	1	89	52	20686	http://www.ebi.ac.uk/QuickGO/GTerm?id=GO:0009955	[]
8	8	purine ribonucleoside monophosphate metabolic process	GO:0009167	0.201	0.419	0	0	0	0	RD19A|1;APA1|1	2	330	52	20686	http://www.ebi.ac.uk/QuickGO/GTerm?id=GO:0009167	[]
7	7	purine nucleoside monophosphate metabolic process	GO:0009126	0.201	0.419	0	0	0	0	RD19A|1;APA1|1	2	330	52	20686	http://www.ebi.ac.uk/QuickGO/GTerm?id=GO:0009126	[]
2	2	positive regulation of biological process	GO:0048518	0.203	0.419	0	0	0	0	At5g44310|1;PER52|1;At3g18280|1;THI1|1;At3g18280|1	5	1247	52	20686	http://www.ebi.ac.uk/QuickGO/GTerm?id=GO:0048518	[]
8	8	glucose catabolic process	GO:0006007	0.203	0.419	0	0	0	0	VHA-G1|1	1	90	52	20686	http://www.ebi.ac.uk/QuickGO/GTerm?id=GO:0006007	[]
5	5	callose localization	GO:0052545	0.203	0.419	0	0	0	0	CWLP|1	1	90	52	20686	http://www.ebi.ac.uk/QuickGO/GTerm?id=GO:0052545	[]
5	5	organophosphate biosynthetic process	GO:0090407	0.203	0.419	0	0	0	0	ATL5|1;At1g32550|1;RPL1|1;GNA1|1	4	927	52	20686	http://www.ebi.ac.uk/QuickGO/GTerm?id=GO:0090407	[]
6	6	terpenoid metabolic process	GO:0006721	0.205	0.421	0	0	0	0	At5g44310|1;At1g32550|1	2	334	52	20686	http://www.ebi.ac.uk/QuickGO/GTerm?id=GO:0006721	[]
6	5,6	organophosphate ester transport	GO:0015748	0.205	0.421	0	0	0	0	CAT1|1	1	91	52	20686	http://www.ebi.ac.uk/QuickGO/GTerm?id=GO:0015748	[]
3	3	cellular metabolic process	GO:0044237	0.206	0.422	0	0	0	0	GASA1|1;EGC2|1;KN|1;At5g44310|1;AIR3|1;PER52|1;F27H5_130|1;RD19A|1;RPS20B|1;COX6B-1|1;CHI-B|1;APA1|1;F2H15.9|1;ACS|1;ATL5|1;PSBP1|1;At3g12910|1;At5g58030|1;ACLA-3|1;APR3|1;CAT2|1;PORA|1;F3F19.4|1;At5g05010|1;CAT1|1;At2g25830|1;At1g32550|1;At5g58490|1;THI1|1;T31J12.3|1;PDIL1-1|1;PGR5|1;RPL28A|1;RPL1|1;GNA1|1	35	12572	52	20686	http://www.ebi.ac.uk/QuickGO/GTerm?id=GO:0044237	[]
4	4	polysaccharide localization	GO:0033037	0.209	0.427	0	0	0	0	CWLP|1	1	93	52	20686	http://www.ebi.ac.uk/QuickGO/GTerm?id=GO:0033037	[]
4	4	organic substance catabolic process	GO:1901575	0.21	0.428	0	0	0	0	GASA1|1;F27H5_130|1;RD19A|1;CHI-B|1;APA1|1;ACS|1;VHA-G1|1	7	1936	52	20686	http://www.ebi.ac.uk/QuickGO/GTerm?id=GO:1901575	[]
7	7	hexose catabolic process	GO:0019320	0.213	0.431	0	0	0	0	VHA-G1|1	1	95	52	20686	http://www.ebi.ac.uk/QuickGO/GTerm?id=GO:0019320	[]
6	6	monosaccharide catabolic process	GO:0046365	0.215	0.431	0	0	0	0	VHA-G1|1	1	96	52	20686	http://www.ebi.ac.uk/QuickGO/GTerm?id=GO:0046365	[]
5	5	organelle assembly	GO:0070925	0.215	0.431	0	0	0	0	KN|1	1	96	52	20686	http://www.ebi.ac.uk/QuickGO/GTerm?id=GO:0070925	[]
7	5,7	defense response to fungus	GO:0050832	0.216	0.431	0	0	0	0	OSM34|1;CHI-B|1;PSBP1|1	3	638	52	20686	http://www.ebi.ac.uk/QuickGO/GTerm?id=GO:0050832	[]
3	3	primary metabolic process	GO:0044238	0.216	0.431	0	0	0	0	GASA1|1;T8P21.22|1;KN|1;At5g67050|1;At5g44310|1;AIR3|1;F27H5_130|1;RD19A|1;RPS20B|1;CHI-B|1;APA1|1;F2H15.9|1;ACS|1;ATL5|1;PSBP1|1;At3g12910|1;At3g18280|1;T8P21.22|1;At5g58030|1;ACLA-3|1;APR3|1;CAT2|1;F3F19.4|1;At5g05010|1;At3g25700|1;At2g25830|1;At1g32550|1;THI1|1;T31J12.3|1;PDIL1-1|1;RPL28A|1;At3g18280|1;VHA-G1|1;RPL1|1;GNA1|1	35	12622	52	20686	http://www.ebi.ac.uk/QuickGO/GTerm?id=GO:0044238	[]
7	6,7	chloroplast relocation	GO:0009902	0.217	0.431	0	0	0	0	RPL1|1	1	97	52	20686	http://www.ebi.ac.uk/QuickGO/GTerm?id=GO:0009902	[]
6	5,6	establishment of plastid localization	GO:0051667	0.217	0.431	0	0	0	0	RPL1|1	1	97	52	20686	http://www.ebi.ac.uk/QuickGO/GTerm?id=GO:0051667	[]
7	4,6,7	secretion by cell	GO:0032940	0.217	0.431	0	0	0	0	KN|1	1	97	52	20686	http://www.ebi.ac.uk/QuickGO/GTerm?id=GO:0032940	[]
2	2	multi-organism process	GO:0051704	0.217	0.431	0	0	0	0	EGC2|1;RD19A|1;OSM34|1;CHI-B|1;PSBP1|1;THI1|1;PDIL1-1|1;PRB1|1	8	2302	52	20686	http://www.ebi.ac.uk/QuickGO/GTerm?id=GO:0051704	[]
6	5,6	cellular polysaccharide metabolic process	GO:0044264	0.218	0.431	0	0	0	0	At5g58030|1;CAT2|1;THI1|1	3	642	52	20686	http://www.ebi.ac.uk/QuickGO/GTerm?id=GO:0044264	[]
4	4	detection of biotic stimulus	GO:0009595	0.219	0.431	0	0	0	0	PSBP1|1	1	98	52	20686	http://www.ebi.ac.uk/QuickGO/GTerm?id=GO:0009595	[]
10	8,9,10	cellulose biosynthetic process	GO:0030244	0.219	0.431	0	0	0	0	At5g58030|1	1	98	52	20686	http://www.ebi.ac.uk/QuickGO/GTerm?id=GO:0030244	[]
6	6	chloroplast localization	GO:0019750	0.219	0.431	0	0	0	0	RPL1|1	1	98	52	20686	http://www.ebi.ac.uk/QuickGO/GTerm?id=GO:0019750	[]
5	5	plastid localization	GO:0051644	0.219	0.431	0	0	0	0	RPL1|1	1	98	52	20686	http://www.ebi.ac.uk/QuickGO/GTerm?id=GO:0051644	[]
7	7	ribonucleoside monophosphate metabolic process	GO:0009161	0.22	0.431	0	0	0	0	RD19A|1;APA1|1	2	350	52	20686	http://www.ebi.ac.uk/QuickGO/GTerm?id=GO:0009161	[]
6	6	indolalkylamine metabolic process	GO:0006586	0.221	0.431	0	0	0	0	GASA1|1	1	99	52	20686	http://www.ebi.ac.uk/QuickGO/GTerm?id=GO:0006586	[]
6	6	tryptophan metabolic process	GO:0006568	0.221	0.431	0	0	0	0	GASA1|1	1	99	52	20686	http://www.ebi.ac.uk/QuickGO/GTerm?id=GO:0006568	[]
5	5	organonitrogen compound catabolic process	GO:1901565	0.222	0.431	0	0	0	0	GASA1|1;CHI-B|1	2	352	52	20686	http://www.ebi.ac.uk/QuickGO/GTerm?id=GO:1901565	[]
6	6	alcohol biosynthetic process	GO:0046165	0.222	0.432	0	0	0	0	KN|1;At1g32550|1	2	353	52	20686	http://www.ebi.ac.uk/QuickGO/GTerm?id=GO:0046165	[]
7	7	monocarboxylic acid biosynthetic process	GO:0072330	0.223	0.432	0	0	0	0	GASA1|1;PSBP1|1;At1g32550|1	3	649	52	20686	http://www.ebi.ac.uk/QuickGO/GTerm?id=GO:0072330	[]
8	6,7,8	cation transmembrane transport	GO:0098655	0.223	0.432	0	0	0	0	COX6B-1|1;VHA-G1|1	2	354	52	20686	http://www.ebi.ac.uk/QuickGO/GTerm?id=GO:0098655	[]
8	7,8	gibberellic acid mediated signaling pathway	GO:0009740	0.225	0.433	0	0	0	0	GASA1|1	1	101	52	20686	http://www.ebi.ac.uk/QuickGO/GTerm?id=GO:0009740	[]
6	5,6	secretion	GO:0046903	0.225	0.433	0	0	0	0	KN|1	1	101	52	20686	http://www.ebi.ac.uk/QuickGO/GTerm?id=GO:0046903	[]
6	6	nucleoside monophosphate metabolic process	GO:0009123	0.226	0.434	0	0	0	0	RD19A|1;APA1|1	2	357	52	20686	http://www.ebi.ac.uk/QuickGO/GTerm?id=GO:0009123	[]
7	6,7	gibberellin mediated signaling pathway	GO:0010476	0.227	0.434	0	0	0	0	GASA1|1	1	102	52	20686	http://www.ebi.ac.uk/QuickGO/GTerm?id=GO:0010476	[]
6	6	cellular response to gibberellin stimulus	GO:0071370	0.231	0.441	0	0	0	0	GASA1|1	1	104	52	20686	http://www.ebi.ac.uk/QuickGO/GTerm?id=GO:0071370	[]
8	6,7,8	inorganic ion transmembrane transport	GO:0098660	0.233	0.441	0	0	0	0	COX6B-1|1;VHA-G1|1	2	364	52	20686	http://www.ebi.ac.uk/QuickGO/GTerm?id=GO:0098660	[]
3	3	cellular component organization	GO:0016043	0.234	0.441	0	0	0	0	GASA1|1;KN|1;RD19A|1;APA1|1;ACS|1;PSBP1|1;CWLP|1;At3g18280|1;At2g30620|1;CAT1|1;At2g25830|1;At3g18280|1;RPL1|1	13	4160	52	20686	http://www.ebi.ac.uk/QuickGO/GTerm?id=GO:0016043	[]
7	7	purine ribonucleoside metabolic process	GO:0046128	0.236	0.441	0	0	0	0	RD19A|1;APA1|1	2	368	52	20686	http://www.ebi.ac.uk/QuickGO/GTerm?id=GO:0046128	[]
7	7	purine ribonucleotide metabolic process	GO:0009150	0.236	0.441	0	0	0	0	RD19A|1;APA1|1	2	368	52	20686	http://www.ebi.ac.uk/QuickGO/GTerm?id=GO:0009150	[]
8	5,6,8	pigment accumulation in tissues in response to UV light	GO:0043479	0.237	0.441	0	0	0	0	GASA1|1	1	107	52	20686	http://www.ebi.ac.uk/QuickGO/GTerm?id=GO:0043479	[]
6	6	indoleacetic acid biosynthetic process	GO:0009684	0.237	0.441	0	0	0	0	GASA1|1	1	107	52	20686	http://www.ebi.ac.uk/QuickGO/GTerm?id=GO:0009684	[]
9	6,7,9	anthocyanin accumulation in tissues in response to UV light	GO:0043481	0.237	0.441	0	0	0	0	GASA1|1	1	107	52	20686	http://www.ebi.ac.uk/QuickGO/GTerm?id=GO:0043481	[]
6	5,6	negative regulation of cellular protein metabolic process	GO:0032269	0.237	0.441	0	0	0	0	F2H15.9|1	1	107	52	20686	http://www.ebi.ac.uk/QuickGO/GTerm?id=GO:0032269	[]
5	4,5	pigment accumulation in tissues	GO:0043480	0.237	0.441	0	0	0	0	GASA1|1	1	107	52	20686	http://www.ebi.ac.uk/QuickGO/GTerm?id=GO:0043480	[]
7	5,7	pigment accumulation in response to UV light	GO:0043478	0.237	0.441	0	0	0	0	GASA1|1	1	107	52	20686	http://www.ebi.ac.uk/QuickGO/GTerm?id=GO:0043478	[]
4	4	pigment accumulation	GO:0043476	0.239	0.441	0	0	0	0	GASA1|1	1	108	52	20686	http://www.ebi.ac.uk/QuickGO/GTerm?id=GO:0043476	[]
5	5	indoleacetic acid metabolic process	GO:0009683	0.239	0.441	0	0	0	0	GASA1|1	1	108	52	20686	http://www.ebi.ac.uk/QuickGO/GTerm?id=GO:0009683	[]
5	5	negative regulation of protein metabolic process	GO:0051248	0.239	0.441	0	0	0	0	F2H15.9|1	1	108	52	20686	http://www.ebi.ac.uk/QuickGO/GTerm?id=GO:0051248	[]
3	3	pigmentation	GO:0043473	0.239	0.441	0	0	0	0	GASA1|1	1	108	52	20686	http://www.ebi.ac.uk/QuickGO/GTerm?id=GO:0043473	[]
6	6	purine nucleoside metabolic process	GO:0042278	0.24	0.442	0	0	0	0	RD19A|1;APA1|1	2	372	52	20686	http://www.ebi.ac.uk/QuickGO/GTerm?id=GO:0042278	[]
5	5	response to abscisic acid	GO:0009737	0.24	0.442	0	0	0	0	GASA1|1;LTP3|1;LTP3|1	3	675	52	20686	http://www.ebi.ac.uk/QuickGO/GTerm?id=GO:0009737	[]
5	5	organelle fusion	GO:0048284	0.24	0.442	0	0	0	0	KN|1	1	109	52	20686	http://www.ebi.ac.uk/QuickGO/GTerm?id=GO:0048284	[]
4	4	establishment of organelle localization	GO:0051656	0.242	0.444	0	0	0	0	RPL1|1	1	110	52	20686	http://www.ebi.ac.uk/QuickGO/GTerm?id=GO:0051656	[]
5	5	carbohydrate derivative catabolic process	GO:1901136	0.244	0.447	0	0	0	0	CHI-B|1	1	111	52	20686	http://www.ebi.ac.uk/QuickGO/GTerm?id=GO:1901136	[]
5	5	phloem or xylem histogenesis	GO:0010087	0.246	0.449	0	0	0	0	PER52|1	1	112	52	20686	http://www.ebi.ac.uk/QuickGO/GTerm?id=GO:0010087	[]
8	8	N-terminal protein lipidation	GO:0006498	0.248	0.449	0	0	0	0	At5g05010|1	1	113	52	20686	http://www.ebi.ac.uk/QuickGO/GTerm?id=GO:0006498	[]
9	9	N-terminal protein myristoylation	GO:0006499	0.248	0.449	0	0	0	0	At5g05010|1	1	113	52	20686	http://www.ebi.ac.uk/QuickGO/GTerm?id=GO:0006499	[]
8	8	protein myristoylation	GO:0018377	0.248	0.449	0	0	0	0	At5g05010|1	1	113	52	20686	http://www.ebi.ac.uk/QuickGO/GTerm?id=GO:0018377	[]
5	5	plastid organization	GO:0009657	0.249	0.449	0	0	0	0	PSBP1|1;RPL1|1	2	381	52	20686	http://www.ebi.ac.uk/QuickGO/GTerm?id=GO:0009657	[]
7	7	cellular biogenic amine catabolic process	GO:0042402	0.25	0.449	0	0	0	0	GASA1|1	1	114	52	20686	http://www.ebi.ac.uk/QuickGO/GTerm?id=GO:0042402	[]
6	6	amine catabolic process	GO:0009310	0.25	0.449	0	0	0	0	GASA1|1	1	114	52	20686	http://www.ebi.ac.uk/QuickGO/GTerm?id=GO:0009310	[]
9	7,8,9	beta-glucan biosynthetic process	GO:0051274	0.25	0.449	0	0	0	0	At5g58030|1	1	114	52	20686	http://www.ebi.ac.uk/QuickGO/GTerm?id=GO:0051274	[]
5	5	response to carbohydrate	GO:0009743	0.25	0.449	0	0	0	0	PSBP1|1;PGR5|1	2	383	52	20686	http://www.ebi.ac.uk/QuickGO/GTerm?id=GO:0009743	[]
6	6	cellular response to light stimulus	GO:0071482	0.254	0.453	0	0	0	0	PGR5|1	1	116	52	20686	http://www.ebi.ac.uk/QuickGO/GTerm?id=GO:0071482	[]
8	7,8	ER to Golgi vesicle-mediated transport	GO:0006888	0.254	0.453	0	0	0	0	CAT1|1	1	116	52	20686	http://www.ebi.ac.uk/QuickGO/GTerm?id=GO:0006888	[]
6	6	response to red or far red light	GO:0009639	0.255	0.454	0	0	0	0	PSBP1|1;PGR5|1	2	388	52	20686	http://www.ebi.ac.uk/QuickGO/GTerm?id=GO:0009639	[]
3	3	negative regulation of response to stimulus	GO:0048585	0.258	0.458	0	0	0	0	ACS|1;PSBP1|1	2	391	52	20686	http://www.ebi.ac.uk/QuickGO/GTerm?id=GO:0048585	[]
5	5	cellular response to radiation	GO:0071478	0.259	0.459	0	0	0	0	PGR5|1	1	119	52	20686	http://www.ebi.ac.uk/QuickGO/GTerm?id=GO:0071478	[]
7	6,7	RNA modification	GO:0009451	0.261	0.459	0	0	0	0	RPS20B|1;ATL5|1	2	394	52	20686	http://www.ebi.ac.uk/QuickGO/GTerm?id=GO:0009451	[]
5	5	response to brassinosteroid	GO:0009741	0.261	0.459	0	0	0	0	GASA1|1	1	120	52	20686	http://www.ebi.ac.uk/QuickGO/GTerm?id=GO:0009741	[]
6	5,6	phenylpropanoid biosynthetic process	GO:0009699	0.261	0.459	0	0	0	0	PER52|1	1	120	52	20686	http://www.ebi.ac.uk/QuickGO/GTerm?id=GO:0009699	[]
6	6	purine nucleotide metabolic process	GO:0006163	0.262	0.459	0	0	0	0	RD19A|1;APA1|1	2	395	52	20686	http://www.ebi.ac.uk/QuickGO/GTerm?id=GO:0006163	[]
7	6,7	nucleotide biosynthetic process	GO:0009165	0.263	0.46	0	0	0	0	ATL5|1;GNA1|1	2	396	52	20686	http://www.ebi.ac.uk/QuickGO/GTerm?id=GO:0009165	[]
6	5,6	protein complex assembly	GO:0006461	0.264	0.461	0	0	0	0	KN|1;PSBP1|1;At2g30620|1	3	710	52	20686	http://www.ebi.ac.uk/QuickGO/GTerm?id=GO:0006461	[]
6	5,6	nucleoside phosphate biosynthetic process	GO:1901293	0.264	0.461	0	0	0	0	ATL5|1;GNA1|1	2	398	52	20686	http://www.ebi.ac.uk/QuickGO/GTerm?id=GO:1901293	[]
6	6	DNA conformation change	GO:0071103	0.265	0.461	0	0	0	0	At2g30620|1	1	122	52	20686	http://www.ebi.ac.uk/QuickGO/GTerm?id=GO:0071103	[]
4	4	response to transition metal nanoparticle	GO:1990267	0.265	0.461	0	0	0	0	PDIL1-1|1	1	122	52	20686	http://www.ebi.ac.uk/QuickGO/GTerm?id=GO:1990267	[]
7	7	N-terminal protein amino acid modification	GO:0031365	0.267	0.462	0	0	0	0	At5g05010|1	1	123	52	20686	http://www.ebi.ac.uk/QuickGO/GTerm?id=GO:0031365	[]
6	6	ribonucleoside metabolic process	GO:0009119	0.267	0.462	0	0	0	0	RD19A|1;APA1|1	2	401	52	20686	http://www.ebi.ac.uk/QuickGO/GTerm?id=GO:0009119	[]
4	4	protein complex biogenesis	GO:0070271	0.268	0.462	0	0	0	0	KN|1;PSBP1|1;At2g30620|1	3	715	52	20686	http://www.ebi.ac.uk/QuickGO/GTerm?id=GO:0070271	[]
7	4,7	translational initiation	GO:0006413	0.271	0.466	0	0	0	0	F3F19.4|1	1	125	52	20686	http://www.ebi.ac.uk/QuickGO/GTerm?id=GO:0006413	[]
6	6	lateral root development	GO:0048527	0.272	0.468	0	0	0	0	AIR3|1	1	126	52	20686	http://www.ebi.ac.uk/QuickGO/GTerm?id=GO:0048527	[]
4	4	phosphorus metabolic process	GO:0006793	0.273	0.469	0	0	0	0	KN|1;RD19A|1;APA1|1;ACS|1;ATL5|1;PSBP1|1;ACLA-3|1;At1g32550|1;THI1|1;RPL1|1;GNA1|1	11	3554	52	20686	http://www.ebi.ac.uk/QuickGO/GTerm?id=GO:0006793	[]
8	6,7,8	cellular response to phosphate starvation	GO:0016036	0.28	0.478	0	0	0	0	CAT2|1	1	130	52	20686	http://www.ebi.ac.uk/QuickGO/GTerm?id=GO:0016036	[]
7	4,7	chlorophyll biosynthetic process	GO:0015995	0.28	0.478	0	0	0	0	PORA|1	1	130	52	20686	http://www.ebi.ac.uk/QuickGO/GTerm?id=GO:0015995	[]
5	5	nucleoside metabolic process	GO:0009116	0.282	0.481	0	0	0	0	RD19A|1;APA1|1	2	417	52	20686	http://www.ebi.ac.uk/QuickGO/GTerm?id=GO:0009116	[]
6	6	indole-containing compound biosynthetic process	GO:0042435	0.285	0.485	0	0	0	0	GASA1|1	1	133	52	20686	http://www.ebi.ac.uk/QuickGO/GTerm?id=GO:0042435	[]
6	5,6	cellular respiration	GO:0045333	0.287	0.487	0	0	0	0	EGC2|1	1	134	52	20686	http://www.ebi.ac.uk/QuickGO/GTerm?id=GO:0045333	[]
5	5	monosaccharide metabolic process	GO:0005996	0.289	0.489	0	0	0	0	ACS|1;VHA-G1|1	2	424	52	20686	http://www.ebi.ac.uk/QuickGO/GTerm?id=GO:0005996	[]
5	5	post-embryonic root development	GO:0048528	0.292	0.494	0	0	0	0	AIR3|1	1	137	52	20686	http://www.ebi.ac.uk/QuickGO/GTerm?id=GO:0048528	[]
4	4	cellular aldehyde metabolic process	GO:0006081	0.297	0.501	0	0	0	0	At1g32550|1;RPL1|1	2	433	52	20686	http://www.ebi.ac.uk/QuickGO/GTerm?id=GO:0006081	[]
2	2	metabolic process	GO:0008152	0.298	0.502	0	0	0	0	GASA1|1;EGC2|1;T8P21.22|1;KN|1;At5g67050|1;At5g44310|1;AIR3|1;PER52|1;F27H5_130|1;RD19A|1;RPS20B|1;COX6B-1|1;CHI-B|1;APA1|1;F2H15.9|1;ACS|1;ATL5|1;PSBP1|1;At3g12910|1;At3g18280|1;At3g56060|1;T8P21.22|1;At5g58030|1;ACLA-3|1;At5g65400|1;APR3|1;CAT2|1;PORA|1;F3F19.4|1;At5g05010|1;CAT1|1;At3g25700|1;At2g25830|1;At1g32550|1;At5g58490|1;THI1|1;T31J12.3|1;PDIL1-1|1;PGR5|1;RPL28A|1;At3g18280|1;VHA-G1|1;R…	44	16676	52	20686	http://www.ebi.ac.uk/QuickGO/GTerm?id=GO:0008152	[]
5	5	purine-containing compound metabolic process	GO:0072521	0.3	0.504	0	0	0	0	RD19A|1;APA1|1	2	436	52	20686	http://www.ebi.ac.uk/QuickGO/GTerm?id=GO:0072521	[]
6	6	response to cadmium ion	GO:0046686	0.301	0.504	0	0	0	0	RD19A|1;APA1|1	2	437	52	20686	http://www.ebi.ac.uk/QuickGO/GTerm?id=GO:0046686	[]
7	5,6,7	maltose metabolic process	GO:0000023	0.301	0.504	0	0	0	0	THI1|1	1	142	52	20686	http://www.ebi.ac.uk/QuickGO/GTerm?id=GO:0000023	[]
5	4,5	shoot system morphogenesis	GO:0010016	0.304	0.506	0	0	0	0	ATL5|1;At1g32550|1	2	440	52	20686	http://www.ebi.ac.uk/QuickGO/GTerm?id=GO:0010016	[]
5	5	auxin biosynthetic process	GO:0009851	0.305	0.506	0	0	0	0	GASA1|1	1	144	52	20686	http://www.ebi.ac.uk/QuickGO/GTerm?id=GO:0009851	[]
8	7,8	pyrimidine ribonucleotide metabolic process	GO:0009218	0.305	0.506	0	0	0	0	ATL5|1	1	144	52	20686	http://www.ebi.ac.uk/QuickGO/GTerm?id=GO:0009218	[]
9	8,9	pyrimidine ribonucleotide biosynthetic process	GO:0009220	0.305	0.506	0	0	0	0	ATL5|1	1	144	52	20686	http://www.ebi.ac.uk/QuickGO/GTerm?id=GO:0009220	[]
4	4	stomatal complex morphogenesis	GO:0010103	0.308	0.509	0	0	0	0	At1g32550|1	1	146	52	20686	http://www.ebi.ac.uk/QuickGO/GTerm?id=GO:0010103	[]
6	6	photosystem II assembly	GO:0010207	0.308	0.509	0	0	0	0	PSBP1|1	1	146	52	20686	http://www.ebi.ac.uk/QuickGO/GTerm?id=GO:0010207	[]
5	5	alcohol metabolic process	GO:0006066	0.309	0.509	0	0	0	0	KN|1;At1g32550|1	2	446	52	20686	http://www.ebi.ac.uk/QuickGO/GTerm?id=GO:0006066	[]
5	5	phospholipid biosynthetic process	GO:0008654	0.309	0.509	0	0	0	0	At1g32550|1;RPL1|1	2	446	52	20686	http://www.ebi.ac.uk/QuickGO/GTerm?id=GO:0008654	[]
5	5	response to alcohol	GO:0097305	0.315	0.517	0	0	0	0	GASA1|1;LTP3|1;LTP3|1	3	783	52	20686	http://www.ebi.ac.uk/QuickGO/GTerm?id=GO:0097305	[]
5	5	regulation of hydrolase activity	GO:0051336	0.315	0.517	0	0	0	0	F2H15.9|1	1	150	52	20686	http://www.ebi.ac.uk/QuickGO/GTerm?id=GO:0051336	[]
7	7	protein lipidation	GO:0006497	0.317	0.518	0	0	0	0	At5g05010|1	1	151	52	20686	http://www.ebi.ac.uk/QuickGO/GTerm?id=GO:0006497	[]
6	6	lipoprotein biosynthetic process	GO:0042158	0.317	0.518	0	0	0	0	At5g05010|1	1	151	52	20686	http://www.ebi.ac.uk/QuickGO/GTerm?id=GO:0042158	[]
8	8	gluconeogenesis	GO:0006094	0.319	0.518	0	0	0	0	ACS|1	1	152	52	20686	http://www.ebi.ac.uk/QuickGO/GTerm?id=GO:0006094	[]
4	4	movement of cell or subcellular component	GO:0006928	0.319	0.518	0	0	0	0	CML20|1	1	152	52	20686	http://www.ebi.ac.uk/QuickGO/GTerm?id=GO:0006928	[]
7	6,7	porphyrin-containing compound biosynthetic process	GO:0006779	0.321	0.518	0	0	0	0	PORA|1	1	153	52	20686	http://www.ebi.ac.uk/QuickGO/GTerm?id=GO:0006779	[]
4	3,4	regulation of multi-organism process	GO:0043900	0.321	0.518	0	0	0	0	PSBP1|1	1	153	52	20686	http://www.ebi.ac.uk/QuickGO/GTerm?id=GO:0043900	[]
5	4,5	energy derivation by oxidation of organic compounds	GO:0015980	0.321	0.518	0	0	0	0	EGC2|1	1	153	52	20686	http://www.ebi.ac.uk/QuickGO/GTerm?id=GO:0015980	[]
7	7	hexose biosynthetic process	GO:0019319	0.322	0.52	0	0	0	0	ACS|1	1	154	52	20686	http://www.ebi.ac.uk/QuickGO/GTerm?id=GO:0019319	[]
5	5	macromolecular complex assembly	GO:0065003	0.323	0.52	0	0	0	0	KN|1;PSBP1|1;At2g30620|1	3	795	52	20686	http://www.ebi.ac.uk/QuickGO/GTerm?id=GO:0065003	[]
8	7,8	pyrimidine nucleotide biosynthetic process	GO:0006221	0.326	0.522	0	0	0	0	ATL5|1	1	156	52	20686	http://www.ebi.ac.uk/QuickGO/GTerm?id=GO:0006221	[]
7	6,7	pyrimidine nucleotide metabolic process	GO:0006220	0.326	0.522	0	0	0	0	ATL5|1	1	156	52	20686	http://www.ebi.ac.uk/QuickGO/GTerm?id=GO:0006220	[]
6	6	tetrapyrrole biosynthetic process	GO:0033014	0.327	0.522	0	0	0	0	PORA|1	1	157	52	20686	http://www.ebi.ac.uk/QuickGO/GTerm?id=GO:0033014	[]
4	4	organic hydroxy compound metabolic process	GO:1901615	0.328	0.522	0	0	0	0	KN|1;PSBP1|1;At1g32550|1	3	802	52	20686	http://www.ebi.ac.uk/QuickGO/GTerm?id=GO:1901615	[]
5	5	response to ethylene	GO:0009723	0.328	0.522	0	0	0	0	PORA|1;PRB1|1	2	466	52	20686	http://www.ebi.ac.uk/QuickGO/GTerm?id=GO:0009723	[]
2	2	cellular component organization or biogenesis	GO:0071840	0.329	0.522	0	0	0	0	GASA1|1;KN|1;RD19A|1;APA1|1;ACS|1;PSBP1|1;CWLP|1;At3g18280|1;At2g30620|1;CAT1|1;At2g25830|1;At3g18280|1;RPL1|1	13	4480	52	20686	http://www.ebi.ac.uk/QuickGO/GTerm?id=GO:0071840	[]
6	4,6	response to fungus	GO:0009620	0.329	0.522	0	0	0	0	OSM34|1;CHI-B|1;PSBP1|1	3	804	52	20686	http://www.ebi.ac.uk/QuickGO/GTerm?id=GO:0009620	[]
5	5	protein complex subunit organization	GO:0071822	0.332	0.526	0	0	0	0	KN|1;PSBP1|1;At2g30620|1	3	808	52	20686	http://www.ebi.ac.uk/QuickGO/GTerm?id=GO:0071822	[]
4	4	auxin metabolic process	GO:0009850	0.334	0.528	0	0	0	0	GASA1|1	1	161	52	20686	http://www.ebi.ac.uk/QuickGO/GTerm?id=GO:0009850	[]
5	4,5	cellular carbohydrate metabolic process	GO:0044262	0.335	0.529	0	0	0	0	At5g58030|1;CAT2|1;THI1|1	3	813	52	20686	http://www.ebi.ac.uk/QuickGO/GTerm?id=GO:0044262	[]
9	8,9	cellulose metabolic process	GO:0030243	0.339	0.533	0	0	0	0	At5g58030|1	1	164	52	20686	http://www.ebi.ac.uk/QuickGO/GTerm?id=GO:0030243	[]
5	5	response to salicylic acid	GO:0009751	0.34	0.533	0	0	0	0	PSBP1|1;PRB1|1	2	479	52	20686	http://www.ebi.ac.uk/QuickGO/GTerm?id=GO:0009751	[]
5	5	response to jasmonic acid	GO:0009753	0.34	0.533	0	0	0	0	PSBP1|1;PRB1|1	2	479	52	20686	http://www.ebi.ac.uk/QuickGO/GTerm?id=GO:0009753	[]
5	5	lipid biosynthetic process	GO:0008610	0.34	0.533	0	0	0	0	KN|1;At5g44310|1;At1g32550|1;RPL1|1	4	1172	52	20686	http://www.ebi.ac.uk/QuickGO/GTerm?id=GO:0008610	[]
6	5,6	negative regulation of programmed cell death	GO:0043069	0.344	0.537	0	0	0	0	CAT1|1	1	167	52	20686	http://www.ebi.ac.uk/QuickGO/GTerm?id=GO:0043069	[]
7	7	sterol biosynthetic process	GO:0016126	0.344	0.537	0	0	0	0	KN|1	1	167	52	20686	http://www.ebi.ac.uk/QuickGO/GTerm?id=GO:0016126	[]
5	4,5	post-embryonic morphogenesis	GO:0009886	0.349	0.542	0	0	0	0	AIR3|1;At1g32550|1	2	489	52	20686	http://www.ebi.ac.uk/QuickGO/GTerm?id=GO:0009886	[]
5	5	cytoskeleton organization	GO:0007010	0.349	0.542	0	0	0	0	KN|1;ACS|1	2	489	52	20686	http://www.ebi.ac.uk/QuickGO/GTerm?id=GO:0007010	[]
6	6	photoperiodism	GO:0009648	0.349	0.542	0	0	0	0	CAT2|1	1	170	52	20686	http://www.ebi.ac.uk/QuickGO/GTerm?id=GO:0009648	[]
7	7	protein acylation	GO:0043543	0.351	0.543	0	0	0	0	At5g05010|1	1	171	52	20686	http://www.ebi.ac.uk/QuickGO/GTerm?id=GO:0043543	[]
6	6	sterol metabolic process	GO:0016125	0.353	0.544	0	0	0	0	KN|1	1	172	52	20686	http://www.ebi.ac.uk/QuickGO/GTerm?id=GO:0016125	[]
5	5	indole-containing compound metabolic process	GO:0042430	0.353	0.544	0	0	0	0	GASA1|1	1	172	52	20686	http://www.ebi.ac.uk/QuickGO/GTerm?id=GO:0042430	[]
7	6,7	ncRNA metabolic process	GO:0034660	0.354	0.544	0	0	0	0	PSBP1|1;RPL1|1	2	494	52	20686	http://www.ebi.ac.uk/QuickGO/GTerm?id=GO:0034660	[]
8	6,8	alpha-amino acid catabolic process	GO:1901606	0.354	0.544	0	0	0	0	GASA1|1	1	173	52	20686	http://www.ebi.ac.uk/QuickGO/GTerm?id=GO:1901606	[]
4	4	phenylpropanoid metabolic process	GO:0009698	0.356	0.544	0	0	0	0	PER52|1	1	174	52	20686	http://www.ebi.ac.uk/QuickGO/GTerm?id=GO:0009698	[]
5	5	response to gibberellin	GO:0009739	0.356	0.544	0	0	0	0	GASA1|1	1	174	52	20686	http://www.ebi.ac.uk/QuickGO/GTerm?id=GO:0009739	[]
3	3	detection of stimulus	GO:0051606	0.357	0.544	0	0	0	0	PSBP1|1	1	175	52	20686	http://www.ebi.ac.uk/QuickGO/GTerm?id=GO:0051606	[]
4	4	organelle organization	GO:0006996	0.358	0.544	0	0	0	0	KN|1;RD19A|1;APA1|1;ACS|1;PSBP1|1;At2g30620|1;RPL1|1	7	2305	52	20686	http://www.ebi.ac.uk/QuickGO/GTerm?id=GO:0006996	[]
7	5,7	cellular amino acid catabolic process	GO:0009063	0.359	0.544	0	0	0	0	GASA1|1	1	176	52	20686	http://www.ebi.ac.uk/QuickGO/GTerm?id=GO:0009063	[]
5	4,5	negative regulation of cell death	GO:0060548	0.359	0.544	0	0	0	0	CAT1|1	1	176	52	20686	http://www.ebi.ac.uk/QuickGO/GTerm?id=GO:0060548	[]
6	6	regulation of hydrogen peroxide metabolic process	GO:0010310	0.359	0.544	0	0	0	0	PSBP1|1	1	176	52	20686	http://www.ebi.ac.uk/QuickGO/GTerm?id=GO:0010310	[]
6	6	photorespiration	GO:0009853	0.361	0.544	0	0	0	0	COX6B-1|1	1	177	52	20686	http://www.ebi.ac.uk/QuickGO/GTerm?id=GO:0009853	[]
6	6	monosaccharide biosynthetic process	GO:0046364	0.361	0.544	0	0	0	0	ACS|1	1	177	52	20686	http://www.ebi.ac.uk/QuickGO/GTerm?id=GO:0046364	[]
6	5,6	cellular polysaccharide biosynthetic process	GO:0033692	0.362	0.544	0	0	0	0	At5g58030|1;THI1|1	2	503	52	20686	http://www.ebi.ac.uk/QuickGO/GTerm?id=GO:0033692	[]
6	5,6	positive regulation of cellular biosynthetic process	GO:0031328	0.362	0.544	0	0	0	0	At5g44310|1;PER52|1	2	503	52	20686	http://www.ebi.ac.uk/QuickGO/GTerm?id=GO:0031328	[]
5	5	root hair elongation	GO:0048767	0.362	0.544	0	0	0	0	GASA1|1	1	178	52	20686	http://www.ebi.ac.uk/QuickGO/GTerm?id=GO:0048767	[]
6	6	polysaccharide catabolic process	GO:0000272	0.364	0.544	0	0	0	0	CHI-B|1	1	179	52	20686	http://www.ebi.ac.uk/QuickGO/GTerm?id=GO:0000272	[]
4	4	cellular hormone metabolic process	GO:0034754	0.364	0.544	0	0	0	0	GASA1|1	1	179	52	20686	http://www.ebi.ac.uk/QuickGO/GTerm?id=GO:0034754	[]
7	7	nucleocytoplasmic transport	GO:0006913	0.366	0.544	0	0	0	0	ATL5|1	1	180	52	20686	http://www.ebi.ac.uk/QuickGO/GTerm?id=GO:0006913	[]
8	7,8	beta-glucan metabolic process	GO:0051273	0.366	0.544	0	0	0	0	At5g58030|1	1	180	52	20686	http://www.ebi.ac.uk/QuickGO/GTerm?id=GO:0051273	[]
6	6	nuclear transport	GO:0051169	0.366	0.544	0	0	0	0	ATL5|1	1	180	52	20686	http://www.ebi.ac.uk/QuickGO/GTerm?id=GO:0051169	[]
7	6,7	proteolysis involved in cellular protein catabolic process	GO:0051603	0.369	0.548	0	0	0	0	RD19A|1;ACS|1	2	511	52	20686	http://www.ebi.ac.uk/QuickGO/GTerm?id=GO:0051603	[]
6	6	nucleobase-containing compound transport	GO:0015931	0.377	0.558	0	0	0	0	CAT1|1	1	187	52	20686	http://www.ebi.ac.uk/QuickGO/GTerm?id=GO:0015931	[]
7	6,7	thylakoid membrane organization	GO:0010027	0.377	0.558	0	0	0	0	RPL1|1	1	187	52	20686	http://www.ebi.ac.uk/QuickGO/GTerm?id=GO:0010027	[]
5	5	response to nitrate	GO:0010167	0.378	0.558	0	0	0	0	F2H15.9|1	1	188	52	20686	http://www.ebi.ac.uk/QuickGO/GTerm?id=GO:0010167	[]
6	5,6	plastid membrane organization	GO:0009668	0.378	0.558	0	0	0	0	RPL1|1	1	188	52	20686	http://www.ebi.ac.uk/QuickGO/GTerm?id=GO:0009668	[]
8	7,8	cytokinesis by cell plate formation	GO:0000911	0.381	0.56	0	0	0	0	KN|1	1	190	52	20686	http://www.ebi.ac.uk/QuickGO/GTerm?id=GO:0000911	[]
9	7,8,9	starch biosynthetic process	GO:0019252	0.381	0.56	0	0	0	0	THI1|1	1	190	52	20686	http://www.ebi.ac.uk/QuickGO/GTerm?id=GO:0019252	[]
8	6,7,8	anion transmembrane transport	GO:0098656	0.383	0.56	0	0	0	0	CAT1|1	1	191	52	20686	http://www.ebi.ac.uk/QuickGO/GTerm?id=GO:0098656	[]
6	6	cellular biogenic amine metabolic process	GO:0006576	0.383	0.56	0	0	0	0	GASA1|1	1	191	52	20686	http://www.ebi.ac.uk/QuickGO/GTerm?id=GO:0006576	[]
5	5	response to hydrogen peroxide	GO:0042542	0.383	0.56	0	0	0	0	F2H15.9|1	1	191	52	20686	http://www.ebi.ac.uk/QuickGO/GTerm?id=GO:0042542	[]
3	3	cellular component biogenesis	GO:0044085	0.385	0.561	0	0	0	0	KN|1;PSBP1|1;At2g30620|1;At2g25830|1;RPL1|1	5	1618	52	20686	http://www.ebi.ac.uk/QuickGO/GTerm?id=GO:0044085	[]
6	5,6	regulation of reactive oxygen species metabolic process	GO:2000377	0.389	0.565	0	0	0	0	PSBP1|1	1	195	52	20686	http://www.ebi.ac.uk/QuickGO/GTerm?id=GO:2000377	[]
6	5,6	root hair cell development	GO:0080147	0.391	0.565	0	0	0	0	GASA1|1	1	196	52	20686	http://www.ebi.ac.uk/QuickGO/GTerm?id=GO:0080147	[]
7	6,7	mitotic cytokinetic process	GO:1902410	0.391	0.565	0	0	0	0	KN|1	1	196	52	20686	http://www.ebi.ac.uk/QuickGO/GTerm?id=GO:1902410	[]
6	6	chlorophyll metabolic process	GO:0015994	0.391	0.565	0	0	0	0	PORA|1	1	196	52	20686	http://www.ebi.ac.uk/QuickGO/GTerm?id=GO:0015994	[]
6	5,6	cytokinetic process	GO:0032506	0.391	0.565	0	0	0	0	KN|1	1	196	52	20686	http://www.ebi.ac.uk/QuickGO/GTerm?id=GO:0032506	[]
5	5	phospholipid metabolic process	GO:0006644	0.392	0.565	0	0	0	0	At1g32550|1;RPL1|1	2	536	52	20686	http://www.ebi.ac.uk/QuickGO/GTerm?id=GO:0006644	[]
7	5,6,7	leaf morphogenesis	GO:0009965	0.392	0.565	0	0	0	0	ATL5|1	1	197	52	20686	http://www.ebi.ac.uk/QuickGO/GTerm?id=GO:0009965	[]
6	6	cellular protein catabolic process	GO:0044257	0.393	0.566	0	0	0	0	RD19A|1;ACS|1	2	538	52	20686	http://www.ebi.ac.uk/QuickGO/GTerm?id=GO:0044257	[]
4	4	response to oxygen-containing compound	GO:1901700	0.395	0.567	0	0	0	0	GASA1|1;LTP3|1;F2H15.9|1;LTP3|1;PSBP1|1;PGR5|1;PRB1|1	7	2390	52	20686	http://www.ebi.ac.uk/QuickGO/GTerm?id=GO:1901700	[]
5	5	response to lipid	GO:0033993	0.397	0.568	0	0	0	0	GASA1|1;LTP3|1;LTP3|1	3	902	52	20686	http://www.ebi.ac.uk/QuickGO/GTerm?id=GO:0033993	[]
6	4,5,6	disaccharide metabolic process	GO:0005984	0.397	0.568	0	0	0	0	THI1|1	1	200	52	20686	http://www.ebi.ac.uk/QuickGO/GTerm?id=GO:0005984	[]
7	7	salicylic acid biosynthetic process	GO:0009697	0.399	0.569	0	0	0	0	PSBP1|1	1	201	52	20686	http://www.ebi.ac.uk/QuickGO/GTerm?id=GO:0009697	[]
5	4,5	cellular carbohydrate biosynthetic process	GO:0034637	0.4	0.569	0	0	0	0	At5g58030|1;THI1|1	2	545	52	20686	http://www.ebi.ac.uk/QuickGO/GTerm?id=GO:0034637	[]
5	5	cellular amine metabolic process	GO:0044106	0.402	0.57	0	0	0	0	GASA1|1	1	203	52	20686	http://www.ebi.ac.uk/QuickGO/GTerm?id=GO:0044106	[]
5	5	toxin catabolic process	GO:0009407	0.403	0.57	0	0	0	0	CAT1|1	1	204	52	20686	http://www.ebi.ac.uk/QuickGO/GTerm?id=GO:0009407	[]
5	5	secondary metabolite catabolic process	GO:0090487	0.403	0.57	0	0	0	0	CAT1|1	1	204	52	20686	http://www.ebi.ac.uk/QuickGO/GTerm?id=GO:0090487	[]
6	6	mitotic cytokinesis	GO:0000281	0.403	0.57	0	0	0	0	KN|1	1	204	52	20686	http://www.ebi.ac.uk/QuickGO/GTerm?id=GO:0000281	[]
6	6	cytoskeleton-dependent cytokinesis	GO:0061640	0.405	0.572	0	0	0	0	KN|1	1	205	52	20686	http://www.ebi.ac.uk/QuickGO/GTerm?id=GO:0061640	[]
2	2	cellular process	GO:0009987	0.406	0.572	0	0	0	0	GASA1|1;EGC2|1;KN|1;At5g44310|1;AIR3|1;PER52|1;F27H5_130|1;RD19A|1;RPS20B|1;COX6B-1|1;CHI-B|1;APA1|1;F2H15.9|1;ACS|1;ATL5|1;PSBP1|1;CWLP|1;At3g12910|1;At3g18280|1;At2g30620|1;CML20|1;At5g58030|1;ACLA-3|1;APR3|1;CAT2|1;PORA|1;F3F19.4|1;At5g05010|1;CAT1|1;At2g25830|1;At1g32550|1;At5g58490|1;THI1|1;T31J12.3|1;PDIL1-1|1;PGR5|1;RPL28A|1;At3g18280|1;VHA-G1|1;RPL1|1;GNA1|1	41	15787	52	20686	http://www.ebi.ac.uk/QuickGO/GTerm?id=GO:0009987	[]
6	6	nitrate transport	GO:0015706	0.411	0.578	0	0	0	0	F2H15.9|1	1	209	52	20686	http://www.ebi.ac.uk/QuickGO/GTerm?id=GO:0015706	[]
6	4,6	macromolecule methylation	GO:0043414	0.415	0.583	0	0	0	0	RPS20B|1;ATL5|1	2	562	52	20686	http://www.ebi.ac.uk/QuickGO/GTerm?id=GO:0043414	[]
5	5	stomatal complex development	GO:0010374	0.417	0.584	0	0	0	0	At1g32550|1	1	213	52	20686	http://www.ebi.ac.uk/QuickGO/GTerm?id=GO:0010374	[]
6	6	salicylic acid metabolic process	GO:0009696	0.418	0.585	0	0	0	0	PSBP1|1	1	214	52	20686	http://www.ebi.ac.uk/QuickGO/GTerm?id=GO:0009696	[]
5	4,5	toxin metabolic process	GO:0009404	0.42	0.585	0	0	0	0	CAT1|1	1	215	52	20686	http://www.ebi.ac.uk/QuickGO/GTerm?id=GO:0009404	[]
5	5	cytokinesis	GO:0000910	0.42	0.585	0	0	0	0	KN|1	1	215	52	20686	http://www.ebi.ac.uk/QuickGO/GTerm?id=GO:0000910	[]
6	4,5,6	positive regulation of cellular metabolic process	GO:0031325	0.42	0.585	0	0	0	0	At5g44310|1;PER52|1	2	568	52	20686	http://www.ebi.ac.uk/QuickGO/GTerm?id=GO:0031325	[]
6	6	phenol-containing compound biosynthetic process	GO:0046189	0.421	0.586	0	0	0	0	PSBP1|1	1	216	52	20686	http://www.ebi.ac.uk/QuickGO/GTerm?id=GO:0046189	[]
4	4	regulation of catalytic activity	GO:0050790	0.423	0.588	0	0	0	0	F2H15.9|1;THI1|1	2	572	52	20686	http://www.ebi.ac.uk/QuickGO/GTerm?id=GO:0050790	[]
4	4	cellular response to abiotic stimulus	GO:0071214	0.424	0.588	0	0	0	0	PGR5|1	1	218	52	20686	http://www.ebi.ac.uk/QuickGO/GTerm?id=GO:0071214	[]
3	3	regulation of biological quality	GO:0065008	0.43	0.595	0	0	0	0	GASA1|1;CHI-B|1;APR3|1;CAT2|1;PDIL1-1|1	5	1707	52	20686	http://www.ebi.ac.uk/QuickGO/GTerm?id=GO:0065008	[]
5	5	cellular metabolic compound salvage	GO:0043094	0.431	0.596	0	0	0	0	COX6B-1|1	1	223	52	20686	http://www.ebi.ac.uk/QuickGO/GTerm?id=GO:0043094	[]
5	5	porphyrin-containing compound metabolic process	GO:0006778	0.436	0.601	0	0	0	0	PORA|1	1	226	52	20686	http://www.ebi.ac.uk/QuickGO/GTerm?id=GO:0006778	[]
6	6	steroid biosynthetic process	GO:0006694	0.437	0.602	0	0	0	0	KN|1	1	227	52	20686	http://www.ebi.ac.uk/QuickGO/GTerm?id=GO:0006694	[]
5	5	tetrapyrrole metabolic process	GO:0033013	0.438	0.602	0	0	0	0	PORA|1	1	228	52	20686	http://www.ebi.ac.uk/QuickGO/GTerm?id=GO:0033013	[]
6	6	chloroplast organization	GO:0009658	0.44	0.603	0	0	0	0	RPL1|1	1	229	52	20686	http://www.ebi.ac.uk/QuickGO/GTerm?id=GO:0009658	[]
5	5	phenol-containing compound metabolic process	GO:0018958	0.446	0.61	0	0	0	0	PSBP1|1	1	233	52	20686	http://www.ebi.ac.uk/QuickGO/GTerm?id=GO:0018958	[]
6	6	response to UV	GO:0009411	0.447	0.61	0	0	0	0	GASA1|1	1	234	52	20686	http://www.ebi.ac.uk/QuickGO/GTerm?id=GO:0009411	[]
6	5,6	microtubule cytoskeleton organization	GO:0000226	0.447	0.61	0	0	0	0	KN|1	1	234	52	20686	http://www.ebi.ac.uk/QuickGO/GTerm?id=GO:0000226	[]
5	5	cellular protein metabolic process	GO:0044267	0.452	0.614	0	0	0	0	F27H5_130|1;RD19A|1;RPS20B|1;F2H15.9|1;ACS|1;ATL5|1;PSBP1|1;F3F19.4|1;At5g05010|1;THI1|1;PDIL1-1|1;RPL28A|1;RPL1|1	13	4861	52	20686	http://www.ebi.ac.uk/QuickGO/GTerm?id=GO:0044267	[]
5	5	steroid metabolic process	GO:0008202	0.453	0.614	0	0	0	0	KN|1	1	238	52	20686	http://www.ebi.ac.uk/QuickGO/GTerm?id=GO:0008202	[]
5	5	oligosaccharide metabolic process	GO:0009311	0.454	0.614	0	0	0	0	THI1|1	1	239	52	20686	http://www.ebi.ac.uk/QuickGO/GTerm?id=GO:0009311	[]
6	6	ribose phosphate biosynthetic process	GO:0046390	0.454	0.614	0	0	0	0	ATL5|1	1	239	52	20686	http://www.ebi.ac.uk/QuickGO/GTerm?id=GO:0046390	[]
8	7,8	ribonucleotide biosynthetic process	GO:0009260	0.454	0.614	0	0	0	0	ATL5|1	1	239	52	20686	http://www.ebi.ac.uk/QuickGO/GTerm?id=GO:0009260	[]
5	5	regionalization	GO:0003002	0.455	0.615	0	0	0	0	ATL5|1	1	240	52	20686	http://www.ebi.ac.uk/QuickGO/GTerm?id=GO:0003002	[]
9	6,7,8,9	systemic acquired resistance, salicylic acid mediated signaling pathway	GO:0009862	0.457	0.616	0	0	0	0	PSBP1|1	1	241	52	20686	http://www.ebi.ac.uk/QuickGO/GTerm?id=GO:0009862	[]
5	4,5	positive regulation of catalytic activity	GO:0043085	0.458	0.617	0	0	0	0	THI1|1	1	242	52	20686	http://www.ebi.ac.uk/QuickGO/GTerm?id=GO:0043085	[]
7	5,6,7	MAPK cascade	GO:0000165	0.462	0.62	0	0	0	0	PSBP1|1	1	245	52	20686	http://www.ebi.ac.uk/QuickGO/GTerm?id=GO:0000165	[]
5	4,5	negative regulation of catalytic activity	GO:0043086	0.462	0.62	0	0	0	0	F2H15.9|1	1	245	52	20686	http://www.ebi.ac.uk/QuickGO/GTerm?id=GO:0043086	[]
4	4	actin filament-based process	GO:0030029	0.465	0.623	0	0	0	0	CML20|1	1	247	52	20686	http://www.ebi.ac.uk/QuickGO/GTerm?id=GO:0030029	[]
4	4	positive regulation of molecular function	GO:0044093	0.466	0.624	0	0	0	0	THI1|1	1	248	52	20686	http://www.ebi.ac.uk/QuickGO/GTerm?id=GO:0044093	[]
5	5	organic cyclic compound biosynthetic process	GO:1901362	0.467	0.624	0	0	0	0	GASA1|1;KN|1;At5g44310|1;PER52|1;ATL5|1;PSBP1|1;At3g12910|1;PORA|1;At2g25830|1;THI1|1;RPL1|1;GNA1|1	12	4515	52	20686	http://www.ebi.ac.uk/QuickGO/GTerm?id=GO:1901362	[]
3	3	regulation of molecular function	GO:0065009	0.47	0.625	0	0	0	0	F2H15.9|1;THI1|1	2	626	52	20686	http://www.ebi.ac.uk/QuickGO/GTerm?id=GO:0065009	[]
4	4	cellular lipid metabolic process	GO:0044255	0.47	0.625	0	0	0	0	At5g44310|1;ACS|1;At1g32550|1;RPL1|1	4	1397	52	20686	http://www.ebi.ac.uk/QuickGO/GTerm?id=GO:0044255	[]
6	6	amino acid transport	GO:0006865	0.477	0.633	0	0	0	0	CAT1|1	1	256	52	20686	http://www.ebi.ac.uk/QuickGO/GTerm?id=GO:0006865	[]
4	4	negative regulation of molecular function	GO:0044092	0.477	0.633	0	0	0	0	F2H15.9|1	1	256	52	20686	http://www.ebi.ac.uk/QuickGO/GTerm?id=GO:0044092	[]
5	5	plant epidermis development	GO:0090558	0.48	0.635	0	0	0	0	GASA1|1;At1g32550|1	2	638	52	20686	http://www.ebi.ac.uk/QuickGO/GTerm?id=GO:0090558	[]
3	3	nitrogen compound metabolic process	GO:0006807	0.48	0.635	0	0	0	0	GASA1|1;At5g44310|1;RD19A|1;RPS20B|1;CHI-B|1;APA1|1;ATL5|1;PSBP1|1;At3g12910|1;APR3|1;PORA|1;F3F19.4|1;At2g25830|1;At1g32550|1;THI1|1;T31J12.3|1;RPL28A|1;RPL1|1;GNA1|1	19	7311	52	20686	http://www.ebi.ac.uk/QuickGO/GTerm?id=GO:0006807	[]
5	5	benzene-containing compound metabolic process	GO:0042537	0.482	0.637	0	0	0	0	PSBP1|1	1	260	52	20686	http://www.ebi.ac.uk/QuickGO/GTerm?id=GO:0042537	[]
2	2	negative regulation of biological process	GO:0048519	0.494	0.651	0	0	0	0	F2H15.9|1;ACS|1;PSBP1|1;CAT1|1	4	1441	52	20686	http://www.ebi.ac.uk/QuickGO/GTerm?id=GO:0048519	[]
8	6,7,8	proteasomal protein catabolic process	GO:0010498	0.495	0.651	0	0	0	0	ACS|1	1	270	52	20686	http://www.ebi.ac.uk/QuickGO/GTerm?id=GO:0010498	[]
3	3	meiotic cell cycle	GO:0051321	0.495	0.651	0	0	0	0	CWLP|1	1	270	52	20686	http://www.ebi.ac.uk/QuickGO/GTerm?id=GO:0051321	[]
8	4,8	signal transduction by protein phosphorylation	GO:0023014	0.507	0.665	0	0	0	0	PSBP1|1	1	279	52	20686	http://www.ebi.ac.uk/QuickGO/GTerm?id=GO:0023014	[]
4	4	plant epidermis morphogenesis	GO:0090626	0.509	0.665	0	0	0	0	At1g32550|1	1	281	52	20686	http://www.ebi.ac.uk/QuickGO/GTerm?id=GO:0090626	[]
5	5	cellular macromolecule catabolic process	GO:0044265	0.51	0.665	0	0	0	0	RD19A|1;ACS|1	2	675	52	20686	http://www.ebi.ac.uk/QuickGO/GTerm?id=GO:0044265	[]
7	6,7	anion transport	GO:0006820	0.51	0.665	0	0	0	0	F2H15.9|1;CAT1|1	2	675	52	20686	http://www.ebi.ac.uk/QuickGO/GTerm?id=GO:0006820	[]
7	6,7	jasmonic acid mediated signaling pathway	GO:0009867	0.512	0.666	0	0	0	0	PSBP1|1	1	283	52	20686	http://www.ebi.ac.uk/QuickGO/GTerm?id=GO:0009867	[]
9	6,8,9	rRNA processing	GO:0006364	0.514	0.666	0	0	0	0	PSBP1|1	1	285	52	20686	http://www.ebi.ac.uk/QuickGO/GTerm?id=GO:0006364	[]
5	5	aromatic compound biosynthetic process	GO:0019438	0.515	0.666	0	0	0	0	GASA1|1;At5g44310|1;PER52|1;ATL5|1;PSBP1|1;At3g12910|1;PORA|1;At2g25830|1;THI1|1;RPL1|1;GNA1|1	11	4261	52	20686	http://www.ebi.ac.uk/QuickGO/GTerm?id=GO:0019438	[]
5	4,5	disruption of cells of other organism	GO:0044364	0.516	0.666	0	0	0	0	CHI-B|1	1	286	52	20686	http://www.ebi.ac.uk/QuickGO/GTerm?id=GO:0044364	[]
2	2	cell killing	GO:0001906	0.516	0.666	0	0	0	0	CHI-B|1	1	286	52	20686	http://www.ebi.ac.uk/QuickGO/GTerm?id=GO:0001906	[]
6	6	cellular response to jasmonic acid stimulus	GO:0071395	0.516	0.666	0	0	0	0	PSBP1|1	1	286	52	20686	http://www.ebi.ac.uk/QuickGO/GTerm?id=GO:0071395	[]
3	3	killing of cells of other organism	GO:0031640	0.516	0.666	0	0	0	0	CHI-B|1	1	286	52	20686	http://www.ebi.ac.uk/QuickGO/GTerm?id=GO:0031640	[]
8	7,8	rRNA metabolic process	GO:0016072	0.518	0.667	0	0	0	0	PSBP1|1	1	288	52	20686	http://www.ebi.ac.uk/QuickGO/GTerm?id=GO:0016072	[]
8	7,8	inorganic anion transport	GO:0015698	0.519	0.667	0	0	0	0	F2H15.9|1	1	289	52	20686	http://www.ebi.ac.uk/QuickGO/GTerm?id=GO:0015698	[]
5	5	amine metabolic process	GO:0009308	0.519	0.667	0	0	0	0	GASA1|1	1	289	52	20686	http://www.ebi.ac.uk/QuickGO/GTerm?id=GO:0009308	[]
5	5	cellular nitrogen compound biosynthetic process	GO:0044271	0.521	0.668	0	0	0	0	GASA1|1;At5g44310|1;RPS20B|1;ATL5|1;At3g12910|1;PORA|1;F3F19.4|1;At2g25830|1;THI1|1;RPL28A|1;RPL1|1;GNA1|1	12	4674	52	20686	http://www.ebi.ac.uk/QuickGO/GTerm?id=GO:0044271	[]
5	5	pigment biosynthetic process	GO:0046148	0.525	0.673	0	0	0	0	PORA|1	1	294	52	20686	http://www.ebi.ac.uk/QuickGO/GTerm?id=GO:0046148	[]
4	4	hormone biosynthetic process	GO:0042446	0.535	0.683	0	0	0	0	GASA1|1	1	302	52	20686	http://www.ebi.ac.uk/QuickGO/GTerm?id=GO:0042446	[]
6	6	cellular macromolecular complex assembly	GO:0034622	0.537	0.683	0	0	0	0	PSBP1|1;At2g30620|1	2	710	52	20686	http://www.ebi.ac.uk/QuickGO/GTerm?id=GO:0034622	[]
9	6,7,9	trichoblast maturation	GO:0048764	0.537	0.683	0	0	0	0	GASA1|1	1	304	52	20686	http://www.ebi.ac.uk/QuickGO/GTerm?id=GO:0048764	[]
10	6,7,8,10	root hair cell differentiation	GO:0048765	0.537	0.683	0	0	0	0	GASA1|1	1	304	52	20686	http://www.ebi.ac.uk/QuickGO/GTerm?id=GO:0048765	[]
4	4	pollen development	GO:0009555	0.539	0.683	0	0	0	0	CWLP|1	1	305	52	20686	http://www.ebi.ac.uk/QuickGO/GTerm?id=GO:0009555	[]
5	5	cell maturation	GO:0048469	0.539	0.683	0	0	0	0	GASA1|1	1	305	52	20686	http://www.ebi.ac.uk/QuickGO/GTerm?id=GO:0048469	[]
7	6,7	carboxylic acid transport	GO:0046942	0.546	0.69	0	0	0	0	CAT1|1	1	311	52	20686	http://www.ebi.ac.uk/QuickGO/GTerm?id=GO:0046942	[]
6	5,6	organic acid transport	GO:0015849	0.547	0.69	0	0	0	0	CAT1|1	1	312	52	20686	http://www.ebi.ac.uk/QuickGO/GTerm?id=GO:0015849	[]
7	5,6,7	cellular response to starvation	GO:0009267	0.547	0.69	0	0	0	0	CAT2|1	1	312	52	20686	http://www.ebi.ac.uk/QuickGO/GTerm?id=GO:0009267	[]
5	5	response to reactive oxygen species	GO:0000302	0.55	0.694	0	0	0	0	F2H15.9|1	1	315	52	20686	http://www.ebi.ac.uk/QuickGO/GTerm?id=GO:0000302	[]
4	4	response to starvation	GO:0042594	0.555	0.697	0	0	0	0	CAT2|1	1	319	52	20686	http://www.ebi.ac.uk/QuickGO/GTerm?id=GO:0042594	[]
5	5	heterocycle catabolic process	GO:0046700	0.556	0.697	0	0	0	0	GASA1|1	1	320	52	20686	http://www.ebi.ac.uk/QuickGO/GTerm?id=GO:0046700	[]
5	5	cellular nitrogen compound catabolic process	GO:0044270	0.556	0.697	0	0	0	0	GASA1|1	1	320	52	20686	http://www.ebi.ac.uk/QuickGO/GTerm?id=GO:0044270	[]
6	5,6	cell tip growth	GO:0009932	0.557	0.698	0	0	0	0	GASA1|1	1	321	52	20686	http://www.ebi.ac.uk/QuickGO/GTerm?id=GO:0009932	[]
4	4	response to heat	GO:0009408	0.559	0.7	0	0	0	0	F2H15.9|1	1	323	52	20686	http://www.ebi.ac.uk/QuickGO/GTerm?id=GO:0009408	[]
6	5,6	cellular response to nutrient levels	GO:0031669	0.56	0.7	0	0	0	0	CAT2|1	1	324	52	20686	http://www.ebi.ac.uk/QuickGO/GTerm?id=GO:0031669	[]
4	4	microtubule-based process	GO:0007017	0.564	0.703	0	0	0	0	KN|1	1	327	52	20686	http://www.ebi.ac.uk/QuickGO/GTerm?id=GO:0007017	[]
5	5	ribosome biogenesis	GO:0042254	0.567	0.705	0	0	0	0	PSBP1|1	1	330	52	20686	http://www.ebi.ac.uk/QuickGO/GTerm?id=GO:0042254	[]
5	5	mitotic cell cycle process	GO:1903047	0.568	0.705	0	0	0	0	KN|1	1	331	52	20686	http://www.ebi.ac.uk/QuickGO/GTerm?id=GO:1903047	[]
3	3	cell wall organization or biogenesis	GO:0071554	0.568	0.705	0	0	0	0	GASA1|1;CHI-B|1;CWLP|1	3	1167	52	20686	http://www.ebi.ac.uk/QuickGO/GTerm?id=GO:0071554	[]
4	4	response to wounding	GO:0009611	0.57	0.707	0	0	0	0	PRB1|1	1	333	52	20686	http://www.ebi.ac.uk/QuickGO/GTerm?id=GO:0009611	[]
8	6,8	trichoblast differentiation	GO:0010054	0.572	0.707	0	0	0	0	GASA1|1	1	334	52	20686	http://www.ebi.ac.uk/QuickGO/GTerm?id=GO:0010054	[]
4	4	cell wall macromolecule metabolic process	GO:0044036	0.574	0.709	0	0	0	0	CHI-B|1	1	336	52	20686	http://www.ebi.ac.uk/QuickGO/GTerm?id=GO:0044036	[]
5	5	cell wall modification	GO:0042545	0.576	0.709	0	0	0	0	CWLP|1	1	338	52	20686	http://www.ebi.ac.uk/QuickGO/GTerm?id=GO:0042545	[]
5	5	response to nutrient levels	GO:0031667	0.577	0.709	0	0	0	0	CAT2|1	1	339	52	20686	http://www.ebi.ac.uk/QuickGO/GTerm?id=GO:0031667	[]
4	4	pattern specification process	GO:0007389	0.577	0.709	0	0	0	0	ATL5|1	1	339	52	20686	http://www.ebi.ac.uk/QuickGO/GTerm?id=GO:0007389	[]
4	4	tissue development	GO:0009888	0.577	0.709	0	0	0	0	GASA1|1;PER52|1;At1g32550|1	3	1182	52	20686	http://www.ebi.ac.uk/QuickGO/GTerm?id=GO:0009888	[]
5	5	aromatic compound catabolic process	GO:0019439	0.578	0.709	0	0	0	0	GASA1|1	1	340	52	20686	http://www.ebi.ac.uk/QuickGO/GTerm?id=GO:0019439	[]
6	4,5,6	transmembrane transport	GO:0055085	0.582	0.711	0	0	0	0	COX6B-1|1;CAT1|1;VHA-G1|1	3	1191	52	20686	http://www.ebi.ac.uk/QuickGO/GTerm?id=GO:0055085	[]
8	5,6,7,8	salicylic acid mediated signaling pathway	GO:0009863	0.582	0.711	0	0	0	0	PSBP1|1	1	344	52	20686	http://www.ebi.ac.uk/QuickGO/GTerm?id=GO:0009863	[]
7	5,7	root epidermal cell differentiation	GO:0010053	0.583	0.711	0	0	0	0	GASA1|1	1	345	52	20686	http://www.ebi.ac.uk/QuickGO/GTerm?id=GO:0010053	[]
4	4	response to nitrogen compound	GO:1901698	0.584	0.711	0	0	0	0	F2H15.9|1;PSBP1|1	2	773	52	20686	http://www.ebi.ac.uk/QuickGO/GTerm?id=GO:1901698	[]
3	3	hormone metabolic process	GO:0042445	0.589	0.714	0	0	0	0	GASA1|1	1	350	52	20686	http://www.ebi.ac.uk/QuickGO/GTerm?id=GO:0042445	[]
7	6,7	cellular response to salicylic acid stimulus	GO:0071446	0.589	0.714	0	0	0	0	PSBP1|1	1	350	52	20686	http://www.ebi.ac.uk/QuickGO/GTerm?id=GO:0071446	[]
5	5	organic cyclic compound catabolic process	GO:1901361	0.589	0.714	0	0	0	0	GASA1|1	1	350	52	20686	http://www.ebi.ac.uk/QuickGO/GTerm?id=GO:1901361	[]
8	6,7,8	organic anion transport	GO:0015711	0.596	0.722	0	0	0	0	CAT1|1	1	357	52	20686	http://www.ebi.ac.uk/QuickGO/GTerm?id=GO:0015711	[]
6	6	plant epidermal cell differentiation	GO:0090627	0.604	0.731	0	0	0	0	GASA1|1	1	365	52	20686	http://www.ebi.ac.uk/QuickGO/GTerm?id=GO:0090627	[]
5	4,5	cellular response to extracellular stimulus	GO:0031668	0.605	0.731	0	0	0	0	CAT2|1	1	366	52	20686	http://www.ebi.ac.uk/QuickGO/GTerm?id=GO:0031668	[]
4	4	cellular response to external stimulus	GO:0071496	0.609	0.735	0	0	0	0	CAT2|1	1	370	52	20686	http://www.ebi.ac.uk/QuickGO/GTerm?id=GO:0071496	[]
5	5	nitrogen compound transport	GO:0071705	0.616	0.742	0	0	0	0	F2H15.9|1;CAT1|1	2	820	52	20686	http://www.ebi.ac.uk/QuickGO/GTerm?id=GO:0071705	[]
4	4	pigment metabolic process	GO:0042440	0.618	0.743	0	0	0	0	PORA|1	1	379	52	20686	http://www.ebi.ac.uk/QuickGO/GTerm?id=GO:0042440	[]
5	5	cellular response to acid chemical	GO:0071229	0.62	0.743	0	0	0	0	GASA1|1;PSBP1|1	2	825	52	20686	http://www.ebi.ac.uk/QuickGO/GTerm?id=GO:0071229	[]
4	4	response to extracellular stimulus	GO:0009991	0.621	0.743	0	0	0	0	CAT2|1	1	382	52	20686	http://www.ebi.ac.uk/QuickGO/GTerm?id=GO:0009991	[]
4	4	ribonucleoprotein complex biogenesis	GO:0022613	0.621	0.743	0	0	0	0	PSBP1|1	1	382	52	20686	http://www.ebi.ac.uk/QuickGO/GTerm?id=GO:0022613	[]
4	3,4	modification of morphology or physiology of other organism	GO:0035821	0.625	0.745	0	0	0	0	CHI-B|1	1	386	52	20686	http://www.ebi.ac.uk/QuickGO/GTerm?id=GO:0035821	[]
8	7,8	ncRNA processing	GO:0034470	0.625	0.745	0	0	0	0	PSBP1|1	1	386	52	20686	http://www.ebi.ac.uk/QuickGO/GTerm?id=GO:0034470	[]
3	3	methylation	GO:0032259	0.625	0.745	0	0	0	0	RPS20B|1;ATL5|1	2	833	52	20686	http://www.ebi.ac.uk/QuickGO/GTerm?id=GO:0032259	[]
5	4,5	organ development	GO:0048513	0.63	0.747	0	0	0	0	GASA1|1;AIR3|1;APA1|1;ATL5|1	4	1703	52	20686	http://www.ebi.ac.uk/QuickGO/GTerm?id=GO:0048513	[]
6	6	carboxylic acid catabolic process	GO:0046395	0.63	0.747	0	0	0	0	GASA1|1	1	391	52	20686	http://www.ebi.ac.uk/QuickGO/GTerm?id=GO:0046395	[]
5	5	organic acid catabolic process	GO:0016054	0.63	0.747	0	0	0	0	GASA1|1	1	391	52	20686	http://www.ebi.ac.uk/QuickGO/GTerm?id=GO:0016054	[]
3	3	anatomical structure morphogenesis	GO:0009653	0.634	0.752	0	0	0	0	GASA1|1;AIR3|1;ATL5|1;At1g32550|1	4	1713	52	20686	http://www.ebi.ac.uk/QuickGO/GTerm?id=GO:0009653	[]
3	3	positive regulation of cellular process	GO:0048522	0.638	0.755	0	0	0	0	At5g44310|1;PER52|1	2	853	52	20686	http://www.ebi.ac.uk/QuickGO/GTerm?id=GO:0048522	[]
5	5	response to chitin	GO:0010200	0.643	0.759	0	0	0	0	PSBP1|1	1	405	52	20686	http://www.ebi.ac.uk/QuickGO/GTerm?id=GO:0010200	[]
3	3	negative regulation of cellular process	GO:0048523	0.645	0.761	0	0	0	0	F2H15.9|1;CAT1|1	2	864	52	20686	http://www.ebi.ac.uk/QuickGO/GTerm?id=GO:0048523	[]
4	4	system development	GO:0048731	0.648	0.762	0	0	0	0	GASA1|1;AIR3|1;APA1|1;ATL5|1;At1g32550|1;PDIL1-1|1	6	2590	52	20686	http://www.ebi.ac.uk/QuickGO/GTerm?id=GO:0048731	[]
5	4,5	developmental cell growth	GO:0048588	0.648	0.762	0	0	0	0	GASA1|1	1	411	52	20686	http://www.ebi.ac.uk/QuickGO/GTerm?id=GO:0048588	[]
5	5	cellular response to DNA damage stimulus	GO:0006974	0.653	0.766	0	0	0	0	THI1|1	1	416	52	20686	http://www.ebi.ac.uk/QuickGO/GTerm?id=GO:0006974	[]
4	4	cell wall organization	GO:0071555	0.653	0.766	0	0	0	0	GASA1|1;CWLP|1	2	877	52	20686	http://www.ebi.ac.uk/QuickGO/GTerm?id=GO:0071555	[]
4	4	organic cyclic compound metabolic process	GO:1901360	0.655	0.767	0	0	0	0	GASA1|1;KN|1;At5g44310|1;PER52|1;RD19A|1;RPS20B|1;APA1|1;ATL5|1;PSBP1|1;At3g12910|1;PORA|1;At2g25830|1;At1g32550|1;THI1|1;RPL1|1;GNA1|1	16	6722	52	20686	http://www.ebi.ac.uk/QuickGO/GTerm?id=GO:1901360	[]
6	5,6	leaf development	GO:0048366	0.656	0.767	0	0	0	0	ATL5|1	1	420	52	20686	http://www.ebi.ac.uk/QuickGO/GTerm?id=GO:0048366	[]
4	4	cellular nitrogen compound metabolic process	GO:0034641	0.664	0.775	0	0	0	0	GASA1|1;At5g44310|1;RD19A|1;RPS20B|1;APA1|1;ATL5|1;PSBP1|1;At3g12910|1;PORA|1;F3F19.4|1;At2g25830|1;At1g32550|1;THI1|1;RPL28A|1;RPL1|1;GNA1|1	16	6755	52	20686	http://www.ebi.ac.uk/QuickGO/GTerm?id=GO:0034641	[]
4	4	cell cycle	GO:0007049	0.664	0.775	0	0	0	0	KN|1;CWLP|1	2	895	52	20686	http://www.ebi.ac.uk/QuickGO/GTerm?id=GO:0007049	[]
5	5	phosphate-containing compound metabolic process	GO:0006796	0.667	0.776	0	0	0	0	RD19A|1;APA1|1;ATL5|1;PSBP1|1;At1g32550|1;THI1|1;RPL1|1;GNA1|1	8	3483	52	20686	http://www.ebi.ac.uk/QuickGO/GTerm?id=GO:0006796	[]
3	3	anatomical structure development	GO:0048856	0.667	0.776	0	0	0	0	GASA1|1;AIR3|1;PER52|1;APA1|1;ATL5|1;CWLP|1;At1g32550|1;PDIL1-1|1	8	3483	52	20686	http://www.ebi.ac.uk/QuickGO/GTerm?id=GO:0048856	[]
4	4	macromolecule metabolic process	GO:0043170	0.673	0.781	0	0	0	0	GASA1|1;T8P21.22|1;At5g44310|1;AIR3|1;F27H5_130|1;RD19A|1;RPS20B|1;CHI-B|1;APA1|1;F2H15.9|1;ACS|1;ATL5|1;PSBP1|1;At3g12910|1;T8P21.22|1;At5g58030|1;CAT2|1;F3F19.4|1;At5g05010|1;At3g25700|1;THI1|1;PDIL1-1|1;RPL28A|1;RPL1|1	24	9993	52	20686	http://www.ebi.ac.uk/QuickGO/GTerm?id=GO:0043170	[]
4	4	response to organonitrogen compound	GO:0010243	0.677	0.785	0	0	0	0	PSBP1|1	1	444	52	20686	http://www.ebi.ac.uk/QuickGO/GTerm?id=GO:0010243	[]
5	4,5	unidimensional cell growth	GO:0009826	0.679	0.785	0	0	0	0	GASA1|1	1	446	52	20686	http://www.ebi.ac.uk/QuickGO/GTerm?id=GO:0009826	[]
4	4	embryo development ending in seed dormancy	GO:0009793	0.679	0.785	0	0	0	0	PDIL1-1|1	1	447	52	20686	http://www.ebi.ac.uk/QuickGO/GTerm?id=GO:0009793	[]
8	8	protein autophosphorylation	GO:0046777	0.683	0.788	0	0	0	0	THI1|1	1	451	52	20686	http://www.ebi.ac.uk/QuickGO/GTerm?id=GO:0046777	[]
4	4	external encapsulating structure organization	GO:0045229	0.687	0.79	0	0	0	0	GASA1|1;CWLP|1	2	934	52	20686	http://www.ebi.ac.uk/QuickGO/GTerm?id=GO:0045229	[]
9	6,7,8,9	positive regulation of transcription, DNA-templated	GO:0045893	0.688	0.79	0	0	0	0	At5g44310|1	1	458	52	20686	http://www.ebi.ac.uk/QuickGO/GTerm?id=GO:0045893	[]
7	6,7	positive regulation of RNA biosynthetic process	GO:1902680	0.688	0.79	0	0	0	0	At5g44310|1	1	458	52	20686	http://www.ebi.ac.uk/QuickGO/GTerm?id=GO:1902680	[]
8	7,8	positive regulation of nucleic acid-templated transcription	GO:1903508	0.688	0.79	0	0	0	0	At5g44310|1	1	458	52	20686	http://www.ebi.ac.uk/QuickGO/GTerm?id=GO:1903508	[]
7	5,6,7	positive regulation of RNA metabolic process	GO:0051254	0.691	0.793	0	0	0	0	At5g44310|1	1	462	52	20686	http://www.ebi.ac.uk/QuickGO/GTerm?id=GO:0051254	[]
4	4	macromolecular complex subunit organization	GO:0043933	0.699	0.8	0	0	0	0	KN|1;PSBP1|1;At2g30620|1	3	1413	52	20686	http://www.ebi.ac.uk/QuickGO/GTerm?id=GO:0043933	[]
4	4	embryo development	GO:0009790	0.7	0.8	0	0	0	0	PDIL1-1|1	1	473	52	20686	http://www.ebi.ac.uk/QuickGO/GTerm?id=GO:0009790	[]
6	5,6	positive regulation of nucleobase-containing compound metabolic process	GO:0045935	0.705	0.804	0	0	0	0	At5g44310|1	1	479	52	20686	http://www.ebi.ac.uk/QuickGO/GTerm?id=GO:0045935	[]
5	5	response to auxin	GO:0009733	0.708	0.805	0	0	0	0	AIR3|1	1	483	52	20686	http://www.ebi.ac.uk/QuickGO/GTerm?id=GO:0009733	[]
4	4	cell division	GO:0051301	0.708	0.805	0	0	0	0	KN|1	1	483	52	20686	http://www.ebi.ac.uk/QuickGO/GTerm?id=GO:0051301	[]
4	4	regulation of hormone levels	GO:0010817	0.708	0.805	0	0	0	0	GASA1|1	1	484	52	20686	http://www.ebi.ac.uk/QuickGO/GTerm?id=GO:0010817	[]
4	4	cellular aromatic compound metabolic process	GO:0006725	0.709	0.805	0	0	0	0	GASA1|1;At5g44310|1;PER52|1;RD19A|1;RPS20B|1;APA1|1;ATL5|1;PSBP1|1;At3g12910|1;PORA|1;At2g25830|1;At1g32550|1;THI1|1;RPL1|1;GNA1|1	15	6519	52	20686	http://www.ebi.ac.uk/QuickGO/GTerm?id=GO:0006725	[]
5	5	mitotic cell cycle	GO:0000278	0.71	0.805	0	0	0	0	KN|1	1	486	52	20686	http://www.ebi.ac.uk/QuickGO/GTerm?id=GO:0000278	[]
5	5	fatty acid metabolic process	GO:0006631	0.711	0.805	0	0	0	0	ACS|1	1	488	52	20686	http://www.ebi.ac.uk/QuickGO/GTerm?id=GO:0006631	[]
6	5,6	positive regulation of gene expression	GO:0010628	0.714	0.807	0	0	0	0	At5g44310|1	1	491	52	20686	http://www.ebi.ac.uk/QuickGO/GTerm?id=GO:0010628	[]
7	5,6,7	positive regulation of macromolecule biosynthetic process	GO:0010557	0.716	0.807	0	0	0	0	At5g44310|1	1	494	52	20686	http://www.ebi.ac.uk/QuickGO/GTerm?id=GO:0010557	[]
6	6	cellular response to lipid	GO:0071396	0.717	0.807	0	0	0	0	GASA1|1	1	496	52	20686	http://www.ebi.ac.uk/QuickGO/GTerm?id=GO:0071396	[]
5	5	heterocycle biosynthetic process	GO:0018130	0.719	0.807	0	0	0	0	GASA1|1;At5g44310|1;ATL5|1;At3g12910|1;PORA|1;At2g25830|1;THI1|1;RPL1|1;GNA1|1	9	4067	52	20686	http://www.ebi.ac.uk/QuickGO/GTerm?id=GO:0018130	[]
4	4	organ morphogenesis	GO:0009887	0.72	0.807	0	0	0	0	ATL5|1	1	500	52	20686	http://www.ebi.ac.uk/QuickGO/GTerm?id=GO:0009887	[]
5	5	small molecule catabolic process	GO:0044282	0.72	0.807	0	0	0	0	GASA1|1	1	500	52	20686	http://www.ebi.ac.uk/QuickGO/GTerm?id=GO:0044282	[]
4	4	developmental maturation	GO:0021700	0.72	0.807	0	0	0	0	GASA1|1	1	500	52	20686	http://www.ebi.ac.uk/QuickGO/GTerm?id=GO:0021700	[]
5	5	gametophyte development	GO:0048229	0.724	0.809	0	0	0	0	CWLP|1	1	505	52	20686	http://www.ebi.ac.uk/QuickGO/GTerm?id=GO:0048229	[]
4	4	positive regulation of nitrogen compound metabolic process	GO:0051173	0.724	0.809	0	0	0	0	At5g44310|1	1	505	52	20686	http://www.ebi.ac.uk/QuickGO/GTerm?id=GO:0051173	[]
5	5	cellular response to oxygen-containing compound	GO:1901701	0.726	0.81	0	0	0	0	GASA1|1;PSBP1|1	2	1005	52	20686	http://www.ebi.ac.uk/QuickGO/GTerm?id=GO:1901701	[]
6	5,6	regulation of cellular protein metabolic process	GO:0032268	0.727	0.811	0	0	0	0	F2H15.9|1	1	510	52	20686	http://www.ebi.ac.uk/QuickGO/GTerm?id=GO:0032268	[]
5	5	regulation of protein metabolic process	GO:0051246	0.735	0.818	0	0	0	0	F2H15.9|1	1	521	52	20686	http://www.ebi.ac.uk/QuickGO/GTerm?id=GO:0051246	[]
6	4,5,6	negative regulation of cellular metabolic process	GO:0031324	0.737	0.819	0	0	0	0	F2H15.9|1	1	524	52	20686	http://www.ebi.ac.uk/QuickGO/GTerm?id=GO:0031324	[]
6	6	cellular response to organic cyclic compound	GO:0071407	0.738	0.819	0	0	0	0	PSBP1|1	1	525	52	20686	http://www.ebi.ac.uk/QuickGO/GTerm?id=GO:0071407	[]
4	4	heterocycle metabolic process	GO:0046483	0.746	0.827	0	0	0	0	GASA1|1;At5g44310|1;RD19A|1;RPS20B|1;APA1|1;ATL5|1;PSBP1|1;At3g12910|1;PORA|1;At2g25830|1;At1g32550|1;THI1|1;RPL1|1;GNA1|1	14	6257	52	20686	http://www.ebi.ac.uk/QuickGO/GTerm?id=GO:0046483	[]
4	4	developmental growth involved in morphogenesis	GO:0060560	0.747	0.827	0	0	0	0	GASA1|1	1	539	52	20686	http://www.ebi.ac.uk/QuickGO/GTerm?id=GO:0060560	[]
6	4,5,6	positive regulation of macromolecule metabolic process	GO:0010604	0.757	0.836	0	0	0	0	At5g44310|1	1	554	52	20686	http://www.ebi.ac.uk/QuickGO/GTerm?id=GO:0010604	[]
5	5	macromolecule biosynthetic process	GO:0009059	0.759	0.837	0	0	0	0	GASA1|1;At5g44310|1;RPS20B|1;ATL5|1;At3g12910|1;At5g58030|1;F3F19.4|1;At5g05010|1;THI1|1;RPL28A|1;RPL1|1	11	5059	52	20686	http://www.ebi.ac.uk/QuickGO/GTerm?id=GO:0009059	[]
3	2,3	regulation of biological process	GO:0050789	0.769	0.848	0	0	0	0	GASA1|1;At5g44310|1;PER52|1;F2H15.9|1;ACS|1;PSBP1|1;At3g12910|1;At3g18280|1;APR3|1;CAT2|1;CAT1|1;THI1|1;PDIL1-1|1;PGR5|1;At3g18280|1	15	6769	52	20686	http://www.ebi.ac.uk/QuickGO/GTerm?id=GO:0050789	[]
4	4	multicellular organismal development	GO:0007275	0.78	0.859	0	0	0	0	GASA1|1;AIR3|1;APA1|1;ATL5|1;CWLP|1;At1g32550|1;PDIL1-1|1	7	3425	52	20686	http://www.ebi.ac.uk/QuickGO/GTerm?id=GO:0007275	[]
7	6,7	cellular protein complex assembly	GO:0043623	0.783	0.861	0	0	0	0	PSBP1|1	1	599	52	20686	http://www.ebi.ac.uk/QuickGO/GTerm?id=GO:0043623	[]
5	4,5	seed development	GO:0048316	0.786	0.863	0	0	0	0	PDIL1-1|1	1	604	52	20686	http://www.ebi.ac.uk/QuickGO/GTerm?id=GO:0048316	[]
3	3	single-multicellular organism process	GO:0044707	0.788	0.864	0	0	0	0	GASA1|1;AIR3|1;APA1|1;ATL5|1;CWLP|1;At1g32550|1;PDIL1-1|1	7	3454	52	20686	http://www.ebi.ac.uk/QuickGO/GTerm?id=GO:0044707	[]
4	4	cell cycle process	GO:0022402	0.791	0.866	0	0	0	0	KN|1	1	613	52	20686	http://www.ebi.ac.uk/QuickGO/GTerm?id=GO:0022402	[]
2	2	developmental process	GO:0032502	0.792	0.866	0	0	0	0	GASA1|1;AIR3|1;PER52|1;APA1|1;ATL5|1;CWLP|1;At1g32550|1;PDIL1-1|1	8	3911	52	20686	http://www.ebi.ac.uk/QuickGO/GTerm?id=GO:0032502	[]
5	5	chromatin organization	GO:0006325	0.798	0.871	0	0	0	0	At2g30620|1	1	625	52	20686	http://www.ebi.ac.uk/QuickGO/GTerm?id=GO:0006325	[]
7	5,7	fruit development	GO:0010154	0.8	0.872	0	0	0	0	PDIL1-1|1	1	629	52	20686	http://www.ebi.ac.uk/QuickGO/GTerm?id=GO:0010154	[]
6	5,6	cell morphogenesis	GO:0000902	0.809	0.881	0	0	0	0	GASA1|1	1	648	52	20686	http://www.ebi.ac.uk/QuickGO/GTerm?id=GO:0000902	[]
6	4,5,6	negative regulation of macromolecule metabolic process	GO:0010605	0.811	0.882	0	0	0	0	F2H15.9|1	1	651	52	20686	http://www.ebi.ac.uk/QuickGO/GTerm?id=GO:0010605	[]
2	2	reproduction	GO:0000003	0.814	0.884	0	0	0	0	CWLP|1	1	657	52	20686	http://www.ebi.ac.uk/QuickGO/GTerm?id=GO:0000003	[]
4	3,4	cell growth	GO:0016049	0.815	0.884	0	0	0	0	GASA1|1	1	659	52	20686	http://www.ebi.ac.uk/QuickGO/GTerm?id=GO:0016049	[]
6	6	phosphorylation	GO:0016310	0.817	0.885	0	0	0	0	RD19A|1;APA1|1;PSBP1|1;THI1|1	4	2199	52	20686	http://www.ebi.ac.uk/QuickGO/GTerm?id=GO:0016310	[]
5	4,5	cell development	GO:0048468	0.823	0.89	0	0	0	0	GASA1|1	1	677	52	20686	http://www.ebi.ac.uk/QuickGO/GTerm?id=GO:0048468	[]
5	5	cellular macromolecule biosynthetic process	GO:0034645	0.828	0.895	0	0	0	0	At5g44310|1;RPS20B|1;ATL5|1;At3g12910|1;At5g58030|1;F3F19.4|1;At5g05010|1;THI1|1;RPL28A|1;RPL1|1	10	4940	52	20686	http://www.ebi.ac.uk/QuickGO/GTerm?id=GO:0034645	[]
4	4	post-embryonic organ development	GO:0048569	0.829	0.895	0	0	0	0	AIR3|1	1	691	52	20686	http://www.ebi.ac.uk/QuickGO/GTerm?id=GO:0048569	[]
5	4,5	cellular component morphogenesis	GO:0032989	0.836	0.9	0	0	0	0	GASA1|1	1	705	52	20686	http://www.ebi.ac.uk/QuickGO/GTerm?id=GO:0032989	[]
2	2	biological regulation	GO:0065007	0.841	0.905	0	0	0	0	GASA1|1;At5g44310|1;PER52|1;CHI-B|1;F2H15.9|1;ACS|1;PSBP1|1;At3g12910|1;At3g18280|1;APR3|1;CAT2|1;CAT1|1;THI1|1;PDIL1-1|1;PGR5|1;At3g18280|1	16	7544	52	20686	http://www.ebi.ac.uk/QuickGO/GTerm?id=GO:0065007	[]
5	4,5	single-organism organelle organization	GO:1902589	0.847	0.91	0	0	0	0	KN|1;RPL1|1	2	1301	52	20686	http://www.ebi.ac.uk/QuickGO/GTerm?id=GO:1902589	[]
2	2	multicellular organismal process	GO:0032501	0.849	0.911	0	0	0	0	GASA1|1;AIR3|1;APA1|1;ATL5|1;CWLP|1;At1g32550|1;PDIL1-1|1	7	3717	52	20686	http://www.ebi.ac.uk/QuickGO/GTerm?id=GO:0032501	[]
4	3,4	developmental growth	GO:0048589	0.852	0.913	0	0	0	0	GASA1|1	1	746	52	20686	http://www.ebi.ac.uk/QuickGO/GTerm?id=GO:0048589	[]
3	3	regulation of cellular process	GO:0050794	0.853	0.913	0	0	0	0	GASA1|1;At5g44310|1;PER52|1;F2H15.9|1;PSBP1|1;At3g12910|1;At3g18280|1;APR3|1;CAT2|1;CAT1|1;PDIL1-1|1;At3g18280|1	12	5931	52	20686	http://www.ebi.ac.uk/QuickGO/GTerm?id=GO:0050794	[]
6	5,6	hormone-mediated signaling pathway	GO:0009755	0.866	0.926	0	0	0	0	GASA1|1;PSBP1|1	2	1365	52	20686	http://www.ebi.ac.uk/QuickGO/GTerm?id=GO:0009755	[]
3	3	single-organism developmental process	GO:0044767	0.87	0.928	0	0	0	0	GASA1|1;AIR3|1;APA1|1;ATL5|1;CWLP|1;At1g32550|1;PDIL1-1|1	7	3822	52	20686	http://www.ebi.ac.uk/QuickGO/GTerm?id=GO:0044767	[]
4	4	shoot system development	GO:0048367	0.872	0.93	0	0	0	0	ATL5|1;At1g32550|1	2	1387	52	20686	http://www.ebi.ac.uk/QuickGO/GTerm?id=GO:0048367	[]
5	5	cellular response to hormone stimulus	GO:0032870	0.878	0.935	0	0	0	0	GASA1|1;PSBP1|1	2	1411	52	20686	http://www.ebi.ac.uk/QuickGO/GTerm?id=GO:0032870	[]
4	3,4	regulation of metabolic process	GO:0019222	0.881	0.935	0	0	0	0	At5g44310|1;PER52|1;F2H15.9|1;PSBP1|1;At3g12910|1;At3g18280|1;THI1|1;At3g18280|1	8	4342	52	20686	http://www.ebi.ac.uk/QuickGO/GTerm?id=GO:0019222	[]
4	4	cellular response to endogenous stimulus	GO:0071495	0.882	0.935	0	0	0	0	GASA1|1;PSBP1|1	2	1427	52	20686	http://www.ebi.ac.uk/QuickGO/GTerm?id=GO:0071495	[]
5	4,5	phyllome development	GO:0048827	0.883	0.935	0	0	0	0	ATL5|1	1	835	52	20686	http://www.ebi.ac.uk/QuickGO/GTerm?id=GO:0048827	[]
3	3	negative regulation of metabolic process	GO:0009892	0.883	0.935	0	0	0	0	F2H15.9|1	1	836	52	20686	http://www.ebi.ac.uk/QuickGO/GTerm?id=GO:0009892	[]
5	5	chromosome organization	GO:0051276	0.894	0.945	0	0	0	0	At2g30620|1	1	872	52	20686	http://www.ebi.ac.uk/QuickGO/GTerm?id=GO:0051276	[]
4	4	cellular developmental process	GO:0048869	0.897	0.947	0	0	0	0	GASA1|1;CWLP|1	2	1490	52	20686	http://www.ebi.ac.uk/QuickGO/GTerm?id=GO:0048869	[]
4	4	post-embryonic development	GO:0009791	0.899	0.949	0	0	0	0	AIR3|1;At1g32550|1;PDIL1-1|1	3	2046	52	20686	http://www.ebi.ac.uk/QuickGO/GTerm?id=GO:0009791	[]
2	2	growth	GO:0040007	0.915	0.964	0	0	0	0	GASA1|1	1	958	52	20686	http://www.ebi.ac.uk/QuickGO/GTerm?id=GO:0040007	[]
6	5,6	intracellular signal transduction	GO:0035556	0.919	0.967	0	0	0	0	PSBP1|1	1	976	52	20686	http://www.ebi.ac.uk/QuickGO/GTerm?id=GO:0035556	[]
7	7	protein phosphorylation	GO:0006468	0.922	0.969	0	0	0	0	PSBP1|1;THI1|1	2	1619	52	20686	http://www.ebi.ac.uk/QuickGO/GTerm?id=GO:0006468	[]
7	6,7	RNA processing	GO:0006396	0.932	0.978	0	0	0	0	PSBP1|1	1	1039	52	20686	http://www.ebi.ac.uk/QuickGO/GTerm?id=GO:0006396	[]
4	4	cellular macromolecule metabolic process	GO:0044260	0.938	0.983	0	0	0	0	At5g44310|1;F27H5_130|1;RD19A|1;RPS20B|1;CHI-B|1;F2H15.9|1;ACS|1;ATL5|1;PSBP1|1;At3g12910|1;At5g58030|1;CAT2|1;F3F19.4|1;At5g05010|1;THI1|1;PDIL1-1|1;RPL28A|1;RPL1|1	18	9131	52	20686	http://www.ebi.ac.uk/QuickGO/GTerm?id=GO:0044260	[]
3	3	single organism reproductive process	GO:0044702	0.942	0.985	0	0	0	0	CWLP|1;PDIL1-1|1	2	1752	52	20686	http://www.ebi.ac.uk/QuickGO/GTerm?id=GO:0044702	[]
4	4	regulation of biosynthetic process	GO:0009889	0.944	0.985	0	0	0	0	At5g44310|1;PER52|1;At3g12910|1;At3g18280|1;At3g18280|1	5	3395	52	20686	http://www.ebi.ac.uk/QuickGO/GTerm?id=GO:0009889	[]
5	5	macromolecule modification	GO:0043412	0.944	0.985	0	0	0	0	F27H5_130|1;RPS20B|1;ATL5|1;PSBP1|1;At5g05010|1;THI1|1	6	3892	52	20686	http://www.ebi.ac.uk/QuickGO/GTerm?id=GO:0043412	[]
5	5	gene expression	GO:0010467	0.945	0.985	0	0	0	0	At5g44310|1;RPS20B|1;ATL5|1;PSBP1|1;At3g12910|1;F3F19.4|1;RPL28A|1;RPL1|1	8	4856	52	20686	http://www.ebi.ac.uk/QuickGO/GTerm?id=GO:0010467	[]
4	4	nucleobase-containing compound metabolic process	GO:0006139	0.946	0.985	0	0	0	0	At5g44310|1;RD19A|1;RPS20B|1;APA1|1;ATL5|1;PSBP1|1;At3g12910|1;At1g32550|1;RPL1|1;GNA1|1	10	5787	52	20686	http://www.ebi.ac.uk/QuickGO/GTerm?id=GO:0006139	[]
5	5	cellular response to organic substance	GO:0071310	0.947	0.985	0	0	0	0	GASA1|1;PSBP1|1	2	1793	52	20686	http://www.ebi.ac.uk/QuickGO/GTerm?id=GO:0071310	[]
5	5	cell differentiation	GO:0030154	0.955	0.991	0	0	0	0	GASA1|1	1	1193	52	20686	http://www.ebi.ac.uk/QuickGO/GTerm?id=GO:0030154	[]
4	4	cellular response to chemical stimulus	GO:0070887	0.963	0.999	0	0	0	0	GASA1|1;PSBP1|1	2	1947	52	20686	http://www.ebi.ac.uk/QuickGO/GTerm?id=GO:0070887	[]
3	3	developmental process involved in reproduction	GO:0003006	0.965	0.999	0	0	0	0	CWLP|1;PDIL1-1|1	2	1973	52	20686	http://www.ebi.ac.uk/QuickGO/GTerm?id=GO:0003006	[]
4	4	regulation of primary metabolic process	GO:0080090	0.966	0.999	0	0	0	0	At5g44310|1;F2H15.9|1;At3g12910|1;At3g18280|1;At3g18280|1	5	3678	52	20686	http://www.ebi.ac.uk/QuickGO/GTerm?id=GO:0080090	[]
5	5	nucleobase-containing compound biosynthetic process	GO:0034654	0.967	0.999	0	0	0	0	At5g44310|1;ATL5|1;At3g12910|1;RPL1|1;GNA1|1	5	3685	52	20686	http://www.ebi.ac.uk/QuickGO/GTerm?id=GO:0034654	[]
5	4,5	regulation of cellular metabolic process	GO:0031323	0.969	0.999	0	0	0	0	At5g44310|1;PER52|1;F2H15.9|1;PSBP1|1;At3g12910|1	5	3718	52	20686	http://www.ebi.ac.uk/QuickGO/GTerm?id=GO:0031323	[]
2	2	reproductive process	GO:0022414	0.973	0.999	0	0	0	0	CWLP|1;PDIL1-1|1	2	2086	52	20686	http://www.ebi.ac.uk/QuickGO/GTerm?id=GO:0022414	[]
6	5,6	RNA metabolic process	GO:0016070	0.98	0.999	0	0	0	0	At5g44310|1;RPS20B|1;ATL5|1;PSBP1|1;At3g12910|1;RPL1|1	6	4456	52	20686	http://www.ebi.ac.uk/QuickGO/GTerm?id=GO:0016070	[]
4	4	cell communication	GO:0007154	0.981	0.999	0	0	0	0	GASA1|1;PSBP1|1;CAT2|1	3	2845	52	20686	http://www.ebi.ac.uk/QuickGO/GTerm?id=GO:0007154	[]
6	6	cellular protein modification process	GO:0006464	0.984	0.999	0	0	0	0	F27H5_130|1;PSBP1|1;At5g05010|1;THI1|1	4	3504	52	20686	http://www.ebi.ac.uk/QuickGO/GTerm?id=GO:0006464	[]
5	5	protein modification process	GO:0036211	0.984	0.999	0	0	0	0	F27H5_130|1;PSBP1|1;At5g05010|1;THI1|1	4	3504	52	20686	http://www.ebi.ac.uk/QuickGO/GTerm?id=GO:0036211	[]
6	4,6	reproductive structure development	GO:0048608	0.984	0.999	0	0	0	0	PDIL1-1|1	1	1581	52	20686	http://www.ebi.ac.uk/QuickGO/GTerm?id=GO:0048608	[]
5	5	reproductive system development	GO:0061458	0.984	0.999	0	0	0	0	PDIL1-1|1	1	1581	52	20686	http://www.ebi.ac.uk/QuickGO/GTerm?id=GO:0061458	[]
5	4,5	signal transduction	GO:0007165	0.988	0.999	0	0	0	0	GASA1|1;PSBP1|1	2	2424	52	20686	http://www.ebi.ac.uk/QuickGO/GTerm?id=GO:0007165	[]
3	3	single organism signaling	GO:0044700	0.99	0.999	0	0	0	0	GASA1|1;PSBP1|1	2	2503	52	20686	http://www.ebi.ac.uk/QuickGO/GTerm?id=GO:0044700	[]
2	2	signaling	GO:0023052	0.99	0.999	0	0	0	0	GASA1|1;PSBP1|1	2	2505	52	20686	http://www.ebi.ac.uk/QuickGO/GTerm?id=GO:0023052	[]
6	6	transcription, DNA-templated	GO:0006351	0.992	0.999	0	0	0	0	At5g44310|1;At3g12910|1;RPL1|1	3	3247	52	20686	http://www.ebi.ac.uk/QuickGO/GTerm?id=GO:0006351	[]
8	7,8	nucleic acid-templated transcription	GO:0097659	0.992	0.999	0	0	0	0	At5g44310|1;At3g12910|1;RPL1|1	3	3264	52	20686	http://www.ebi.ac.uk/QuickGO/GTerm?id=GO:0097659	[]
7	6,7	RNA biosynthetic process	GO:0032774	0.993	0.999	0	0	0	0	At5g44310|1;At3g12910|1;RPL1|1	3	3277	52	20686	http://www.ebi.ac.uk/QuickGO/GTerm?id=GO:0032774	[]
5	5	regulation of cellular biosynthetic process	GO:0031326	0.993	0.999	0	0	0	0	At5g44310|1;PER52|1;At3g12910|1	3	3297	52	20686	http://www.ebi.ac.uk/QuickGO/GTerm?id=GO:0031326	[]
5	5	nucleic acid metabolic process	GO:0090304	0.994	0.999	0	0	0	0	At5g44310|1;RPS20B|1;ATL5|1;PSBP1|1;At3g12910|1;RPL1|1	6	5096	52	20686	http://www.ebi.ac.uk/QuickGO/GTerm?id=GO:0090304	[]
5	4,5	regulation of macromolecule metabolic process	GO:0060255	0.997	0.999	0	0	0	0	At5g44310|1;F2H15.9|1;At3g12910|1	3	3699	52	20686	http://www.ebi.ac.uk/QuickGO/GTerm?id=GO:0060255	[]
7	6,7	regulation of transcription, DNA-templated	GO:0006355	0.998	0.999	0	0	0	0	At5g44310|1;At3g12910|1	2	3053	52	20686	http://www.ebi.ac.uk/QuickGO/GTerm?id=GO:0006355	[]
9	7,8,9	regulation of nucleic acid-templated transcription	GO:1903506	0.998	0.999	0	0	0	0	At5g44310|1;At3g12910|1	2	3065	52	20686	http://www.ebi.ac.uk/QuickGO/GTerm?id=GO:1903506	[]
6	6	regulation of RNA biosynthetic process	GO:2001141	0.998	0.999	0	0	0	0	At5g44310|1;At3g12910|1	2	3065	52	20686	http://www.ebi.ac.uk/QuickGO/GTerm?id=GO:2001141	[]
7	5,6,7	regulation of RNA metabolic process	GO:0051252	0.998	0.999	0	0	0	0	At5g44310|1;At3g12910|1	2	3083	52	20686	http://www.ebi.ac.uk/QuickGO/GTerm?id=GO:0051252	[]
5	5	regulation of nucleobase-containing compound metabolic process	GO:0019219	0.998	0.999	0	0	0	0	At5g44310|1;At3g12910|1	2	3182	52	20686	http://www.ebi.ac.uk/QuickGO/GTerm?id=GO:0019219	[]
6	6	regulation of cellular macromolecule biosynthetic process	GO:2000112	0.999	0.999	0	0	0	0	At5g44310|1;At3g12910|1	2	3245	52	20686	http://www.ebi.ac.uk/QuickGO/GTerm?id=GO:2000112	[]
6	5,6	regulation of macromolecule biosynthetic process	GO:0010556	0.999	0.999	0	0	0	0	At5g44310|1;At3g12910|1	2	3259	52	20686	http://www.ebi.ac.uk/QuickGO/GTerm?id=GO:0010556	[]
4	4	regulation of nitrogen compound metabolic process	GO:0051171	0.999	0.999	0	0	0	0	At5g44310|1;At3g12910|1	2	3324	52	20686	http://www.ebi.ac.uk/QuickGO/GTerm?id=GO:0051171	[]
6	5,6	regulation of gene expression	GO:0010468	0.999	0.999	0	0	0	0	At5g44310|1;At3g12910|1	2	3383	52	20686	http://www.ebi.ac.uk/QuickGO/GTerm?id=GO:0010468	[]

## Sheet: cc
maxLevel	levels	GO_Name	GO_ID	Pvalue	Pvalue_adjusted	Genes	Count	Pop_Hit	List_Total	Background_Genes	URL
5	4,5	cell wall	GO:0005618	2.31e-05	0.00177	GASA1|1;EGC2|1;LTP3|1;AIR3|1;PER52|1;RPS20B|1;F2H15.9|1;LTP3|1;PDIL1-1|1;RPL28A|1	10	662	50	16594	http://www.ebi.ac.uk/QuickGO/GTerm?id=GO:0005618
4	3,4	external encapsulating structure	GO:0030312	2.34e-05	0.00177	GASA1|1;EGC2|1;LTP3|1;AIR3|1;PER52|1;RPS20B|1;F2H15.9|1;LTP3|1;PDIL1-1|1;RPL28A|1	10	663	50	16594	http://www.ebi.ac.uk/QuickGO/GTerm?id=GO:0030312
4	4	thylakoid	GO:0009579	0.000255	0.0128	COX6B-1|1;PSBP1|1;PORA|1;YLMG1-2|1;THI1|1;PDIL1-1|1;PGR5|1;RPL1|1	8	563	50	16594	http://www.ebi.ac.uk/QuickGO/GTerm?id=GO:0009579
3	3	apoplast	GO:0048046	0.000457	0.0172	EGC2|1;LTP3|1;PER52|1;F2H15.9|1;LTP3|1;PSBP1|1;T31J12.3|1	7	465	50	16594	http://www.ebi.ac.uk/QuickGO/GTerm?id=GO:0048046
8	7,8	glyoxysome	GO:0009514	0.000911	0.0256	ACS|1;CAT2|1	2	15	50	16594	http://www.ebi.ac.uk/QuickGO/GTerm?id=GO:0009514
7	6,7	chloroplast	GO:0009507	0.00102	0.0256	COX6B-1|1;ERD4|1;ACS|1;ATL5|1;PSBP1|1;APR3|1;CAT2|1;PORA|1;YLMG1-2|1;At2g25830|1;At1g32550|1;THI1|1;PDIL1-1|1;PGR5|1;RPL28A|1;RPL1|1	16	2347	50	16594	http://www.ebi.ac.uk/QuickGO/GTerm?id=GO:0009507
6	5,6	plastid	GO:0009536	0.00145	0.0313	COX6B-1|1;ERD4|1;ACS|1;ATL5|1;PSBP1|1;APR3|1;CAT2|1;PORA|1;YLMG1-2|1;At2g25830|1;At1g32550|1;THI1|1;PDIL1-1|1;PGR5|1;RPL28A|1;RPL1|1	16	2425	50	16594	http://www.ebi.ac.uk/QuickGO/GTerm?id=GO:0009536
6	5,6	vacuole	GO:0005773	0.00167	0.0316	F27H5_130|1;RD19A|1;ERD4|1;CHI-B|1;APA1|1;ATL5|1;At1g36050|1;PDIL1-1|1;VHA-G1|1	9	932	50	16594	http://www.ebi.ac.uk/QuickGO/GTerm?id=GO:0005773
6	5,6	plastid envelope	GO:0009526	0.0027	0.0391	ERD4|1;PSBP1|1;CAT2|1;PORA|1;YLMG1-2|1;THI1|1;RPL1|1	7	632	50	16594	http://www.ebi.ac.uk/QuickGO/GTerm?id=GO:0009526
9	5,6,7,8,9	lytic vacuole within protein storage vacuole	GO:0000327	0.00301	0.0391	PDIL1-1|1	1	1	50	16594	http://www.ebi.ac.uk/QuickGO/GTerm?id=GO:0000327
7	6,7	lytic vacuole	GO:0000323	0.0032	0.0391	RD19A|1;PDIL1-1|1	2	28	50	16594	http://www.ebi.ac.uk/QuickGO/GTerm?id=GO:0000323
7	6,7	chloroplast thylakoid	GO:0009534	0.00333	0.0391	COX6B-1|1;PSBP1|1;PORA|1;YLMG1-2|1;PGR5|1;RPL1|1	6	488	50	16594	http://www.ebi.ac.uk/QuickGO/GTerm?id=GO:0009534
5	5	plastid thylakoid	GO:0031976	0.00336	0.0391	COX6B-1|1;PSBP1|1;PORA|1;YLMG1-2|1;PGR5|1;RPL1|1	6	489	50	16594	http://www.ebi.ac.uk/QuickGO/GTerm?id=GO:0031976
2	2	extracellular region	GO:0005576	0.00437	0.0443	GASA1|1;EGC2|1;LTP3|1;AIR3|1;PER52|1;RD19A|1;F2H15.9|1;LTP3|1;PSBP1|1;T31J12.3|1;PRB1|1	11	1500	50	16594	http://www.ebi.ac.uk/QuickGO/GTerm?id=GO:0005576
5	4,5	cytoplasmic part	GO:0044444	0.00456	0.0443	KN|1;PER52|1;F27H5_130|1;RD19A|1;TMN1|1;RPS20B|1;COX6B-1|1;ERD4|1;CHI-B|1;APA1|1;ACS|1;ATL5|1;At1g36050|1;PSBP1|1;At2g30620|1;ACLA-3|1;At5g65400|1;APR3|1;CAT2|1;PORA|1;At5g05010|1;YLMG1-2|1;At2g25830|1;At1g32550|1;At5g58490|1;THI1|1;PDIL1-1|1;PGR5|1;RPL28A|1;VHA-G1|1;RPL1|1;GNA1|1	32	7412	50	16594	http://www.ebi.ac.uk/QuickGO/GTerm?id=GO:0044444
7	5,6,7	stromule	GO:0010319	0.00469	0.0443	CAT2|1;THI1|1	2	34	50	16594	http://www.ebi.ac.uk/QuickGO/GTerm?id=GO:0010319
5	4,5	ribosomal subunit	GO:0044391	0.00534	0.0462	RPS20B|1;ATL5|1;RPL28A|1;RPL1|1	4	234	50	16594	http://www.ebi.ac.uk/QuickGO/GTerm?id=GO:0044391
5	4,5	plastid part	GO:0044435	0.00569	0.0462	COX6B-1|1;ERD4|1;ACS|1;PSBP1|1;CAT2|1;PORA|1;YLMG1-2|1;THI1|1;PGR5|1;RPL1|1	10	1332	50	16594	http://www.ebi.ac.uk/QuickGO/GTerm?id=GO:0044435
9	7,8,9	Golgi medial cisterna	GO:0005797	0.00602	0.0462	TMN1|1	1	2	50	16594	http://www.ebi.ac.uk/QuickGO/GTerm?id=GO:0005797
8	6,8	chloroplast thylakoid membrane	GO:0009535	0.00629	0.0462	COX6B-1|1;PSBP1|1;YLMG1-2|1;PGR5|1;RPL1|1	5	391	50	16594	http://www.ebi.ac.uk/QuickGO/GTerm?id=GO:0009535
7	5,7	plastid thylakoid membrane	GO:0055035	0.00642	0.0462	COX6B-1|1;PSBP1|1;YLMG1-2|1;PGR5|1;RPL1|1	5	393	50	16594	http://www.ebi.ac.uk/QuickGO/GTerm?id=GO:0055035
6	5,6	large ribosomal subunit	GO:0015934	0.00689	0.0471	ATL5|1;RPL28A|1;RPL1|1	3	129	50	16594	http://www.ebi.ac.uk/QuickGO/GTerm?id=GO:0015934
5	4,5	organelle subcompartment	GO:0031984	0.00738	0.0471	TMN1|1;COX6B-1|1;PSBP1|1;PORA|1;YLMG1-2|1;PGR5|1;RPL1|1	7	760	50	16594	http://www.ebi.ac.uk/QuickGO/GTerm?id=GO:0031984
6	4,6	thylakoid membrane	GO:0042651	0.00749	0.0471	COX6B-1|1;PSBP1|1;YLMG1-2|1;PGR5|1;RPL1|1	5	408	50	16594	http://www.ebi.ac.uk/QuickGO/GTerm?id=GO:0042651
5	3,5	photosynthetic membrane	GO:0034357	0.00811	0.0484	COX6B-1|1;PSBP1|1;YLMG1-2|1;PGR5|1;RPL1|1	5	416	50	16594	http://www.ebi.ac.uk/QuickGO/GTerm?id=GO:0034357
7	5,6,7	cytosolic ribosome	GO:0022626	0.00834	0.0484	RPS20B|1;ATL5|1;CAT2|1;RPL28A|1	4	266	50	16594	http://www.ebi.ac.uk/QuickGO/GTerm?id=GO:0022626
5	4,5	thylakoid part	GO:0044436	0.0103	0.0543	COX6B-1|1;PSBP1|1;YLMG1-2|1;PGR5|1;RPL1|1	5	441	50	16594	http://www.ebi.ac.uk/QuickGO/GTerm?id=GO:0044436
7	6,7	chloroplast envelope	GO:0009941	0.0103	0.0543	ERD4|1;PSBP1|1;PORA|1;YLMG1-2|1;THI1|1;RPL1|1	6	618	50	16594	http://www.ebi.ac.uk/QuickGO/GTerm?id=GO:0009941
7	5,6,7	cytosolic part	GO:0044445	0.0104	0.0543	RPS20B|1;ATL5|1;CAT2|1;RPL28A|1	4	284	50	16594	http://www.ebi.ac.uk/QuickGO/GTerm?id=GO:0044445
4	4	citrate lyase complex	GO:0009346	0.012	0.0604	ACLA-3|1	1	4	50	16594	http://www.ebi.ac.uk/QuickGO/GTerm?id=GO:0009346
3	3	plasmodesma	GO:0009506	0.0147	0.0658	T8P21.22|1;KN|1;RPS20B|1;ERD4|1;APA1|1;T8P21.22|1;At5g05010|1;RPL28A|1	8	1081	50	16594	http://www.ebi.ac.uk/QuickGO/GTerm?id=GO:0009506
2	2	symplast	GO:0055044	0.0147	0.0658	T8P21.22|1;KN|1;RPS20B|1;ERD4|1;APA1|1;T8P21.22|1;At5g05010|1;RPL28A|1	8	1081	50	16594	http://www.ebi.ac.uk/QuickGO/GTerm?id=GO:0055044
2	2	cell junction	GO:0030054	0.0148	0.0658	T8P21.22|1;KN|1;RPS20B|1;ERD4|1;APA1|1;T8P21.22|1;At5g05010|1;RPL28A|1	8	1082	50	16594	http://www.ebi.ac.uk/QuickGO/GTerm?id=GO:0030054
3	3	cell-cell junction	GO:0005911	0.0148	0.0658	T8P21.22|1;KN|1;RPS20B|1;ERD4|1;APA1|1;T8P21.22|1;At5g05010|1;RPL28A|1	8	1082	50	16594	http://www.ebi.ac.uk/QuickGO/GTerm?id=GO:0005911
6	5,6	chloroplast part	GO:0044434	0.0154	0.0659	COX6B-1|1;ERD4|1;ACS|1;PSBP1|1;PORA|1;YLMG1-2|1;THI1|1;PGR5|1;RPL1|1	9	1312	50	16594	http://www.ebi.ac.uk/QuickGO/GTerm?id=GO:0044434
3	3	cell periphery	GO:0071944	0.0161	0.0659	GASA1|1;EGC2|1;LTP3|1;KN|1;AIR3|1;PER52|1;RPS20B|1;ERD4|1;F2H15.9|1;ATL5|1;LTP3|1;CML20|1;CAT1|1;PDIL1-1|1;RPL28A|1;VHA-G1|1	16	3086	50	16594	http://www.ebi.ac.uk/QuickGO/GTerm?id=GO:0071944
6	5,6	cytosol	GO:0005829	0.0161	0.0659	PER52|1;F27H5_130|1;RPS20B|1;APA1|1;ACS|1;ATL5|1;ACLA-3|1;CAT2|1;At5g05010|1;At5g58490|1;RPL28A|1;VHA-G1|1	12	2042	50	16594	http://www.ebi.ac.uk/QuickGO/GTerm?id=GO:0005829
7	5,6,7	COPI vesicle coat	GO:0030126	0.0179	0.0713	At5g05010|1	1	6	50	16594	http://www.ebi.ac.uk/QuickGO/GTerm?id=GO:0030126
6	4,5,6	ribosome	GO:0005840	0.0217	0.0839	RPS20B|1;ATL5|1;CAT2|1;RPL28A|1;RPL1|1	5	533	50	16594	http://www.ebi.ac.uk/QuickGO/GTerm?id=GO:0005840
4	4	cytoplasm	GO:0005737	0.0235	0.0886	KN|1;PER52|1;F27H5_130|1;RD19A|1;TMN1|1;RPS20B|1;COX6B-1|1;ERD4|1;CHI-B|1;APA1|1;ACS|1;ATL5|1;At1g36050|1;PSBP1|1;At2g30620|1;ACLA-3|1;At5g65400|1;APR3|1;CAT2|1;PORA|1;At5g05010|1;CAT1|1;YLMG1-2|1;At2g25830|1;At1g32550|1;At5g58490|1;THI1|1;PDIL1-1|1;PGR5|1;RPL28A|1;VHA-G1|1;RPL1|1;GNA1|1	33	8474	50	16594	http://www.ebi.ac.uk/QuickGO/GTerm?id=GO:0005737
7	5,6,7	vacuolar proton-transporting V-type ATPase complex	GO:0016471	0.0268	0.0987	VHA-G1|1	1	9	50	16594	http://www.ebi.ac.uk/QuickGO/GTerm?id=GO:0016471
6	5,6	microbody	GO:0042579	0.0345	0.121	ACS|1;At5g65400|1;CAT2|1	3	237	50	16594	http://www.ebi.ac.uk/QuickGO/GTerm?id=GO:0042579
7	6,7	peroxisome	GO:0005777	0.0345	0.121	ACS|1;At5g65400|1;CAT2|1	3	237	50	16594	http://www.ebi.ac.uk/QuickGO/GTerm?id=GO:0005777
4	3,4	intracellular organelle part	GO:0044446	0.0356	0.121	TMN1|1;RPS20B|1;COX6B-1|1;ERD4|1;ACS|1;ATL5|1;At1g36050|1;PSBP1|1;At2g30620|1;CAT2|1;PORA|1;At5g05010|1;YLMG1-2|1;THI1|1;PDIL1-1|1;PGR5|1;RPL28A|1;VHA-G1|1;RPL1|1;GNA1|1	20	4540	50	16594	http://www.ebi.ac.uk/QuickGO/GTerm?id=GO:0044446
2	2	organelle part	GO:0044422	0.0369	0.121	TMN1|1;RPS20B|1;COX6B-1|1;ERD4|1;ACS|1;ATL5|1;At1g36050|1;PSBP1|1;At2g30620|1;CAT2|1;PORA|1;At5g05010|1;YLMG1-2|1;THI1|1;PDIL1-1|1;PGR5|1;RPL28A|1;VHA-G1|1;RPL1|1;GNA1|1	20	4556	50	16594	http://www.ebi.ac.uk/QuickGO/GTerm?id=GO:0044422
5	4,5	organelle envelope	GO:0031967	0.038	0.121	ERD4|1;PSBP1|1;CAT2|1;PORA|1;YLMG1-2|1;THI1|1;RPL1|1	7	1057	50	16594	http://www.ebi.ac.uk/QuickGO/GTerm?id=GO:0031967
3	3	envelope	GO:0031975	0.0382	0.121	ERD4|1;PSBP1|1;CAT2|1;PORA|1;YLMG1-2|1;THI1|1;RPL1|1	7	1058	50	16594	http://www.ebi.ac.uk/QuickGO/GTerm?id=GO:0031975
6	5,6	cis-Golgi network	GO:0005801	0.0385	0.121	TMN1|1	1	13	50	16594	http://www.ebi.ac.uk/QuickGO/GTerm?id=GO:0005801
6	4,5,6	Golgi apparatus	GO:0005794	0.04	0.123	PER52|1;TMN1|1;ATL5|1;At1g36050|1;At5g05010|1;PDIL1-1|1;VHA-G1|1	7	1069	50	16594	http://www.ebi.ac.uk/QuickGO/GTerm?id=GO:0005794
7	6,7	cytosolic large ribosomal subunit	GO:0022625	0.0406	0.123	ATL5|1;RPL28A|1	2	106	50	16594	http://www.ebi.ac.uk/QuickGO/GTerm?id=GO:0022625
8	5,7,8	COPI-coated vesicle membrane	GO:0030663	0.0414	0.123	At5g05010|1	1	14	50	16594	http://www.ebi.ac.uk/QuickGO/GTerm?id=GO:0030663
7	6,7	COPI-coated vesicle	GO:0030137	0.0443	0.129	At5g05010|1	1	15	50	16594	http://www.ebi.ac.uk/QuickGO/GTerm?id=GO:0030137
7	6,7	storage vacuole	GO:0000322	0.0472	0.132	PDIL1-1|1	1	16	50	16594	http://www.ebi.ac.uk/QuickGO/GTerm?id=GO:0000322
8	7,8	protein storage vacuole	GO:0000326	0.0472	0.132	PDIL1-1|1	1	16	50	16594	http://www.ebi.ac.uk/QuickGO/GTerm?id=GO:0000326
7	6,7	plant-type vacuole	GO:0000325	0.0585	0.16	PDIL1-1|1;VHA-G1|1	2	130	50	16594	http://www.ebi.ac.uk/QuickGO/GTerm?id=GO:0000325
7	4,6,7	Golgi-associated vesicle membrane	GO:0030660	0.0643	0.17	At5g05010|1	1	22	50	16594	http://www.ebi.ac.uk/QuickGO/GTerm?id=GO:0030660
6	5,6	clathrin adaptor complex	GO:0030131	0.0643	0.17	At5g05010|1	1	22	50	16594	http://www.ebi.ac.uk/QuickGO/GTerm?id=GO:0030131
5	4,5	photosystem II oxygen evolving complex	GO:0009654	0.0699	0.182	PSBP1|1	1	24	50	16594	http://www.ebi.ac.uk/QuickGO/GTerm?id=GO:0009654
8	7,8	lysosome	GO:0005764	0.0727	0.186	RD19A|1	1	25	50	16594	http://www.ebi.ac.uk/QuickGO/GTerm?id=GO:0005764
5	4,5	AP-type membrane coat adaptor complex	GO:0030119	0.0755	0.19	At5g05010|1	1	26	50	16594	http://www.ebi.ac.uk/QuickGO/GTerm?id=GO:0030119
6	5,6	cell plate	GO:0009504	0.0783	0.191	KN|1	1	27	50	16594	http://www.ebi.ac.uk/QuickGO/GTerm?id=GO:0009504
6	5,6	clathrin coat	GO:0030118	0.0783	0.191	At5g05010|1	1	27	50	16594	http://www.ebi.ac.uk/QuickGO/GTerm?id=GO:0030118
6	5,6	proton-transporting V-type ATPase complex	GO:0033176	0.0811	0.193	VHA-G1|1	1	28	50	16594	http://www.ebi.ac.uk/QuickGO/GTerm?id=GO:0033176
4	3,4	membrane protein complex	GO:0098796	0.0833	0.193	KN|1;PSBP1|1;At5g05010|1;VHA-G1|1	4	550	50	16594	http://www.ebi.ac.uk/QuickGO/GTerm?id=GO:0098796
6	5,6	vesicle coat	GO:0030120	0.0839	0.193	At5g05010|1	1	29	50	16594	http://www.ebi.ac.uk/QuickGO/GTerm?id=GO:0030120
7	4,5,6,7	vacuolar part	GO:0044437	0.0842	0.193	ERD4|1;At1g36050|1;PDIL1-1|1;VHA-G1|1	4	552	50	16594	http://www.ebi.ac.uk/QuickGO/GTerm?id=GO:0044437
6	5,6	Golgi-associated vesicle	GO:0005798	0.0894	0.201	At5g05010|1	1	31	50	16594	http://www.ebi.ac.uk/QuickGO/GTerm?id=GO:0005798
4	3,4	ribonucleoprotein complex	GO:0030529	0.0987	0.219	RPS20B|1;ATL5|1;CAT2|1;RPL28A|1;RPL1|1	5	818	50	16594	http://www.ebi.ac.uk/QuickGO/GTerm?id=GO:0030529
6	5,6	nucleolus	GO:0005730	0.1	0.219	RPS20B|1;ATL5|1;At2g30620|1	3	370	50	16594	http://www.ebi.ac.uk/QuickGO/GTerm?id=GO:0005730
8	6,7,8	Golgi cisterna	GO:0031985	0.111	0.24	TMN1|1	1	39	50	16594	http://www.ebi.ac.uk/QuickGO/GTerm?id=GO:0031985
3	3	whole membrane	GO:0098805	0.124	0.254	TMN1|1;ERD4|1;At1g36050|1;At5g05010|1;VHA-G1|1	5	880	50	16594	http://www.ebi.ac.uk/QuickGO/GTerm?id=GO:0098805
8	6,7,8	chloroplast thylakoid lumen	GO:0009543	0.124	0.254	PSBP1|1	1	44	50	16594	http://www.ebi.ac.uk/QuickGO/GTerm?id=GO:0009543
6	5,6	plastid thylakoid lumen	GO:0031978	0.124	0.254	PSBP1|1	1	44	50	16594	http://www.ebi.ac.uk/QuickGO/GTerm?id=GO:0031978
2	2	macromolecular complex	GO:0032991	0.125	0.254	KN|1;RPS20B|1;ATL5|1;PSBP1|1;At2g30620|1;ACLA-3|1;CAT2|1;At5g05010|1;RPL28A|1;VHA-G1|1;RPL1|1	11	2509	50	16594	http://www.ebi.ac.uk/QuickGO/GTerm?id=GO:0032991
5	4,5	SNARE complex	GO:0031201	0.127	0.256	KN|1	1	45	50	16594	http://www.ebi.ac.uk/QuickGO/GTerm?id=GO:0031201
7	6,7	chloroplast stroma	GO:0009570	0.131	0.258	ACS|1;PSBP1|1;THI1|1;RPL1|1	4	649	50	16594	http://www.ebi.ac.uk/QuickGO/GTerm?id=GO:0009570
3	3	endomembrane system	GO:0012505	0.131	0.258	KN|1;PER52|1;TMN1|1;ATL5|1;At1g36050|1;At5g05010|1;PDIL1-1|1;VHA-G1|1;GNA1|1	9	1967	50	16594	http://www.ebi.ac.uk/QuickGO/GTerm?id=GO:0012505
7	5,6,7	Golgi stack	GO:0005795	0.138	0.266	TMN1|1	1	49	50	16594	http://www.ebi.ac.uk/QuickGO/GTerm?id=GO:0005795
6	5,6	plastid stroma	GO:0009532	0.141	0.269	ACS|1;PSBP1|1;THI1|1;RPL1|1	4	667	50	16594	http://www.ebi.ac.uk/QuickGO/GTerm?id=GO:0009532
6	5,6	endoplasmic reticulum lumen	GO:0005788	0.143	0.27	PDIL1-1|1	1	51	50	16594	http://www.ebi.ac.uk/QuickGO/GTerm?id=GO:0005788
6	5,6	plant-type cell wall	GO:0009505	0.147	0.274	GASA1|1;PDIL1-1|1	2	225	50	16594	http://www.ebi.ac.uk/QuickGO/GTerm?id=GO:0009505
5	4,5	nucleosome	GO:0000786	0.156	0.287	At2g30620|1	1	56	50	16594	http://www.ebi.ac.uk/QuickGO/GTerm?id=GO:0000786
4	4	DNA packaging complex	GO:0044815	0.168	0.306	At2g30620|1	1	61	50	16594	http://www.ebi.ac.uk/QuickGO/GTerm?id=GO:0044815
7	4,5,6,7	coated vesicle membrane	GO:0030662	0.171	0.307	At5g05010|1	1	62	50	16594	http://www.ebi.ac.uk/QuickGO/GTerm?id=GO:0030662
5	4,5	proton-transporting two-sector ATPase complex	GO:0016469	0.178	0.317	VHA-G1|1	1	65	50	16594	http://www.ebi.ac.uk/QuickGO/GTerm?id=GO:0016469
6	5,6	thylakoid lumen	GO:0031977	0.183	0.319	PSBP1|1	1	67	50	16594	http://www.ebi.ac.uk/QuickGO/GTerm?id=GO:0031977
3	3	coated membrane	GO:0048475	0.186	0.319	At5g05010|1	1	68	50	16594	http://www.ebi.ac.uk/QuickGO/GTerm?id=GO:0048475
5	4,5	membrane coat	GO:0030117	0.186	0.319	At5g05010|1	1	68	50	16594	http://www.ebi.ac.uk/QuickGO/GTerm?id=GO:0030117
3	3	extrinsic component of membrane	GO:0019898	0.203	0.344	PSBP1|1	1	75	50	16594	http://www.ebi.ac.uk/QuickGO/GTerm?id=GO:0019898
6	5,6	photosystem II	GO:0009523	0.21	0.353	PSBP1|1	1	78	50	16594	http://www.ebi.ac.uk/QuickGO/GTerm?id=GO:0009523
3	3	protein-DNA complex	GO:0032993	0.215	0.357	At2g30620|1	1	80	50	16594	http://www.ebi.ac.uk/QuickGO/GTerm?id=GO:0032993
6	5,6	phragmoplast	GO:0009524	0.22	0.357	KN|1	1	82	50	16594	http://www.ebi.ac.uk/QuickGO/GTerm?id=GO:0009524
8	6,7,8	cytosolic small ribosomal subunit	GO:0022627	0.22	0.357	RPS20B|1	1	82	50	16594	http://www.ebi.ac.uk/QuickGO/GTerm?id=GO:0022627
5	4,5	vacuolar membrane	GO:0005774	0.231	0.37	ERD4|1;At1g36050|1;VHA-G1|1	3	551	50	16594	http://www.ebi.ac.uk/QuickGO/GTerm?id=GO:0005774
6	6	coated vesicle	GO:0030135	0.245	0.383	At5g05010|1	1	93	50	16594	http://www.ebi.ac.uk/QuickGO/GTerm?id=GO:0030135
5	4,5	intracellular organelle lumen	GO:0070013	0.25	0.383	RPS20B|1;ATL5|1;At2g30620|1;PDIL1-1|1	4	845	50	16594	http://www.ebi.ac.uk/QuickGO/GTerm?id=GO:0070013
3	3	organelle lumen	GO:0043233	0.25	0.383	RPS20B|1;ATL5|1;At2g30620|1;PDIL1-1|1	4	845	50	16594	http://www.ebi.ac.uk/QuickGO/GTerm?id=GO:0043233
6	5,6	cytoplasmic vesicle membrane	GO:0030659	0.252	0.383	At5g05010|1	1	96	50	16594	http://www.ebi.ac.uk/QuickGO/GTerm?id=GO:0030659
4	4	vesicle membrane	GO:0012506	0.254	0.383	At5g05010|1	1	97	50	16594	http://www.ebi.ac.uk/QuickGO/GTerm?id=GO:0012506
4	4	bounding membrane of organelle	GO:0098588	0.259	0.383	TMN1|1;ERD4|1;At1g36050|1;At5g05010|1;VHA-G1|1;GNA1|1	6	1429	50	16594	http://www.ebi.ac.uk/QuickGO/GTerm?id=GO:0098588
5	4,5	cytoplasmic vesicle part	GO:0044433	0.259	0.383	At5g05010|1	1	99	50	16594	http://www.ebi.ac.uk/QuickGO/GTerm?id=GO:0044433
5	4,5	photosystem	GO:0009521	0.259	0.383	PSBP1|1	1	99	50	16594	http://www.ebi.ac.uk/QuickGO/GTerm?id=GO:0009521
2	2	membrane-enclosed lumen	GO:0031974	0.267	0.389	RPS20B|1;ATL5|1;At2g30620|1;PDIL1-1|1	4	871	50	16594	http://www.ebi.ac.uk/QuickGO/GTerm?id=GO:0031974
3	3	extracellular space	GO:0005615	0.268	0.389	RD19A|1	1	103	50	16594	http://www.ebi.ac.uk/QuickGO/GTerm?id=GO:0005615
6	5,6	small ribosomal subunit	GO:0015935	0.272	0.392	RPS20B|1	1	105	50	16594	http://www.ebi.ac.uk/QuickGO/GTerm?id=GO:0015935
6	3,5,6	chromatin	GO:0000785	0.285	0.406	At2g30620|1	1	111	50	16594	http://www.ebi.ac.uk/QuickGO/GTerm?id=GO:0000785
6	5,6	Golgi membrane	GO:0000139	0.288	0.406	TMN1|1;At5g05010|1	2	353	50	16594	http://www.ebi.ac.uk/QuickGO/GTerm?id=GO:0000139
3	3	oxidoreductase complex	GO:1990204	0.305	0.426	PSBP1|1	1	120	50	16594	http://www.ebi.ac.uk/QuickGO/GTerm?id=GO:1990204
2	2	extracellular region part	GO:0044421	0.315	0.431	RD19A|1	1	125	50	16594	http://www.ebi.ac.uk/QuickGO/GTerm?id=GO:0044421
5	4,5	intracellular non-membrane-bounded organelle	GO:0043232	0.317	0.431	RPS20B|1;ATL5|1;At2g30620|1;CAT2|1;RPL28A|1;RPL1|1	6	1538	50	16594	http://www.ebi.ac.uk/QuickGO/GTerm?id=GO:0043232
3	3	non-membrane-bounded organelle	GO:0043228	0.317	0.431	RPS20B|1;ATL5|1;At2g30620|1;CAT2|1;RPL28A|1;RPL1|1	6	1538	50	16594	http://www.ebi.ac.uk/QuickGO/GTerm?id=GO:0043228
2	2	cell part	GO:0044464	0.327	0.441	GASA1|1;EGC2|1;LTP3|1;KN|1;AIR3|1;PER52|1;F27H5_130|1;RD19A|1;TMN1|1;RPS20B|1;COX6B-1|1;ERD4|1;CHI-B|1;APA1|1;F2H15.9|1;ACS|1;ATL5|1;LTP3|1;At1g36050|1;PSBP1|1;At3g12910|1;At3g18280|1;At2g30620|1;CML20|1;At5g58030|1;ACLA-3|1;At5g65400|1;APR3|1;CAT2|1;PORA|1;At5g05010|1;CAT1|1;YLMG1-2|1;At2g25830|1;At1g32550|1;At5g58490|1;THI1|1;PDIL1-1|1;PGR5|1;RPL28A|1;At3g18280|1;VHA-G1|1;RPL1|1;GNA1|1	44	14026	50	16594	http://www.ebi.ac.uk/QuickGO/GTerm?id=GO:0044464
5	4,5	endosome membrane	GO:0010008	0.34	0.454	TMN1|1	1	137	50	16594	http://www.ebi.ac.uk/QuickGO/GTerm?id=GO:0010008
5	4,5	endosomal part	GO:0044440	0.344	0.455	TMN1|1	1	139	50	16594	http://www.ebi.ac.uk/QuickGO/GTerm?id=GO:0044440
6	5,6	nuclear lumen	GO:0031981	0.349	0.459	RPS20B|1;ATL5|1;At2g30620|1	3	695	50	16594	http://www.ebi.ac.uk/QuickGO/GTerm?id=GO:0031981
2	2	cell	GO:0005623	0.356	0.464	GASA1|1;EGC2|1;LTP3|1;KN|1;AIR3|1;PER52|1;F27H5_130|1;RD19A|1;TMN1|1;RPS20B|1;COX6B-1|1;ERD4|1;CHI-B|1;APA1|1;F2H15.9|1;ACS|1;ATL5|1;LTP3|1;At1g36050|1;PSBP1|1;At3g12910|1;At3g18280|1;At2g30620|1;CML20|1;At5g58030|1;ACLA-3|1;At5g65400|1;APR3|1;CAT2|1;PORA|1;At5g05010|1;CAT1|1;YLMG1-2|1;At2g25830|1;At1g32550|1;At5g58490|1;THI1|1;PDIL1-1|1;PGR5|1;RPL28A|1;At3g18280|1;VHA-G1|1;RPL1|1;GNA1|1	44	14094	50	16594	http://www.ebi.ac.uk/QuickGO/GTerm?id=GO:0005623
5	5	cytoplasmic membrane-bounded vesicle	GO:0016023	0.383	0.492	At5g05010|1	1	159	50	16594	http://www.ebi.ac.uk/QuickGO/GTerm?id=GO:0016023
5	4,5	cytoplasmic vesicle	GO:0031410	0.384	0.492	At5g05010|1	1	160	50	16594	http://www.ebi.ac.uk/QuickGO/GTerm?id=GO:0031410
4	4	membrane-bounded vesicle	GO:0031988	0.394	0.494	At5g05010|1	1	165	50	16594	http://www.ebi.ac.uk/QuickGO/GTerm?id=GO:0031988
5	4,5	endoplasmic reticulum part	GO:0044432	0.395	0.494	PDIL1-1|1;GNA1|1	2	450	50	16594	http://www.ebi.ac.uk/QuickGO/GTerm?id=GO:0044432
3	3	vesicle	GO:0031982	0.399	0.494	At5g05010|1	1	168	50	16594	http://www.ebi.ac.uk/QuickGO/GTerm?id=GO:0031982
5	4,5	integral component of plasma membrane	GO:0005887	0.399	0.494	CAT1|1	1	168	50	16594	http://www.ebi.ac.uk/QuickGO/GTerm?id=GO:0005887
3	3	protein complex	GO:0043234	0.422	0.518	KN|1;PSBP1|1;At2g30620|1;ACLA-3|1;At5g05010|1;VHA-G1|1	6	1727	50	16594	http://www.ebi.ac.uk/QuickGO/GTerm?id=GO:0043234
5	4,5	Golgi apparatus part	GO:0044431	0.456	0.556	TMN1|1;At5g05010|1	2	509	50	16594	http://www.ebi.ac.uk/QuickGO/GTerm?id=GO:0044431
6	4,5,6	endoplasmic reticulum	GO:0005783	0.48	0.58	At1g36050|1;PDIL1-1|1;GNA1|1	3	856	50	16594	http://www.ebi.ac.uk/QuickGO/GTerm?id=GO:0005783
7	5,6,7	trans-Golgi network	GO:0005802	0.492	0.588	TMN1|1	1	223	50	16594	http://www.ebi.ac.uk/QuickGO/GTerm?id=GO:0005802
5	4,5	intracellular membrane-bounded organelle	GO:0043231	0.501	0.588	PER52|1;F27H5_130|1;RD19A|1;TMN1|1;RPS20B|1;COX6B-1|1;ERD4|1;CHI-B|1;APA1|1;ACS|1;ATL5|1;At1g36050|1;PSBP1|1;At3g12910|1;At2g30620|1;At5g65400|1;APR3|1;CAT2|1;PORA|1;At5g05010|1;YLMG1-2|1;At2g25830|1;At1g32550|1;THI1|1;PDIL1-1|1;PGR5|1;RPL28A|1;VHA-G1|1;RPL1|1;GNA1|1	30	9783	50	16594	http://www.ebi.ac.uk/QuickGO/GTerm?id=GO:0043231
5	4,5	chromosomal part	GO:0044427	0.501	0.588	At2g30620|1	1	229	50	16594	http://www.ebi.ac.uk/QuickGO/GTerm?id=GO:0044427
3	3	membrane-bounded organelle	GO:0043227	0.503	0.588	PER52|1;F27H5_130|1;RD19A|1;TMN1|1;RPS20B|1;COX6B-1|1;ERD4|1;CHI-B|1;APA1|1;ACS|1;ATL5|1;At1g36050|1;PSBP1|1;At3g12910|1;At2g30620|1;At5g65400|1;APR3|1;CAT2|1;PORA|1;At5g05010|1;YLMG1-2|1;At2g25830|1;At1g32550|1;THI1|1;PDIL1-1|1;PGR5|1;RPL28A|1;VHA-G1|1;RPL1|1;GNA1|1	30	9788	50	16594	http://www.ebi.ac.uk/QuickGO/GTerm?id=GO:0043227
4	4	intrinsic component of plasma membrane	GO:0031226	0.512	0.595	CAT1|1	1	236	50	16594	http://www.ebi.ac.uk/QuickGO/GTerm?id=GO:0031226
3	3	organelle membrane	GO:0031090	0.527	0.608	TMN1|1;ERD4|1;At1g36050|1;At5g05010|1;VHA-G1|1;GNA1|1	6	1920	50	16594	http://www.ebi.ac.uk/QuickGO/GTerm?id=GO:0031090
5	4,5	nuclear part	GO:0044428	0.542	0.616	RPS20B|1;ATL5|1;At2g30620|1	3	937	50	16594	http://www.ebi.ac.uk/QuickGO/GTerm?id=GO:0044428
4	4	anchored component of membrane	GO:0031225	0.542	0.616	ENODL9|1	1	257	50	16594	http://www.ebi.ac.uk/QuickGO/GTerm?id=GO:0031225
7	5,6,7	Golgi subcompartment	GO:0098791	0.552	0.622	TMN1|1	1	264	50	16594	http://www.ebi.ac.uk/QuickGO/GTerm?id=GO:0098791
2	2	membrane	GO:0016020	0.565	0.633	KN|1;At5g67050|1;TMN1|1;RPS20B|1;ENODL9|1;COX6B-1|1;ERD4|1;ATL5|1;At1g36050|1;PSBP1|1;CML20|1;At5g05010|1;CAT1|1;YLMG1-2|1;PDIL1-1|1;PGR5|1;RPL28A|1;VHA-G1|1;RPL1|1;GNA1|1	20	6672	50	16594	http://www.ebi.ac.uk/QuickGO/GTerm?id=GO:0016020
6	5,6	mitochondrion	GO:0005739	0.571	0.634	COX6B-1|1;At2g30620|1;CAT2|1;THI1|1	4	1321	50	16594	http://www.ebi.ac.uk/QuickGO/GTerm?id=GO:0005739
6	5,6	chromosome	GO:0005694	0.586	0.646	At2g30620|1	1	290	50	16594	http://www.ebi.ac.uk/QuickGO/GTerm?id=GO:0005694
3	3	plasma membrane part	GO:0044459	0.603	0.659	CAT1|1	1	303	50	16594	http://www.ebi.ac.uk/QuickGO/GTerm?id=GO:0044459
3	3	plasma membrane	GO:0005886	0.649	0.704	KN|1;ERD4|1;ATL5|1;CML20|1;CAT1|1;RPL28A|1;VHA-G1|1	7	2512	50	16594	http://www.ebi.ac.uk/QuickGO/GTerm?id=GO:0005886
3	3	intracellular	GO:0005622	0.653	0.704	KN|1;PER52|1;F27H5_130|1;RD19A|1;TMN1|1;RPS20B|1;COX6B-1|1;ERD4|1;CHI-B|1;APA1|1;ACS|1;ATL5|1;At1g36050|1;PSBP1|1;At3g12910|1;At3g18280|1;At2g30620|1;At5g58030|1;ACLA-3|1;At5g65400|1;APR3|1;CAT2|1;PORA|1;At5g05010|1;CAT1|1;YLMG1-2|1;At2g25830|1;At1g32550|1;At5g58490|1;THI1|1;PDIL1-1|1;PGR5|1;RPL28A|1;At3g18280|1;VHA-G1|1;RPL1|1;GNA1|1	37	12488	50	16594	http://www.ebi.ac.uk/QuickGO/GTerm?id=GO:0005622
6	4,5,6	endosome	GO:0005768	0.684	0.732	TMN1|1	1	377	50	16594	http://www.ebi.ac.uk/QuickGO/GTerm?id=GO:0005768
4	3,4	intracellular organelle	GO:0043229	0.693	0.735	PER52|1;F27H5_130|1;RD19A|1;TMN1|1;RPS20B|1;COX6B-1|1;ERD4|1;CHI-B|1;APA1|1;ACS|1;ATL5|1;At1g36050|1;PSBP1|1;At3g12910|1;At2g30620|1;At5g65400|1;APR3|1;CAT2|1;PORA|1;At5g05010|1;YLMG1-2|1;At2g25830|1;At1g32550|1;THI1|1;PDIL1-1|1;PGR5|1;RPL28A|1;VHA-G1|1;RPL1|1;GNA1|1	30	10352	50	16594	http://www.ebi.ac.uk/QuickGO/GTerm?id=GO:0043229
2	2	organelle	GO:0043226	0.696	0.735	PER52|1;F27H5_130|1;RD19A|1;TMN1|1;RPS20B|1;COX6B-1|1;ERD4|1;CHI-B|1;APA1|1;ACS|1;ATL5|1;At1g36050|1;PSBP1|1;At3g12910|1;At2g30620|1;At5g65400|1;APR3|1;CAT2|1;PORA|1;At5g05010|1;YLMG1-2|1;At2g25830|1;At1g32550|1;THI1|1;PDIL1-1|1;PGR5|1;RPL28A|1;VHA-G1|1;RPL1|1;GNA1|1	30	10363	50	16594	http://www.ebi.ac.uk/QuickGO/GTerm?id=GO:0043226
4	3,4	endoplasmic reticulum membrane	GO:0005789	0.704	0.736	GNA1|1	1	399	50	16594	http://www.ebi.ac.uk/QuickGO/GTerm?id=GO:0005789
3	3	nuclear outer membrane-endoplasmic reticulum membrane network	GO:0042175	0.707	0.736	GNA1|1	1	402	50	16594	http://www.ebi.ac.uk/QuickGO/GTerm?id=GO:0042175
3	3	intracellular part	GO:0044424	0.758	0.784	KN|1;PER52|1;F27H5_130|1;RD19A|1;TMN1|1;RPS20B|1;COX6B-1|1;ERD4|1;CHI-B|1;APA1|1;ACS|1;ATL5|1;At1g36050|1;PSBP1|1;At3g12910|1;At2g30620|1;ACLA-3|1;At5g65400|1;APR3|1;CAT2|1;PORA|1;At5g05010|1;CAT1|1;YLMG1-2|1;At2g25830|1;At1g32550|1;At5g58490|1;THI1|1;PDIL1-1|1;PGR5|1;RPL28A|1;VHA-G1|1;RPL1|1;GNA1|1	34	11848	50	16594	http://www.ebi.ac.uk/QuickGO/GTerm?id=GO:0044424
4	4	catalytic complex	GO:1902494	0.793	0.815	PSBP1|1	1	514	50	16594	http://www.ebi.ac.uk/QuickGO/GTerm?id=GO:1902494
2	2	membrane part	GO:0044425	0.888	0.906	KN|1;TMN1|1;ENODL9|1;ERD4|1;PSBP1|1;At5g05010|1;CAT1|1;YLMG1-2|1;VHA-G1|1;GNA1|1	10	4398	50	16594	http://www.ebi.ac.uk/QuickGO/GTerm?id=GO:0044425
3	3	intrinsic component of membrane	GO:0031224	0.99	0.996	KN|1;TMN1|1;ENODL9|1;ERD4|1;CAT1|1;YLMG1-2|1	6	4005	50	16594	http://www.ebi.ac.uk/QuickGO/GTerm?id=GO:0031224
4	4	integral component of membrane	GO:0016021	0.994	0.996	KN|1;TMN1|1;ERD4|1;CAT1|1;YLMG1-2|1	5	3755	50	16594	http://www.ebi.ac.uk/QuickGO/GTerm?id=GO:0016021
6	5,6	nucleus	GO:0005634	0.996	0.996	RD19A|1;RPS20B|1;ATL5|1;At3g12910|1;At2g30620|1;RPL1|1	6	4399	50	16594	http://www.ebi.ac.uk/QuickGO/GTerm?id=GO:0005634

## Sheet: mf
maxLevel	levels	GO_Name	GO_ID	Pvalue	Pvalue_adjusted	Genes	Count	Pop_Hit	List_Total	Background_Genes	URL
2	2	electron carrier activity	GO:0009055	0.00065	0.0599	ENODL9|1;COX6B-1|1;At1g32550|1;PGR5|1	4	181	40	18230	http://www.ebi.ac.uk/QuickGO/GTerm?id=GO:0009055
4	4	peptidase activity	GO:0008233	0.000788	0.0599	T8P21.22|1;AIR3|1;RD19A|1;APA1|1;F2H15.9|1;T8P21.22|1;At3g25700|1	7	708	40	18230	http://www.ebi.ac.uk/QuickGO/GTerm?id=GO:0008233
8	8	glucosamine 6-phosphate N-acetyltransferase activity	GO:0004343	0.00219	0.106	GNA1|1	1	1	40	18230	http://www.ebi.ac.uk/QuickGO/GTerm?id=GO:0004343
3	3	lipid binding	GO:0008289	0.00279	0.106	T8P21.22|1;LTP3|1;LTP3|1;T8P21.22|1	4	269	40	18230	http://www.ebi.ac.uk/QuickGO/GTerm?id=GO:0008289
5	5	AMP binding	GO:0016208	0.00438	0.111	ACS|1	1	2	40	18230	http://www.ebi.ac.uk/QuickGO/GTerm?id=GO:0016208
6	6	acetate-CoA ligase activity	GO:0003987	0.00438	0.111	ACS|1	1	2	40	18230	http://www.ebi.ac.uk/QuickGO/GTerm?id=GO:0003987
5	5	adenylyl-sulfate reductase activity	GO:0009973	0.00657	0.125	APR3|1	1	3	40	18230	http://www.ebi.ac.uk/QuickGO/GTerm?id=GO:0009973
6	6	adenylyl-sulfate reductase (glutathione) activity	GO:0033741	0.00657	0.125	APR3|1	1	3	40	18230	http://www.ebi.ac.uk/QuickGO/GTerm?id=GO:0033741
6	6	endopeptidase activity	GO:0004175	0.00842	0.128	AIR3|1;RD19A|1;APA1|1;At3g25700|1	4	368	40	18230	http://www.ebi.ac.uk/QuickGO/GTerm?id=GO:0004175
6	6	protochlorophyllide reductase activity	GO:0016630	0.00875	0.128	PORA|1	1	4	40	18230	http://www.ebi.ac.uk/QuickGO/GTerm?id=GO:0016630
3	3	structural constituent of ribosome	GO:0003735	0.00948	0.128	RPS20B|1;ATL5|1;RPL28A|1;RPL1|1	4	381	40	18230	http://www.ebi.ac.uk/QuickGO/GTerm?id=GO:0003735
7	7	5S rRNA binding	GO:0008097	0.0109	0.128	ATL5|1	1	5	40	18230	http://www.ebi.ac.uk/QuickGO/GTerm?id=GO:0008097
6	6	ATP citrate synthase activity	GO:0003878	0.0109	0.128	ACLA-3|1	1	5	40	18230	http://www.ebi.ac.uk/QuickGO/GTerm?id=GO:0003878
4	4	catalase activity	GO:0004096	0.0153	0.145	CAT2|1	1	7	40	18230	http://www.ebi.ac.uk/QuickGO/GTerm?id=GO:0004096
5	5	palmitoyl-(protein) hydrolase activity	GO:0008474	0.0153	0.145	F27H5_130|1	1	7	40	18230	http://www.ebi.ac.uk/QuickGO/GTerm?id=GO:0008474
4	4	palmitoyl hydrolase activity	GO:0098599	0.0153	0.145	F27H5_130|1	1	7	40	18230	http://www.ebi.ac.uk/QuickGO/GTerm?id=GO:0098599
6	6	rRNA binding	GO:0019843	0.0174	0.15	ATL5|1;RPL1|1	2	92	40	18230	http://www.ebi.ac.uk/QuickGO/GTerm?id=GO:0019843
7	7	aspartic-type endopeptidase activity	GO:0004190	0.0188	0.15	APA1|1;At3g25700|1	2	96	40	18230	http://www.ebi.ac.uk/QuickGO/GTerm?id=GO:0004190
6	6	aspartic-type peptidase activity	GO:0070001	0.0188	0.15	APA1|1;At3g25700|1	2	96	40	18230	http://www.ebi.ac.uk/QuickGO/GTerm?id=GO:0070001
2	2	structural molecule activity	GO:0005198	0.022	0.167	RPS20B|1;ATL5|1;RPL28A|1;RPL1|1	4	490	40	18230	http://www.ebi.ac.uk/QuickGO/GTerm?id=GO:0005198
5	5	CoA-ligase activity	GO:0016405	0.0303	0.186	ACS|1	1	14	40	18230	http://www.ebi.ac.uk/QuickGO/GTerm?id=GO:0016405
4	4	oxidoreductase activity, acting on a heme group of donors	GO:0016675	0.0345	0.186	COX6B-1|1	1	16	40	18230	http://www.ebi.ac.uk/QuickGO/GTerm?id=GO:0016675
5	5	oxidoreductase activity, acting on a heme group of donors, oxygen as acceptor	GO:0016676	0.0345	0.186	COX6B-1|1	1	16	40	18230	http://www.ebi.ac.uk/QuickGO/GTerm?id=GO:0016676
4	4	heme-copper terminal oxidase activity	GO:0015002	0.0345	0.186	COX6B-1|1	1	16	40	18230	http://www.ebi.ac.uk/QuickGO/GTerm?id=GO:0015002
7	7	poly-pyrimidine tract binding	GO:0008187	0.0345	0.186	PSBP1|1	1	16	40	18230	http://www.ebi.ac.uk/QuickGO/GTerm?id=GO:0008187
8	8	poly(U) RNA binding	GO:0008266	0.0345	0.186	PSBP1|1	1	16	40	18230	http://www.ebi.ac.uk/QuickGO/GTerm?id=GO:0008266
6	3,5,6	cytochrome-c oxidase activity	GO:0004129	0.0345	0.186	COX6B-1|1	1	16	40	18230	http://www.ebi.ac.uk/QuickGO/GTerm?id=GO:0004129
4	4	chitin binding	GO:0008061	0.0345	0.186	CHI-B|1	1	16	40	18230	http://www.ebi.ac.uk/QuickGO/GTerm?id=GO:0008061
5	5	transferase activity, transferring acyl groups, acyl groups converted into alkyl on transfer	GO:0046912	0.0367	0.186	ACLA-3|1	1	17	40	18230	http://www.ebi.ac.uk/QuickGO/GTerm?id=GO:0046912
5	5	acid-thiol ligase activity	GO:0016878	0.0367	0.186	ACS|1	1	17	40	18230	http://www.ebi.ac.uk/QuickGO/GTerm?id=GO:0016878
10	8,10	proton-transporting ATP synthase activity, rotational mechanism	GO:0046933	0.0409	0.194	VHA-G1|1	1	19	40	18230	http://www.ebi.ac.uk/QuickGO/GTerm?id=GO:0046933
5	5	peptidase activity, acting on L-amino acid peptides	GO:0070011	0.0421	0.194	AIR3|1;RD19A|1;APA1|1;At3g25700|1	4	602	40	18230	http://www.ebi.ac.uk/QuickGO/GTerm?id=GO:0070011
3	3	peroxidase activity	GO:0004601	0.0428	0.194	PER52|1;CAT2|1	2	150	40	18230	http://www.ebi.ac.uk/QuickGO/GTerm?id=GO:0004601
9	9	hydrogen ion transmembrane transporter activity	GO:0015078	0.0433	0.194	COX6B-1|1;VHA-G1|1	2	151	40	18230	http://www.ebi.ac.uk/QuickGO/GTerm?id=GO:0015078
4	4	oxidoreductase activity, acting on peroxide as acceptor	GO:0016684	0.0459	0.199	PER52|1;CAT2|1	2	156	40	18230	http://www.ebi.ac.uk/QuickGO/GTerm?id=GO:0016684
5	5	thiolester hydrolase activity	GO:0016790	0.0514	0.217	F27H5_130|1	1	24	40	18230	http://www.ebi.ac.uk/QuickGO/GTerm?id=GO:0016790
4	4	iron-sulfur cluster binding	GO:0051536	0.0546	0.219	APR3|1;At1g32550|1	2	172	40	18230	http://www.ebi.ac.uk/QuickGO/GTerm?id=GO:0051536
3	3	metal cluster binding	GO:0051540	0.0546	0.219	APR3|1;At1g32550|1	2	172	40	18230	http://www.ebi.ac.uk/QuickGO/GTerm?id=GO:0051540
2	2	antioxidant activity	GO:0016209	0.0569	0.221	PER52|1;CAT2|1	2	176	40	18230	http://www.ebi.ac.uk/QuickGO/GTerm?id=GO:0016209
6	6	chitinase activity	GO:0004568	0.0597	0.221	CHI-B|1	1	28	40	18230	http://www.ebi.ac.uk/QuickGO/GTerm?id=GO:0004568
7	7	ATPase activity, coupled to transmembrane movement of ions, rotational mechanism	GO:0044769	0.0597	0.221	VHA-G1|1	1	28	40	18230	http://www.ebi.ac.uk/QuickGO/GTerm?id=GO:0044769
6	6	protein disulfide isomerase activity	GO:0003756	0.0638	0.221	PDIL1-1|1	1	30	40	18230	http://www.ebi.ac.uk/QuickGO/GTerm?id=GO:0003756
5	5	intramolecular oxidoreductase activity, transposing S-S bonds	GO:0016864	0.0638	0.221	PDIL1-1|1	1	30	40	18230	http://www.ebi.ac.uk/QuickGO/GTerm?id=GO:0016864
5	5	RNA binding	GO:0003723	0.0639	0.221	RPS20B|1;ATL5|1;PSBP1|1;F3F19.4|1;RPL1|1	5	990	40	18230	http://www.ebi.ac.uk/QuickGO/GTerm?id=GO:0003723
5	5	endopeptidase regulator activity	GO:0061135	0.07	0.228	F2H15.9|1	1	33	40	18230	http://www.ebi.ac.uk/QuickGO/GTerm?id=GO:0061135
6	6	endopeptidase inhibitor activity	GO:0004866	0.07	0.228	F2H15.9|1	1	33	40	18230	http://www.ebi.ac.uk/QuickGO/GTerm?id=GO:0004866
5	5	peptidase inhibitor activity	GO:0030414	0.072	0.228	F2H15.9|1	1	34	40	18230	http://www.ebi.ac.uk/QuickGO/GTerm?id=GO:0030414
4	4	peptidase regulator activity	GO:0061134	0.072	0.228	F2H15.9|1	1	34	40	18230	http://www.ebi.ac.uk/QuickGO/GTerm?id=GO:0061134
5	5	oxidoreductase activity, acting on the CH-CH group of donors, NAD or NADP as acceptor	GO:0016628	0.0781	0.238	PORA|1	1	37	40	18230	http://www.ebi.ac.uk/QuickGO/GTerm?id=GO:0016628
6	6	single-stranded RNA binding	GO:0003727	0.0781	0.238	PSBP1|1	1	37	40	18230	http://www.ebi.ac.uk/QuickGO/GTerm?id=GO:0003727
4	4	SNARE binding	GO:0000149	0.0842	0.247	KN|1	1	40	40	18230	http://www.ebi.ac.uk/QuickGO/GTerm?id=GO:0000149
8	8	monovalent inorganic cation transmembrane transporter activity	GO:0015077	0.0852	0.247	COX6B-1|1;VHA-G1|1	2	222	40	18230	http://www.ebi.ac.uk/QuickGO/GTerm?id=GO:0015077
7	7	cobalt ion binding	GO:0050897	0.0862	0.247	CAT2|1	1	41	40	18230	http://www.ebi.ac.uk/QuickGO/GTerm?id=GO:0050897
9	7,9	amino acid transmembrane transporter activity	GO:0015171	0.0882	0.248	CAT1|1	1	42	40	18230	http://www.ebi.ac.uk/QuickGO/GTerm?id=GO:0015171
3	3	hydrolase activity	GO:0016787	0.0998	0.272	T8P21.22|1;At5g67050|1;AIR3|1;F27H5_130|1;RD19A|1;CHI-B|1;APA1|1;F2H15.9|1;T8P21.22|1;At5g65400|1;At3g25700|1;VHA-G1|1	12	3728	40	18230	http://www.ebi.ac.uk/QuickGO/GTerm?id=GO:0016787
4	4	ligase activity, forming carbon-sulfur bonds	GO:0016877	0.1	0.272	ACS|1	1	48	40	18230	http://www.ebi.ac.uk/QuickGO/GTerm?id=GO:0016877
7	7	cysteine-type endopeptidase activity	GO:0004197	0.112	0.299	RD19A|1	1	54	40	18230	http://www.ebi.ac.uk/QuickGO/GTerm?id=GO:0004197
5	5	oxidoreductase activity, acting on a sulfur group of donors, disulfide as acceptor	GO:0016671	0.12	0.313	APR3|1	1	58	40	18230	http://www.ebi.ac.uk/QuickGO/GTerm?id=GO:0016671
4	4	SNAP receptor activity	GO:0005484	0.122	0.313	KN|1	1	59	40	18230	http://www.ebi.ac.uk/QuickGO/GTerm?id=GO:0005484
5	5	4 iron, 4 sulfur cluster binding	GO:0051539	0.124	0.313	APR3|1	1	60	40	18230	http://www.ebi.ac.uk/QuickGO/GTerm?id=GO:0051539
4	4	intramolecular oxidoreductase activity	GO:0016860	0.133	0.315	PDIL1-1|1	1	65	40	18230	http://www.ebi.ac.uk/QuickGO/GTerm?id=GO:0016860
7	7	N-acetyltransferase activity	GO:0008080	0.135	0.315	GNA1|1	1	66	40	18230	http://www.ebi.ac.uk/QuickGO/GTerm?id=GO:0008080
7	7	cation-transporting ATPase activity	GO:0019829	0.135	0.315	VHA-G1|1	1	66	40	18230	http://www.ebi.ac.uk/QuickGO/GTerm?id=GO:0019829
6	6	calcium ion binding	GO:0005509	0.137	0.315	PSBP1|1;CML20|1	2	295	40	18230	http://www.ebi.ac.uk/QuickGO/GTerm?id=GO:0005509
6	6	ATPase activity, coupled to transmembrane movement of ions	GO:0042625	0.137	0.315	VHA-G1|1	1	67	40	18230	http://www.ebi.ac.uk/QuickGO/GTerm?id=GO:0042625
8	6,8	carboxylic acid transmembrane transporter activity	GO:0046943	0.139	0.315	CAT1|1	1	68	40	18230	http://www.ebi.ac.uk/QuickGO/GTerm?id=GO:0046943
5	5	ion transmembrane transporter activity	GO:0015075	0.14	0.315	COX6B-1|1;CAT1|1;VHA-G1|1	3	592	40	18230	http://www.ebi.ac.uk/QuickGO/GTerm?id=GO:0015075
5	5	organic acid transmembrane transporter activity	GO:0005342	0.141	0.315	CAT1|1	1	69	40	18230	http://www.ebi.ac.uk/QuickGO/GTerm?id=GO:0005342
6	6	N-acyltransferase activity	GO:0016410	0.152	0.335	GNA1|1	1	75	40	18230	http://www.ebi.ac.uk/QuickGO/GTerm?id=GO:0016410
7	7	inorganic cation transmembrane transporter activity	GO:0022890	0.167	0.361	COX6B-1|1;VHA-G1|1	2	335	40	18230	http://www.ebi.ac.uk/QuickGO/GTerm?id=GO:0022890
6	6	acetyltransferase activity	GO:0016407	0.169	0.361	GNA1|1	1	84	40	18230	http://www.ebi.ac.uk/QuickGO/GTerm?id=GO:0016407
7	7	organic anion transmembrane transporter activity	GO:0008514	0.178	0.371	CAT1|1	1	89	40	18230	http://www.ebi.ac.uk/QuickGO/GTerm?id=GO:0008514
4	4	oxidoreductase activity, acting on the CH-CH group of donors	GO:0016627	0.178	0.371	PORA|1	1	89	40	18230	http://www.ebi.ac.uk/QuickGO/GTerm?id=GO:0016627
4	4	transferase activity, transferring acyl groups	GO:0016746	0.188	0.385	ACLA-3|1;GNA1|1	2	361	40	18230	http://www.ebi.ac.uk/QuickGO/GTerm?id=GO:0016746
4	4	coenzyme binding	GO:0050662	0.217	0.44	At3g56060|1;At5g58490|1	2	398	40	18230	http://www.ebi.ac.uk/QuickGO/GTerm?id=GO:0050662
7	7	translation initiation factor activity	GO:0003743	0.227	0.45	F3F19.4|1	1	117	40	18230	http://www.ebi.ac.uk/QuickGO/GTerm?id=GO:0003743
5	5	heme binding	GO:0020037	0.229	0.45	PER52|1;CAT2|1	2	413	40	18230	http://www.ebi.ac.uk/QuickGO/GTerm?id=GO:0020037
6	6	cation transmembrane transporter activity	GO:0008324	0.231	0.45	COX6B-1|1;VHA-G1|1	2	415	40	18230	http://www.ebi.ac.uk/QuickGO/GTerm?id=GO:0008324
6	6	cysteine-type peptidase activity	GO:0008234	0.236	0.45	RD19A|1	1	122	40	18230	http://www.ebi.ac.uk/QuickGO/GTerm?id=GO:0008234
7	6,7	serine-type endopeptidase activity	GO:0004252	0.239	0.45	AIR3|1	1	124	40	18230	http://www.ebi.ac.uk/QuickGO/GTerm?id=GO:0004252
4	4	substrate-specific transmembrane transporter activity	GO:0022891	0.242	0.45	COX6B-1|1;CAT1|1;VHA-G1|1	3	776	40	18230	http://www.ebi.ac.uk/QuickGO/GTerm?id=GO:0022891
3	3	oxidoreductase activity	GO:0016491	0.243	0.45	PER52|1;COX6B-1|1;At3g56060|1;APR3|1;CAT2|1;PORA|1	6	1924	40	18230	http://www.ebi.ac.uk/QuickGO/GTerm?id=GO:0016491
11	5,11	ATPase activity, coupled to transmembrane movement of substances	GO:0042626	0.246	0.45	VHA-G1|1	1	128	40	18230	http://www.ebi.ac.uk/QuickGO/GTerm?id=GO:0042626
4	4	hydrolase activity, acting on acid anhydrides, catalyzing transmembrane movement of substances	GO:0016820	0.257	0.459	VHA-G1|1	1	135	40	18230	http://www.ebi.ac.uk/QuickGO/GTerm?id=GO:0016820
4	4	active transmembrane transporter activity	GO:0022804	0.261	0.459	CAT1|1;VHA-G1|1	2	452	40	18230	http://www.ebi.ac.uk/QuickGO/GTerm?id=GO:0022804
5	5	protein homodimerization activity	GO:0042803	0.262	0.459	THI1|1	1	138	40	18230	http://www.ebi.ac.uk/QuickGO/GTerm?id=GO:0042803
4	4	tetrapyrrole binding	GO:0046906	0.263	0.459	PER52|1;CAT2|1	2	454	40	18230	http://www.ebi.ac.uk/QuickGO/GTerm?id=GO:0046906
10	10	ATPase activity, coupled to movement of substances	GO:0043492	0.27	0.467	VHA-G1|1	1	143	40	18230	http://www.ebi.ac.uk/QuickGO/GTerm?id=GO:0043492
6	6	P-P-bond-hydrolysis-driven transmembrane transporter activity	GO:0015405	0.283	0.481	VHA-G1|1	1	151	40	18230	http://www.ebi.ac.uk/QuickGO/GTerm?id=GO:0015405
5	5	primary active transmembrane transporter activity	GO:0015399	0.285	0.481	VHA-G1|1	1	152	40	18230	http://www.ebi.ac.uk/QuickGO/GTerm?id=GO:0015399
3	3	substrate-specific transporter activity	GO:0022892	0.293	0.49	COX6B-1|1;CAT1|1;VHA-G1|1	3	862	40	18230	http://www.ebi.ac.uk/QuickGO/GTerm?id=GO:0022892
5	5	flavin adenine dinucleotide binding	GO:0050660	0.304	0.502	At3g56060|1	1	164	40	18230	http://www.ebi.ac.uk/QuickGO/GTerm?id=GO:0050660
6	6	anion transmembrane transporter activity	GO:0008509	0.335	0.548	CAT1|1	1	185	40	18230	http://www.ebi.ac.uk/QuickGO/GTerm?id=GO:0008509
6	6	antiporter activity	GO:0015297	0.34	0.549	CAT1|1	1	188	40	18230	http://www.ebi.ac.uk/QuickGO/GTerm?id=GO:0015297
3	3	cofactor binding	GO:0048037	0.347	0.556	At3g56060|1;At5g58490|1	2	558	40	18230	http://www.ebi.ac.uk/QuickGO/GTerm?id=GO:0048037
7	7	copper ion binding	GO:0005507	0.354	0.556	COX6B-1|1	1	198	40	18230	http://www.ebi.ac.uk/QuickGO/GTerm?id=GO:0005507
6	6	translation factor activity, RNA binding	GO:0008135	0.357	0.556	F3F19.4|1	1	200	40	18230	http://www.ebi.ac.uk/QuickGO/GTerm?id=GO:0008135
4	4	enzyme inhibitor activity	GO:0004857	0.359	0.556	F2H15.9|1	1	201	40	18230	http://www.ebi.ac.uk/QuickGO/GTerm?id=GO:0004857
3	3	transmembrane transporter activity	GO:0022857	0.363	0.557	COX6B-1|1;CAT1|1;VHA-G1|1	3	976	40	18230	http://www.ebi.ac.uk/QuickGO/GTerm?id=GO:0022857
4	4	identical protein binding	GO:0042802	0.384	0.576	THI1|1	1	219	40	18230	http://www.ebi.ac.uk/QuickGO/GTerm?id=GO:0042802
6	5,6	serine-type peptidase activity	GO:0008236	0.386	0.576	AIR3|1	1	221	40	18230	http://www.ebi.ac.uk/QuickGO/GTerm?id=GO:0008236
4	4	serine hydrolase activity	GO:0017171	0.386	0.576	AIR3|1	1	221	40	18230	http://www.ebi.ac.uk/QuickGO/GTerm?id=GO:0017171
4	4	oxidoreductase activity, acting on CH-OH group of donors	GO:0016614	0.403	0.594	At3g56060|1	1	233	40	18230	http://www.ebi.ac.uk/QuickGO/GTerm?id=GO:0016614
4	4	oxidoreductase activity, acting on a sulfur group of donors	GO:0016667	0.475	0.687	APR3|1	1	291	40	18230	http://www.ebi.ac.uk/QuickGO/GTerm?id=GO:0016667
9	9	ATPase activity, coupled	GO:0042623	0.479	0.687	VHA-G1|1	1	294	40	18230	http://www.ebi.ac.uk/QuickGO/GTerm?id=GO:0042623
5	5	secondary active transmembrane transporter activity	GO:0015291	0.49	0.687	CAT1|1	1	304	40	18230	http://www.ebi.ac.uk/QuickGO/GTerm?id=GO:0015291
3	3	isomerase activity	GO:0016853	0.49	0.687	PDIL1-1|1	1	304	40	18230	http://www.ebi.ac.uk/QuickGO/GTerm?id=GO:0016853
2	2	transporter activity	GO:0005215	0.492	0.687	COX6B-1|1;CAT1|1;VHA-G1|1	3	1194	40	18230	http://www.ebi.ac.uk/QuickGO/GTerm?id=GO:0005215
5	5	transferase activity, transferring acyl groups other than amino-acyl groups	GO:0016747	0.492	0.687	GNA1|1	1	306	40	18230	http://www.ebi.ac.uk/QuickGO/GTerm?id=GO:0016747
3	3	enzyme regulator activity	GO:0030234	0.531	0.733	F2H15.9|1	1	341	40	18230	http://www.ebi.ac.uk/QuickGO/GTerm?id=GO:0030234
4	4	cation binding	GO:0043169	0.563	0.767	PER52|1;COX6B-1|1;ACS|1;PSBP1|1;CML20|1;APR3|1;CAT2|1;At1g32550|1;THI1|1	9	4107	40	18230	http://www.ebi.ac.uk/QuickGO/GTerm?id=GO:0043169
2	2	molecular function regulator	GO:0098772	0.565	0.767	F2H15.9|1	1	375	40	18230	http://www.ebi.ac.uk/QuickGO/GTerm?id=GO:0098772
2	2	catalytic activity	GO:0003824	0.576	0.774	T8P21.22|1;At5g67050|1;AIR3|1;PER52|1;F27H5_130|1;RD19A|1;COX6B-1|1;CHI-B|1;APA1|1;F2H15.9|1;ACS|1;At3g56060|1;T8P21.22|1;ACLA-3|1;At5g65400|1;APR3|1;CAT2|1;PORA|1;At3g25700|1;At5g58490|1;PDIL1-1|1;VHA-G1|1;GNA1|1	23	10515	40	18230	http://www.ebi.ac.uk/QuickGO/GTerm?id=GO:0003824
8	8	ATPase activity	GO:0016887	0.609	0.811	VHA-G1|1	1	422	40	18230	http://www.ebi.ac.uk/QuickGO/GTerm?id=GO:0016887
5	5	hydrolase activity, hydrolyzing O-glycosyl compounds	GO:0004553	0.622	0.823	CHI-B|1	1	438	40	18230	http://www.ebi.ac.uk/QuickGO/GTerm?id=GO:0004553
4	4	hydrolase activity, acting on glycosyl bonds	GO:0016798	0.656	0.859	CHI-B|1	1	479	40	18230	http://www.ebi.ac.uk/QuickGO/GTerm?id=GO:0016798
3	3	protein binding	GO:0005515	0.662	0.86	KN|1;PER52|1;CML20|1;CAT2|1;THI1|1;PDIL1-1|1;PGR5|1	7	3475	40	18230	http://www.ebi.ac.uk/QuickGO/GTerm?id=GO:0005515
2	2	binding	GO:0005488	0.67	0.863	T8P21.22|1;LTP3|1;KN|1;PER52|1;RPS20B|1;COX6B-1|1;CHI-B|1;ACS|1;ATL5|1;LTP3|1;PSBP1|1;At3g12910|1;At3g56060|1;At2g30620|1;CML20|1;T8P21.22|1;ACLA-3|1;APR3|1;CAT2|1;F3F19.4|1;At1g32550|1;At5g58490|1;THI1|1;PDIL1-1|1;PGR5|1;RPL1|1	26	12196	40	18230	http://www.ebi.ac.uk/QuickGO/GTerm?id=GO:0005488
5	5	metal ion binding	GO:0046872	0.704	0.9	PER52|1;COX6B-1|1;PSBP1|1;CML20|1;APR3|1;CAT2|1;At1g32550|1;THI1|1	8	4094	40	18230	http://www.ebi.ac.uk/QuickGO/GTerm?id=GO:0046872
3	3	ligase activity	GO:0016874	0.711	0.9	ACS|1	1	556	40	18230	http://www.ebi.ac.uk/QuickGO/GTerm?id=GO:0016874
4	4	protein dimerization activity	GO:0046983	0.753	0.946	THI1|1	1	626	40	18230	http://www.ebi.ac.uk/QuickGO/GTerm?id=GO:0046983
4	4	nucleic acid binding	GO:0003676	0.786	0.979	RPS20B|1;ATL5|1;PSBP1|1;At3g12910|1;At2g30620|1;F3F19.4|1;RPL1|1	7	3915	40	18230	http://www.ebi.ac.uk/QuickGO/GTerm?id=GO:0003676
7	7	nucleoside-triphosphatase activity	GO:0017111	0.844	1	VHA-G1|1	1	826	40	18230	http://www.ebi.ac.uk/QuickGO/GTerm?id=GO:0017111
6	6	transition metal ion binding	GO:0046914	0.852	1	COX6B-1|1;CAT2|1;THI1|1	3	2086	40	18230	http://www.ebi.ac.uk/QuickGO/GTerm?id=GO:0046914
6	6	pyrophosphatase activity	GO:0016462	0.859	1	VHA-G1|1	1	870	40	18230	http://www.ebi.ac.uk/QuickGO/GTerm?id=GO:0016462
5	5	hydrolase activity, acting on acid anhydrides, in phosphorus-containing anhydrides	GO:0016818	0.86	1	VHA-G1|1	1	873	40	18230	http://www.ebi.ac.uk/QuickGO/GTerm?id=GO:0016818
4	4	hydrolase activity, acting on acid anhydrides	GO:0016817	0.864	1	VHA-G1|1	1	887	40	18230	http://www.ebi.ac.uk/QuickGO/GTerm?id=GO:0016817
4	4	hydrolase activity, acting on ester bonds	GO:0016788	0.913	1	F27H5_130|1	1	1078	40	18230	http://www.ebi.ac.uk/QuickGO/GTerm?id=GO:0016788
3	3	heterocyclic compound binding	GO:1901363	0.953	1	PER52|1;RPS20B|1;ACS|1;ATL5|1;PSBP1|1;At3g12910|1;At3g56060|1;At2g30620|1;ACLA-3|1;CAT2|1;F3F19.4|1;RPL1|1	12	7585	40	18230	http://www.ebi.ac.uk/QuickGO/GTerm?id=GO:1901363
3	3	organic cyclic compound binding	GO:0097159	0.953	1	PER52|1;RPS20B|1;ACS|1;ATL5|1;PSBP1|1;At3g12910|1;At3g56060|1;At2g30620|1;ACLA-3|1;CAT2|1;F3F19.4|1;RPL1|1	12	7588	40	18230	http://www.ebi.ac.uk/QuickGO/GTerm?id=GO:0097159
3	3	ion binding	GO:0043167	0.961	1	PER52|1;COX6B-1|1;ACS|1;PSBP1|1;At3g56060|1;CML20|1;ACLA-3|1;APR3|1;CAT2|1;At1g32550|1;THI1|1	11	7216	40	18230	http://www.ebi.ac.uk/QuickGO/GTerm?id=GO:0043167
7	7	zinc ion binding	GO:0008270	0.961	1	THI1|1	1	1421	40	18230	http://www.ebi.ac.uk/QuickGO/GTerm?id=GO:0008270
3	3	transcription factor activity, sequence-specific DNA binding	GO:0003700	0.975	1	At3g12910|1	1	1608	40	18230	http://www.ebi.ac.uk/QuickGO/GTerm?id=GO:0003700
2	2	nucleic acid binding transcription factor activity	GO:0001071	0.975	1	At3g12910|1	1	1609	40	18230	http://www.ebi.ac.uk/QuickGO/GTerm?id=GO:0001071
3	3	carbohydrate derivative binding	GO:0097367	0.979	1	CHI-B|1;ACS|1;ACLA-3|1	3	3179	40	18230	http://www.ebi.ac.uk/QuickGO/GTerm?id=GO:0097367
5	5	DNA binding	GO:0003677	0.981	1	At3g12910|1;At2g30620|1	2	2531	40	18230	http://www.ebi.ac.uk/QuickGO/GTerm?id=GO:0003677
6	6	ATP binding	GO:0005524	0.988	1	ACS|1;ACLA-3|1	2	2725	40	18230	http://www.ebi.ac.uk/QuickGO/GTerm?id=GO:0005524
7	6,7	adenyl ribonucleotide binding	GO:0032559	0.99	1	ACS|1;ACLA-3|1	2	2806	40	18230	http://www.ebi.ac.uk/QuickGO/GTerm?id=GO:0032559
6	6	adenyl nucleotide binding	GO:0030554	0.99	1	ACS|1;ACLA-3|1	2	2810	40	18230	http://www.ebi.ac.uk/QuickGO/GTerm?id=GO:0030554
4	4	anion binding	GO:0043168	0.992	1	ACS|1;At3g56060|1;ACLA-3|1	3	3647	40	18230	http://www.ebi.ac.uk/QuickGO/GTerm?id=GO:0043168
5	5	purine ribonucleoside triphosphate binding	GO:0035639	0.994	1	ACS|1;ACLA-3|1	2	3022	40	18230	http://www.ebi.ac.uk/QuickGO/GTerm?id=GO:0035639
6	6	purine ribonucleoside binding	GO:0032550	0.995	1	ACS|1;ACLA-3|1	2	3083	40	18230	http://www.ebi.ac.uk/QuickGO/GTerm?id=GO:0032550
5	5	purine nucleoside binding	GO:0001883	0.995	1	ACS|1;ACLA-3|1	2	3083	40	18230	http://www.ebi.ac.uk/QuickGO/GTerm?id=GO:0001883
4	4	nucleotide binding	GO:0000166	0.995	1	ACS|1;At3g56060|1;ACLA-3|1	3	3821	40	18230	http://www.ebi.ac.uk/QuickGO/GTerm?id=GO:0000166
4	4	nucleoside phosphate binding	GO:1901265	0.995	1	ACS|1;At3g56060|1;ACLA-3|1	3	3821	40	18230	http://www.ebi.ac.uk/QuickGO/GTerm?id=GO:1901265
5	5	ribonucleoside binding	GO:0032549	0.995	1	ACS|1;ACLA-3|1	2	3091	40	18230	http://www.ebi.ac.uk/QuickGO/GTerm?id=GO:0032549
4	4	nucleoside binding	GO:0001882	0.995	1	ACS|1;ACLA-3|1	2	3092	40	18230	http://www.ebi.ac.uk/QuickGO/GTerm?id=GO:0001882
6	5,6	purine ribonucleotide binding	GO:0032555	0.995	1	ACS|1;ACLA-3|1	2	3103	40	18230	http://www.ebi.ac.uk/QuickGO/GTerm?id=GO:0032555
5	5	purine nucleotide binding	GO:0017076	0.995	1	ACS|1;ACLA-3|1	2	3107	40	18230	http://www.ebi.ac.uk/QuickGO/GTerm?id=GO:0017076
4	4	ribonucleotide binding	GO:0032553	0.995	1	ACS|1;ACLA-3|1	2	3147	40	18230	http://www.ebi.ac.uk/QuickGO/GTerm?id=GO:0032553
3	3	small molecule binding	GO:0036094	0.996	1	ACS|1;At3g56060|1;ACLA-3|1	3	3934	40	18230	http://www.ebi.ac.uk/QuickGO/GTerm?id=GO:0036094
3	3	transferase activity	GO:0016740	1	1	ACLA-3|1;GNA1|1	2	4129	40	18230	http://www.ebi.ac.uk/QuickGO/GTerm?id=GO:0016740
